# Supplementary material for: Intestinal microRNAs and bacterial taxa in juvenile mice are associated, modifiable by allochthonous lactobacilli, and affect postnatal maturation
Source: mSystems. 2023 Jul 18;8(4):e00431-23. doi: 10.1128/msystems.00431-23 (PMC10469672; doi:10.1128/msystems.00431-23)
Supplement: Table S1 — Complete list of cecal and cecal content miRNAs and Pearson correlations. [file msystems.00431-23-s0003.xlsx]

## Sheet: TableS1
Cecum					Cecal Content					Correlation
Classification	Accession	Name	Average read counts	Rank	Classification	Accession	Content	Average read count	Rank	Name	Pearson r	p-value	FDR	Sign.
Shared	MIMAT0000157	mmu-miR-145	93422	T001	Shared	MIMAT0000157	mmu-miR-145	1879.72	C027	mmu-miR-145	-0.196371	0.357751	0.681723
Shared	MIMAT0000247	mmu-miR-143	84027.2	T002	Shared	MIMAT0000247	mmu-miR-143	1896.72	C026	mmu-miR-143	-0.242429	0.253712	0.599192
Shared	MIMAT0003484	mmu-miR-720	43875.3	T003	Shared	MIMAT0003484	mmu-miR-720	19883.2	C002	mmu-miR-720	0.0794231	0.712199	0.887389
Shared	MIMAT0000523	mmu-let-7c	32918.7	T004	Shared	MIMAT0000523	mmu-let-7c	3810.85	C015	mmu-let-7c	0.144103	0.501717	0.792373
Shared	MIMAT0000224	mmu-miR-194	32609.6	T005	Shared	MIMAT0000224	mmu-miR-194	13445.9	C003	mmu-miR-194	0.561529	0.00430069	0.0763802	Yes
Shared	MIMAT0000527	mmu-miR-16	25585.9	T006	Shared	MIMAT0000527	mmu-miR-16	4644.06	C013	mmu-miR-16	-0.00337247	0.987522	0.992345
Shared	MIMAT0000530	mmu-miR-21	24192.1	T007	Shared	MIMAT0000530	mmu-miR-21	5445.18	C009	mmu-miR-21	0.372363	0.0731505	0.35459
Shared	MIMAT0001537	mmu-miR-429	23032.2	T008	Shared	MIMAT0001537	mmu-miR-429	5412.98	C010	mmu-miR-429	-0.0759043	0.724454	0.891019
Shared	MIMAT0000522	mmu-let-7b	21359.8	T009	Shared	MIMAT0000522	mmu-let-7b	2922.55	C017	mmu-let-7b	0.316545	0.131804	0.436725
Shared	MIMAT0000383	mmu-let-7d	21113.8	T010	Shared	MIMAT0000383	mmu-let-7d	2666.29	C019	mmu-let-7d	0.312852	0.136621	0.446026
Shared	MIMAT0000121	mmu-let-7g	20559.7	T011	Shared	MIMAT0000121	mmu-let-7g	4503.11	C014	mmu-let-7g	0.358501	0.0853873	0.37901
Shared	MIMAT0009401	mmu-miR-1937a+mmu-miR-1937b	18714.1	T012	Shared	MIMAT0009401	mmu-miR-1937a+mmu-miR-1937b	1767.04	C030	mmu-miR-1937a+mmu-miR-1937b	-0.0307091	0.886729	0.937038
Shared	MIMAT0000521	mmu-let-7a	16885.8	T013	Shared	MIMAT0000521	mmu-let-7a	1286.19	C035	mmu-let-7a	0.0850591	0.692714	0.876253
Shared	MIMAT0000517	mmu-miR-192	14427	T014	Shared	MIMAT0000517	mmu-miR-192	5769.65	C008	mmu-miR-192	0.493729	0.0142078	0.140183
Shared	MIMAT0000233	mmu-miR-200b	13539.3	T015	Shared	MIMAT0000233	mmu-miR-200b	5307.78	C011	mmu-miR-200b	0.0974177	0.650657	0.867476
Shared	MIMAT0009429	mmu-miR-1937c	13496.6	T016	Shared	MIMAT0009429	mmu-miR-1937c	611.879	C065	mmu-miR-1937c	0.0273681	0.898986	0.941871
Shared	MIMAT0000525	mmu-let-7f	12804.8	T017	Shared	MIMAT0000525	mmu-let-7f	1205.14	C037	mmu-let-7f	-0.135413	0.528115	0.808562
Shared	MIMAT0000138	mmu-miR-126-3p	12523	T018	Shared	MIMAT0000138	mmu-miR-126-3p	210.672	C100	mmu-miR-126-3p	0.344459	0.0992904	0.387899
Shared	MIMAT0000531	mmu-miR-22	10666.1	T019	Shared	MIMAT0000531	mmu-miR-22	2565.56	C021	mmu-miR-22	0.25294	0.233062	0.571709
Shared	MIMAT0009409	mmu-miR-1944	9955.92	T020	Shared	MIMAT0009409	mmu-miR-1944	2169.19	C024	mmu-miR-1944	0.16209	0.449223	0.764004
Shared	MIMAT0000122	mmu-let-7i	9839.64	T021	Shared	MIMAT0000122	mmu-let-7i	872.646	C052	mmu-let-7i	0.299458	0.155145	0.452167
Shared	MIMAT0000136	mmu-miR-125b-5p	9311.52	T022	Shared	MIMAT0000136	mmu-miR-125b-5p	726.543	C059	mmu-miR-125b-5p	0.314866	0.133978	0.440639
Shared	MIMAT0000657	mmu-miR-200c	8781.49	T023	Shared	MIMAT0000657	mmu-miR-200c	2293.89	C022	mmu-miR-200c	0.176278	0.409961	0.727367
Shared	MIMAT0000153	mmu-miR-141	7902.54	T024	Shared	MIMAT0000153	mmu-miR-141	2268.11	C023	mmu-miR-141	0.263349	0.213735	0.542452
Shared	MIMAT0000519	mmu-miR-200a	7654.59	T025	Shared	MIMAT0000519	mmu-miR-200a	2617.23	C020	mmu-miR-200a	0.39657	0.0550364	0.309318
Shared	MIMAT0000230	mmu-miR-199a-3p	7496.56	T026	Shared	MIMAT0000230	mmu-miR-199a-3p	381.944	C080	mmu-miR-199a-3p	0.643034	0.00070097	0.0259359	Yes
Shared	MIMAT0000229	mmu-miR-199a-5p	7012.74	T027	Shared	MIMAT0000229	mmu-miR-199a-5p	173.918	C110	mmu-miR-199a-5p	0.744718	2.9953e-05	0.00332478	Yes
Shared	MIMAT0000532	mmu-miR-23a	6592.56	T028	Shared	MIMAT0000532	mmu-miR-23a	901.014	C049	mmu-miR-23a	0.305268	0.146903	0.447543
Shared	MIMAT0000537	mmu-miR-27a	5921.99	T029	Shared	MIMAT0000537	mmu-miR-27a	987.455	C045	mmu-miR-27a	0.0705939	0.743074	0.894105
Shared	MIMAT0000535	mmu-miR-29a	5788.38	T030	Shared	MIMAT0000535	mmu-miR-29a	1612.7	C031	mmu-miR-29a	0.691296	0.000183433	0.00952939	Yes
Shared	MIMAT0000529	mmu-miR-20a+mmu-miR-20b	5677.29	T031	Shared	MIMAT0000529	mmu-miR-20a+mmu-miR-20b	1808.78	C029	mmu-miR-20a+mmu-miR-20b	0.298996	0.155814	0.452167
Shared	MIMAT0000546	mmu-miR-103	5545.06	T032	Shared	MIMAT0000546	mmu-miR-103	1035.55	C043	mmu-miR-103	0.170113	0.426782	0.73732
Shared	MIMAT0000127	mmu-miR-29b	4867.56	T033	Shared	MIMAT0000127	mmu-miR-29b	1255.44	C036	mmu-miR-29b	0.686071	0.000214626	0.00952939	Yes
Shared	MIMAT0000651	mmu-miR-19a	4791.16	T034	Shared	MIMAT0000651	mmu-miR-19a	1181.31	C039	mmu-miR-19a	0.288485	0.171592	0.476167
Shared	MIMAT0003151	mmu-miR-378	4765.48	T035	Shared	MIMAT0003151	mmu-miR-378	6279.75	C007	mmu-miR-378	0.5664	0.00390856	0.0763802	Yes
Shared	MIMAT0000238	mmu-miR-205	4764.3	T036	Shared	MIMAT0000238	mmu-miR-205	1183.8	C038	mmu-miR-205	0.0616056	0.774905	0.907804
Shared	MIMAT0000155	mmu-miR-142-3p	4656.67	T037	Shared	MIMAT0000155	mmu-miR-142-3p	849.836	C055	mmu-miR-142-3p	0.0547056	0.799585	0.91973
Shared	MIMAT0000516	mmu-miR-148a	4500.94	T038	Shared	MIMAT0000516	mmu-miR-148a	3399.73	C016	mmu-miR-148a	0.0327971	0.87908	0.937038
Shared	MIMAT0001081	mmu-miR-196b	4398.01	T039	Shared	MIMAT0001081	mmu-miR-196b	1392.02	C033	mmu-miR-196b	-0.351935	0.0916936	0.387899
Shared	MIMAT0000524	mmu-let-7e	4355	T040	Shared	MIMAT0000524	mmu-let-7e	523.589	C068	mmu-let-7e	0.448164	0.0280683	0.210511
Shared	MIMAT0000123	mmu-miR-1	4346.51	T041	Shared	MIMAT0000123	mmu-miR-1	97.0227	C131	mmu-miR-1	-0.563981	0.00409937	0.0763802	Yes
Shared	MIMAT0000124	mmu-miR-15b	4098.41	T042	Shared	MIMAT0000124	mmu-miR-15b	830.104	C056	mmu-miR-15b	-0.170872	0.424693	0.736576
Shared	MIMAT0000385	mmu-miR-106a+mmu-miR-17	4083.44	T043	Shared	MIMAT0000385	mmu-miR-106a+mmu-miR-17	971.363	C048	mmu-miR-106a+mmu-miR-17	0.0444426	0.836633	0.937038
Shared	MIMAT0000210	mmu-miR-181a	3774.73	T044	Shared	MIMAT0000210	mmu-miR-181a	441.014	C077	mmu-miR-181a	0.745282	2.9318e-05	0.00332478	Yes
Shared	MIMAT0000125	mmu-miR-23b	3750.1	T045	Shared	MIMAT0000125	mmu-miR-23b	614.281	C064	mmu-miR-23b	0.326603	0.11931	0.410504
Shared	MIMAT0000648	mmu-miR-10a	3723.65	T046	Shared	MIMAT0000648	mmu-miR-10a	1402.47	C032	mmu-miR-10a	-0.196373	0.357745	0.681723
Shared	MIMAT0000536	mmu-miR-29c	3665.05	T047	Shared	MIMAT0000536	mmu-miR-29c	633.659	C063	mmu-miR-29c	0.539408	0.00652392	0.0985319	Yes
Shared	MIMAT0000514	mmu-miR-30c	3539.68	T048	Shared	MIMAT0000514	mmu-miR-30c	865.796	C053	mmu-miR-30c	0.415098	0.0436903	0.281977
Shared	MIMAT0000526	mmu-miR-15a	3515.21	T049	Shared	MIMAT0000526	mmu-miR-15a	786.102	C057	mmu-miR-15a	-0.117341	0.585029	0.854634
Shared	MIMAT0000739	mmu-miR-375	3352.19	T050	Shared	MIMAT0000739	mmu-miR-375	1067.66	C042	mmu-miR-375	0.22224	0.2966	0.652526
Shared	MIMAT0000652	mmu-miR-25	3351.29	T051	Shared	MIMAT0000652	mmu-miR-25	690.672	C060	mmu-miR-25	0.099643	0.643188	0.867476
Shared	MIMAT0000135	mmu-miR-125a-5p	2754.19	T052	Shared	MIMAT0000135	mmu-miR-125a-5p	199.703	C102	mmu-miR-125a-5p	0.485932	0.0160647	0.15506
Shared	MIMAT0000711	mmu-miR-365	2577.76	T053	Shared	MIMAT0000711	mmu-miR-365	271.894	C091	mmu-miR-365	0.0550457	0.798364	0.91973
Shared	MIMAT0000128	mmu-miR-30a	2528.11	T054	Shared	MIMAT0000128	mmu-miR-30a	1025.82	C044	mmu-miR-30a	0.0300818	0.889028	0.937038
Shared	MIMAT0000219	mmu-miR-24	2444.85	T055	Shared	MIMAT0000219	mmu-miR-24	193.997	C105	mmu-miR-24	-0.146517	0.494502	0.792373
Shared	MIMAT0000513	mmu-miR-19b	2219.8	T056	Shared	MIMAT0000513	mmu-miR-19b	601.441	C066	mmu-miR-19b	0.102843	0.632508	0.867476
Shared	MIMAT0000162	mmu-miR-152	2163.18	T057	Shared	MIMAT0000162	mmu-miR-152	198.078	C104	mmu-miR-152	0.414864	0.0438208	0.281977
Shared	MIMAT0000386	mmu-miR-106b	2160.04	T058	Shared	MIMAT0000386	mmu-miR-106b	369.513	C082	mmu-miR-106b	0.15785	0.46133	0.77004
Shared	MIMAT0000381	mmu-miR-34c	2098.41	T059	Shared	MIMAT0000381	mmu-miR-34c	644.729	C062	mmu-miR-34c	-0.199261	0.350577	0.67771
Shared	MIMAT0000518	mmu-miR-196a	1944.27	T060	Shared	MIMAT0000518	mmu-miR-196a	479.475	C073	mmu-miR-196a	0.355105	0.0886067	0.383452
Shared	MIMAT0000515	mmu-miR-30d	1943.86	T061	Shared	MIMAT0000515	mmu-miR-30d	259.645	C094	mmu-miR-30d	0.311726	0.138114	0.446194
Shared	MIMAT0000740	mmu-miR-376a	1921.1	T062	Shared	MIMAT0000740	mmu-miR-376a	729.908	C058	mmu-miR-376a	0.369178	0.0758369	0.35459
Shared	MIMAT0000208	mmu-miR-10b	1731.41	T063	Shared	MIMAT0000208	mmu-miR-10b	266.091	C092	mmu-miR-10b	0.175822	0.411192	0.727367
Shared	MIMAT0000533	mmu-miR-26a	1658.12	T064	Shared	MIMAT0000533	mmu-miR-26a	132.21	C123	mmu-miR-26a	0.301192	0.152653	0.450909
Shared	MIMAT0000236	mmu-miR-203	1655.11	T065	Shared	MIMAT0000236	mmu-miR-203	502.23	C071	mmu-miR-203	-0.251441	0.235936	0.572436
Shared	MIMAT0000130	mmu-miR-30b	1646.66	T066	Shared	MIMAT0000130	mmu-miR-30b	878.266	C050	mmu-miR-30b	0.0928445	0.666108	0.868268
Shared	MIMAT0004536	mmu-miR-151-5p	1559.8	T067	Shared	MIMAT0004536	mmu-miR-151-5p	372.409	C081	mmu-miR-151-5p	0.207481	0.33064	0.675099
Shared	MIMAT0000141	mmu-miR-130a	1429.21	T068	Shared	MIMAT0000141	mmu-miR-130a	235.229	C097	mmu-miR-130a	0.381704	0.0656899	0.335245
Shared	MIMAT0000655	mmu-miR-100	1299.56	T069	Shared	MIMAT0000655	mmu-miR-100	35.9114	C197	mmu-miR-100	0.407388	0.0481641	0.288916
Shared	MIMAT0011208	mmu-miR-2132	1287.29	T070	Shared	MIMAT0011208	mmu-miR-2132	9072.65	C005	mmu-miR-2132	0.281659	0.182413	0.490857
Shared	MIMAT0000658	mmu-miR-210	1269.62	T071	Shared	MIMAT0000658	mmu-miR-210	334.512	C083	mmu-miR-210	0.205831	0.334585	0.675099
Shared	MIMAT0000379	mmu-miR-301a	1245.27	T072	Shared	MIMAT0000379	mmu-miR-301a	164.181	C113	mmu-miR-301a	0.0971088	0.651696	0.867476
Shared	MIMAT0000654	mmu-miR-32	1226.06	T073	Shared	MIMAT0000654	mmu-miR-32	283.672	C088	mmu-miR-32	0.344661	0.0990794	0.387899
Shared	MIMAT0000137	mmu-miR-126-5p	1172.43	T074	Shared	MIMAT0000137	mmu-miR-126-5p	15.5247	C256	mmu-miR-126-5p	-0.0394205	0.854891	0.937038
Shared	MIMAT0000653	mmu-miR-28	1145.97	T075	Shared	MIMAT0000653	mmu-miR-28	143.853	C117	mmu-miR-28	-0.0962721	0.654515	0.867476
Shared	MIMAT0000132	mmu-miR-99b	1111.75	T076	Shared	MIMAT0000132	mmu-miR-99b	55.0166	C168	mmu-miR-99b	0.548844	0.00548018	0.0901185	Yes
Shared	MIMAT0000541	mmu-miR-96	1108.34	T077	Shared	MIMAT0000541	mmu-miR-96	474.296	C074	mmu-miR-96	0.328292	0.117299	0.410504
Shared	MIMAT0000148	mmu-miR-136	1084.54	T078	Shared	MIMAT0000148	mmu-miR-136	299.261	C086	mmu-miR-136	0.212649	0.318462	0.671535
Shared	MIMAT0000534	mmu-miR-26b	1050.78	T079	Shared	MIMAT0000534	mmu-miR-26b	282.414	C089	mmu-miR-26b	0.422115	0.039908	0.26815
Shared	MIMAT0000221	mmu-miR-191	1023.19	T080	Shared	MIMAT0000221	mmu-miR-191	219.892	C098	mmu-miR-191	0.221698	0.297809	0.652526
Shared	MIMAT0000545	mmu-miR-98	954.496	T081	Shared	MIMAT0000545	mmu-miR-98	132.955	C122	mmu-miR-98	0.0312423	0.884774	0.937038
Shared	MIMAT0000158	mmu-miR-146a	935.637	T082	Shared	MIMAT0000158	mmu-miR-146a	93.4871	C137	mmu-miR-146a	0.0620059	0.77348	0.907804
Shared	MIMAT0000590	mmu-miR-342-3p	914.417	T083	Shared	MIMAT0000590	mmu-miR-342-3p	84.0449	C143	mmu-miR-342-3p	0.0906297	0.673638	0.868404
Shared	MIMAT0000647	mmu-miR-107	886.717	T084	Shared	MIMAT0000647	mmu-miR-107	182.863	C107	mmu-miR-107	0.104127	0.628241	0.867476
Shared	MIMAT0000160	mmu-miR-150	877.311	T085	Shared	MIMAT0000160	mmu-miR-150	71.5651	C153	mmu-miR-150	0.174959	0.413528	0.728596
Shared	MIMAT0001546	mmu-miR-450a-5p	868.764	T086	Shared	MIMAT0001546	mmu-miR-450a-5p	32.651	C203	mmu-miR-450a-5p	0.595202	0.00215352	0.0562448	Yes
Shared	MIMAT0000131	mmu-miR-99a	800.322	T087	Shared	MIMAT0000131	mmu-miR-99a	64.3227	C159	mmu-miR-99a	0.468152	0.0210465	0.173049
Shared	MIMAT0000540	mmu-miR-93	791.102	T088	Shared	MIMAT0000540	mmu-miR-93	177.335	C108	mmu-miR-93	0.11845	0.58146	0.854634
Shared	MIMAT0000548	mmu-miR-322	790.897	T089	Shared	MIMAT0000548	mmu-miR-322	104.942	C130	mmu-miR-322	0.589748	0.00242104	0.0565758	Yes
Shared	MIMAT0000665	mmu-miR-223	777.637	T090	Shared	MIMAT0000665	mmu-miR-223	92.9691	C138	mmu-miR-223	-0.222607	0.295783	0.652526
Shared	MIMAT0004750	mmu-miR-425	775.123	T091	Shared	MIMAT0004750	mmu-miR-425	175.643	C109	mmu-miR-425	0.369782	0.0753213	0.35459
Shared	MIMAT0004651	mmu-miR-340-5p	743.172	T092	Shared	MIMAT0004651	mmu-miR-340-5p	160.357	C114	mmu-miR-340-5p	-0.0333244	0.87715	0.937038
Shared	MIMAT0000225	mmu-miR-195	740.89	T093	Shared	MIMAT0000225	mmu-miR-195	19.56	C237	mmu-miR-195	0.302925	0.150189	0.447543
Shared	MIMAT0003727	mmu-miR-374	727.019	T094	Shared	MIMAT0003727	mmu-miR-374	94.2927	C136	mmu-miR-374	0.55292	0.00507481	0.0866621	Yes
Shared	MIMAT0000704	mmu-miR-361	596.631	T095	Shared	MIMAT0000704	mmu-miR-361	78.6508	C148	mmu-miR-361	-0.103328	0.630894	0.867476
Shared	MIMAT0000677	mmu-miR-7a	579.415	T096	Shared	MIMAT0000677	mmu-miR-7a	274.604	C090	mmu-miR-7a	0.716834	8.11045e-05	0.00600173	Yes
Shared	MIMAT0000248	mmu-miR-30e	562.994	T097	Shared	MIMAT0000248	mmu-miR-30e	108.48	C129	mmu-miR-30e	0.191557	0.36989	0.701842
Shared	MIMAT0001632	mmu-miR-451	560.578	T098	Shared	MIMAT0001632	mmu-miR-451	1147.56	C040	mmu-miR-451	0.750142	2.43182e-05	0.00332478	Yes
Shared	MIMAT0011222	mmu-miR-2146	555.79	T099	Shared	MIMAT0011222	mmu-miR-2146	21451.6	C001	mmu-miR-2146	0.470642	0.0202818	0.173049
Shared	MIMAT0005836	mmu-miR-1186	553.555	T100	Shared	MIMAT0005836	mmu-miR-1186	95.2551	C135	mmu-miR-1186	-0.17425	0.415452	0.729094
Shared	MIMAT0004883	mmu-miR-466g	537.671	T101	Shared	MIMAT0004883	mmu-miR-466g	850.33	C054	mmu-miR-466g	0.0751031	0.727254	0.891205
Shared	MIMAT0000616	mmu-miR-101b	536.844	T102	Shared	MIMAT0000616	mmu-miR-101b	120.007	C125	mmu-miR-101b	0.179277	0.401912	0.727367
Shared	MIMAT0000538	mmu-miR-31	516.42	T103	Shared	MIMAT0000538	mmu-miR-31	113.553	C127	mmu-miR-31	0.282673	0.180776	0.490857
Shared	MIMAT0000139	mmu-miR-127	506.7	T104	Shared	MIMAT0000139	mmu-miR-127	29.4297	C209	mmu-miR-127	0.161498	0.450904	0.764004
Shared	MIMAT0003454	mmu-miR-423-3p	504.922	T105	Shared	MIMAT0003454	mmu-miR-423-3p	71.3154	C154	mmu-miR-423-3p	0.212943	0.317779	0.671535
Shared	MIMAT0000766	mmu-miR-335-5p	500.875	T106	Shared	MIMAT0000766	mmu-miR-335-5p	51.0258	C174	mmu-miR-335-5p	0.345142	0.0985777	0.387899
Shared	MIMAT0000223	mmu-miR-193	493.447	T107	Shared	MIMAT0000223	mmu-miR-193	91.4333	C139	mmu-miR-193	0.40921	0.047076	0.288365
Shared	MIMAT0011287	mmu-miR-2183	481.801	T108	Shared	MIMAT0011287	mmu-miR-2183	502.523	C070	mmu-miR-2183	0.137956	0.52032	0.805665
Shared	MIMAT0003127	mmu-miR-484	478.712	T109	Shared	MIMAT0003127	mmu-miR-484	26.46	C218	mmu-miR-484	0.27873	0.187198	0.499464
Shared	MIMAT0003475	mmu-miR-146b	474.58	T110	Shared	MIMAT0003475	mmu-miR-146b	26.6837	C217	mmu-miR-146b	-0.207533	0.330516	0.675099
Shared	MIMAT0000144	mmu-miR-132	469.36	T111	Shared	MIMAT0000144	mmu-miR-132	31.6349	C205	mmu-miR-132	0.111635	0.603529	0.858869
Shared	MIMAT0009433	mmu-miR-1960	468.1	T112	Shared	MIMAT0009433	mmu-miR-1960	3.97504	C376	mmu-miR-1960	0.0360368	0.867234	0.937038
Shared	MIMAT0000663	mmu-miR-218	465.317	T113	Shared	MIMAT0000663	mmu-miR-218	25.8116	C219	mmu-miR-218	0.614222	0.00140798	0.0463252	Yes
Shared	MIMAT0004528	mmu-miR-125a-3p	463.794	T114	Shared	MIMAT0004528	mmu-miR-125a-3p	154.106	C116	mmu-miR-125a-3p	0.0403205	0.851613	0.937038
Shared	MIMAT0000214	mmu-miR-185	463.452	T115	Shared	MIMAT0000214	mmu-miR-185	110.735	C128	mmu-miR-185	0.383762	0.0641277	0.3327
Shared	MIMAT0011217	mmu-miR-2141	459.915	T116	Shared	MIMAT0011217	mmu-miR-2141	2696.03	C018	mmu-miR-2141	0.201467	0.345158	0.676674
Shared	MIMAT0000133	mmu-miR-101a	459.832	T117	Shared	MIMAT0000133	mmu-miR-101a	21.517	C229	mmu-miR-101a	0.528412	0.00794468	0.106892
Shared	MIMAT0007870	mmu-miR-1900	459.828	T118	Shared	MIMAT0007870	mmu-miR-1900	11.3849	C280	mmu-miR-1900	-0.0239988	0.911371	0.947655
Shared	MIMAT0000156	mmu-miR-144	436.203	T119	Shared	MIMAT0000156	mmu-miR-144	522.074	C069	mmu-miR-144	0.686554	0.000211561	0.00952939	Yes
Shared	MIMAT0004825	mmu-miR-423-5p	428.699	T120	Shared	MIMAT0004825	mmu-miR-423-5p	74.774	C149	mmu-miR-423-5p	0.348185	0.0954479	0.387899
Shared	MIMAT0000580	mmu-miR-148b	393.865	T121	Shared	MIMAT0000580	mmu-miR-148b	96.7001	C132	mmu-miR-148b	-0.303299	0.149662	0.447543
Shared	MIMAT0004865	mmu-miR-297c	372.428	T122	Shared	MIMAT0004865	mmu-miR-297c	141.702	C118	mmu-miR-297c	0.497594	0.0133549	0.134763
Shared	MIMAT0000151	mmu-miR-140	368.395	T123	Shared	MIMAT0000151	mmu-miR-140	50.2343	C175	mmu-miR-140	0.0993451	0.644186	0.867476
Shared	MIMAT0003453	mmu-miR-497	345.538	T124	Shared	MIMAT0003453	mmu-miR-497	6.96168	C330	mmu-miR-497	0.05969	0.781737	0.911
Shared	MIMAT0004894	mmu-miR-574-3p	343.953	T125	Shared	MIMAT0004894	mmu-miR-574-3p	32.8438	C202	mmu-miR-574-3p	-0.112263	0.601483	0.858869
Shared	MIMAT0007873	mmu-miR-1896	333.39	T126	Shared	MIMAT0007873	mmu-miR-1896	81.7744	C145	mmu-miR-1896	0.176547	0.409235	0.727367
Shared	MIMAT0000154	mmu-miR-142-5p	331.368	T127	Shared	MIMAT0000154	mmu-miR-142-5p	387.002	C078	mmu-miR-142-5p	0.406333	0.0488034	0.288916
Shared	MIMAT0000567	mmu-miR-329	331.22	T128	Shared	MIMAT0000567	mmu-miR-329	27.3142	C216	mmu-miR-329	0.34932	0.0942999	0.387899
Shared	MIMAT0003186	mmu-miR-369-3p	330.019	T129	Shared	MIMAT0003186	mmu-miR-369-3p	43.0325	C181	mmu-miR-369-3p	0.207673	0.330182	0.675099
Shared	MIMAT0001092	mmu-miR-376b	327.628	T130	Shared	MIMAT0001092	mmu-miR-376b	23.9301	C224	mmu-miR-376b	0.00774081	0.971364	0.984366
Shared	MIMAT0000212	mmu-miR-183	325.803	T131	Shared	MIMAT0000212	mmu-miR-183	96.2694	C134	mmu-miR-183	0.176157	0.410287	0.727367
Shared	MIMAT0000126	mmu-miR-27b	320.551	T132	Shared	MIMAT0000126	mmu-miR-27b	47.7354	C177	mmu-miR-27b	0.00267287	0.99011	0.992345
Shared	MIMAT0000149	mmu-miR-137	319.678	T133	Shared	MIMAT0000149	mmu-miR-137	24.8622	C222	mmu-miR-137	0.179226	0.402049	0.727367
Shared	MIMAT0000387	mmu-miR-130b	310.349	T134	Shared	MIMAT0000387	mmu-miR-130b	131.642	C124	mmu-miR-130b	0.291029	0.167674	0.47183
Shared	MIMAT0001422	mmu-miR-434-3p	309.206	T135	Shared	MIMAT0001422	mmu-miR-434-3p	33.0867	C201	mmu-miR-434-3p	0.470474	0.0203328	0.173049
Shared	MIMAT0009426	mmu-miR-1955	304.497	T136	Shared	MIMAT0009426	mmu-miR-1955	1.25958	C463	mmu-miR-1955	0.454784	0.0255612	0.199109
Shared	MIMAT0009439	mmu-miR-1966	303.329	T137	Shared	MIMAT0009439	mmu-miR-1966	4.04592	C374	mmu-miR-1966	-0.245464	0.247631	0.587958
Shared	MIMAT0001091	mmu-miR-410	299.726	T138	Shared	MIMAT0001091	mmu-miR-410	22.6133	C227	mmu-miR-410	0.374434	0.0714435	0.35459
Shared	MIMAT0003892	mmu-miR-762	288.356	T139	Shared	MIMAT0003892	mmu-miR-762	559.427	C067	mmu-miR-762	0.0941298	0.661751	0.868268
Shared	MIMAT0000145	mmu-miR-133a	285.612	T140	Shared	MIMAT0000145	mmu-miR-133a	14.3104	C262	mmu-miR-133a	0.161116	0.451991	0.764004
Shared	MIMAT0000528	mmu-miR-18a	268.871	T141	Shared	MIMAT0000528	mmu-miR-18a	43.4522	C180	mmu-miR-18a	0.344168	0.0995957	0.387899
Shared	MIMAT0000211	mmu-miR-182	263.99	T142	Shared	MIMAT0000211	mmu-miR-182	34.871	C199	mmu-miR-182	0.391514	0.0584976	0.316743
Shared	MIMAT0000747	mmu-miR-382	258.026	T143	Shared	MIMAT0000747	mmu-miR-382	21.6639	C228	mmu-miR-382	0.541782	0.00624695	0.0985319	Yes
Shared	MIMAT0000605	mmu-miR-350	250.841	T144	Shared	MIMAT0000605	mmu-miR-350	10.4778	C286	mmu-miR-350	0.304514	0.147955	0.447543
Shared	MIMAT0009434	mmu-miR-1961	250.282	T145	Shared	MIMAT0009434	mmu-miR-1961	25.4794	C220	mmu-miR-1961	-0.169018	0.42981	0.739673
Shared	MIMAT0009438	mmu-miR-1965	235.271	T146	Shared	MIMAT0009438	mmu-miR-1965	15.4382	C257	mmu-miR-1965	-0.208548	0.328104	0.675099
Shared	MIMAT0011216	mmu-miR-2140	224.951	T147	Shared	MIMAT0011216	mmu-miR-2140	10805.4	C004	mmu-miR-2140	0.461889	0.0230736	0.182941
Shared	MIMAT0000555	mmu-miR-324-5p	222.583	T148	Shared	MIMAT0000555	mmu-miR-324-5p	10.5076	C285	mmu-miR-324-5p	0.383345	0.064442	0.3327
Shared	MIMAT0003711	mmu-miR-652	221.336	T149	Shared	MIMAT0003711	mmu-miR-652	96.6232	C133	mmu-miR-652	0.0974548	0.650532	0.867476
Shared	MIMAT0005460	mmu-miR-1224	212.867	T150	Shared	MIMAT0005460	mmu-miR-1224	5085.92	C012	mmu-miR-1224	0.515621	0.00991219	0.121072
Shared	MIMAT0003183	mmu-miR-376c	211.46	T151	Shared	MIMAT0003183	mmu-miR-376c	16.3406	C251	mmu-miR-376c	0.465888	0.021762	0.175679
Shared	MIMAT0003470	mmu-miR-691	209.266	T152	Shared	MIMAT0003470	mmu-miR-691	88.1743	C141	mmu-miR-691	0.472848	0.0196231	0.173049
Shared	MIMAT0000741	mmu-miR-377	203.301	T153	Shared	MIMAT0000741	mmu-miR-377	318.126	C084	mmu-miR-377	0.0729949	0.734637	0.893641
Shared	MIMAT0000164	mmu-miR-154	201.227	T154	Shared	MIMAT0000164	mmu-miR-154	9.84859	C293	mmu-miR-154	0.366371	0.0782653	0.35459
Shared	MIMAT0000571	mmu-miR-331-3p	194.993	T155	Shared	MIMAT0000571	mmu-miR-331-3p	29.276	C210	mmu-miR-331-3p	0.511812	0.0105705	0.122281
Shared	MIMAT0000542	mmu-miR-34a	194.041	T156	Shared	MIMAT0000542	mmu-miR-34a	25.1328	C221	mmu-miR-34a	0.446019	0.0289216	0.210511
Shared	MIMAT0003169	mmu-miR-539	191.806	T157	Shared	MIMAT0003169	mmu-miR-539	133.092	C121	mmu-miR-539	0.187285	0.380858	0.707535
Shared	MIMAT0004934	mmu-miR-872	186.332	T158	Shared	MIMAT0004934	mmu-miR-872	49.4818	C176	mmu-miR-872	0.0303227	0.888145	0.937038
Shared	MIMAT0004210	mmu-miR-804	180.42	T159	Shared	MIMAT0004210	mmu-miR-804	460.508	C075	mmu-miR-804	0.506784	0.0114944	0.125291
Shared	MIMAT0000582	mmu-miR-338-3p	176.629	T160	Shared	MIMAT0000582	mmu-miR-338-3p	3.62594	C383	mmu-miR-338-3p	0.528731	0.00790012	0.106892
Shared	MIMAT0004186	mmu-miR-301b	169.778	T162	Shared	MIMAT0004186	mmu-miR-301b	71.7883	C152	mmu-miR-301b	-0.117974	0.582991	0.854634
Shared	MIMAT0000669	mmu-miR-221	169.264	T163	Shared	MIMAT0000669	mmu-miR-221	8.4926	C310	mmu-miR-221	0.0914761	0.670757	0.868268
Shared	MIMAT0000661	mmu-miR-214	169.194	T164	Shared	MIMAT0000661	mmu-miR-214	7.45045	C321	mmu-miR-214	0.501363	0.012564	0.132819
Shared	MIMAT0000147	mmu-miR-135a	168.29	T165	Shared	MIMAT0000147	mmu-miR-135a	28.7365	C213	mmu-miR-135a	0.233725	0.271681	0.625008
Shared	MIMAT0002889	mmu-miR-532-5p	166.744	T166	Shared	MIMAT0002889	mmu-miR-532-5p	28.2435	C215	mmu-miR-532-5p	0.142402	0.506833	0.792373
Shared	MIMAT0003456	mmu-miR-495	158.699	T167	Shared	MIMAT0003456	mmu-miR-495	1.86362	C428	mmu-miR-495	0.348818	0.0948059	0.387899
Shared	MIMAT0000140	mmu-miR-128	157.216	T168	Shared	MIMAT0000140	mmu-miR-128	20.8881	C231	mmu-miR-128	0.220717	0.300008	0.652526
Shared	MIMAT0000150	mmu-miR-138	156.678	T169	Shared	MIMAT0000150	mmu-miR-138	5.58294	C350	mmu-miR-138	0.386256	0.062273	0.329157
Shared	MIMAT0000595	mmu-miR-345-5p	155.307	T170	Shared	MIMAT0000595	mmu-miR-345-5p	40.2887	C184	mmu-miR-345-5p	-0.049606	0.817947	0.936001
Shared	MIMAT0015642	mmu-miR-3471	154.134	T171	Shared	MIMAT0015642	mmu-miR-3471	141.032	C119	mmu-miR-3471	-0.283795	0.178977	0.49053
Shared	MIMAT0000544	mmu-miR-129-3p	140.841	T172	Shared	MIMAT0000544	mmu-miR-129-3p	7.15201	C324	mmu-miR-129-3p	0.2847	0.177535	0.4896
Shared	MIMAT0000674	mmu-miR-181c	140.719	T173	Shared	MIMAT0000674	mmu-miR-181c	23.7702	C225	mmu-miR-181c	0.305333	0.146813	0.447543
Shared	MIMAT0000746	mmu-miR-381	140.69	T174	Shared	MIMAT0000746	mmu-miR-381	16.9864	C245	mmu-miR-381	0.370295	0.074886	0.35459
Shared	MIMAT0011210	mmu-miR-2134	140.348	T175	Shared	MIMAT0011210	mmu-miR-2134	9061.04	C006	mmu-miR-2134	0.402123	0.05142	0.2965
Shared	MIMAT0000237	mmu-miR-204	139.719	T176	Shared	MIMAT0000237	mmu-miR-204	13.335	C266	mmu-miR-204	0.360886	0.0831792	0.373046
Shared	MIMAT0004684	mmu-miR-362-3p	132.623	T178	Shared	MIMAT0004684	mmu-miR-362-3p	30.5005	C207	mmu-miR-362-3p	0.131645	0.539759	0.820729
Shared	MIMAT0000565	mmu-miR-328	131.902	T179	Shared	MIMAT0000565	mmu-miR-328	7.15059	C325	mmu-miR-328	0.446282	0.028816	0.210511
Shared	MIMAT0000134	mmu-miR-124	125.118	T180	Shared	MIMAT0000134	mmu-miR-124	8.55239	C308	mmu-miR-124	0.519535	0.0092715	0.121072
Shared	MIMAT0000374	mmu-miR-296-5p	124.148	T181	Shared	MIMAT0000374	mmu-miR-296-5p	6.27268	C338	mmu-miR-296-5p	0.482313	0.0169916	0.160516
Shared	MIMAT0012774	mmu-miR-664	121.316	T182	Shared	MIMAT0012774	mmu-miR-664	56.637	C167	mmu-miR-664	-0.00133512	0.99506	0.99506
Shared	MIMAT0000165	mmu-miR-155	120.79	T183	Shared	MIMAT0000165	mmu-miR-155	2027.61	C025	mmu-miR-155	0.272412	0.197809	0.519687
Shared	MIMAT0000161	mmu-miR-151-3p	119.42	T184	Shared	MIMAT0000161	mmu-miR-151-3p	5.21944	C357	mmu-miR-151-3p	0.178734	0.403363	0.727367
Shared	MIMAT0003112	mmu-miR-489	119.043	T185	Shared	MIMAT0003112	mmu-miR-489	313.352	C085	mmu-miR-489	0.421051	0.040464	0.26815
Shared	MIMAT0009457	mmu-miR-1839-3p	118.35	T186	Shared	MIMAT0009457	mmu-miR-1839-3p	59.0066	C165	mmu-miR-1839-3p	0.32917	0.116264	0.410504
Shared	MIMAT0009456	mmu-miR-1839-5p	116.442	T187	Shared	MIMAT0009456	mmu-miR-1839-5p	69.7385	C157	mmu-miR-1839-5p	0.107604	0.616746	0.867476
Shared	MIMAT0007872	mmu-miR-1906	114.164	T188	Shared	MIMAT0007872	mmu-miR-1906	3.89744	C377	mmu-miR-1906	0.325868	0.120193	0.410504
Shared	MIMAT0004869	mmu-miR-421	111.527	T189	Shared	MIMAT0004869	mmu-miR-421	70.6189	C156	mmu-miR-421	0.129867	0.545298	0.820866
Shared	MIMAT0000378	mmu-miR-300	111.282	T190	Shared	MIMAT0000378	mmu-miR-300	37.9777	C193	mmu-miR-300	0.225897	0.288515	0.652526
Shared	MIMAT0003469	mmu-miR-690	104.425	T191	Shared	MIMAT0003469	mmu-miR-690	985.602	C046	mmu-miR-690	0.366554	0.0781048	0.35459
Shared	MIMAT0009392	mmu-miR-1929	102.444	T192	Shared	MIMAT0009392	mmu-miR-1929	1070.79	C041	mmu-miR-1929	0.601634	0.00187073	0.0537917	Yes
Shared	MIMAT0000235	mmu-miR-202-3p	96.9466	T193	Shared	MIMAT0000235	mmu-miR-202-3p	60.0213	C162	mmu-miR-202-3p	0.514576	0.0100893	0.121072
Shared	MIMAT0001420	mmu-miR-433	93.8111	T194	Shared	MIMAT0001420	mmu-miR-433	11.2454	C282	mmu-miR-433	0.591202	0.00234708	0.0565758	Yes
Shared	MIMAT0005859	mmu-miR-1198	89.3834	T195	Shared	MIMAT0005859	mmu-miR-1198	115.518	C126	mmu-miR-1198	0.538293	0.00665756	0.0985319	Yes
Shared	MIMAT0000220	mmu-miR-190	89.2519	T196	Shared	MIMAT0000220	mmu-miR-190	38.664	C191	mmu-miR-190	0.262039	0.216106	0.542452
Shared	MIMAT0003735	mmu-miR-672	87.9079	T197	Shared	MIMAT0003735	mmu-miR-672	19.295	C238	mmu-miR-672	0.224232	0.292179	0.652526
Shared	MIMAT0000142	mmu-miR-9	85.9892	T198	Shared	MIMAT0000142	mmu-miR-9	1.01663	C498	mmu-miR-9	0.029651	0.890608	0.937038
Shared	MIMAT0000375	mmu-miR-297a+mmu-miR-466f+mmu-miR-669b	85.0698	T199	Shared	MIMAT0000375	mmu-miR-297a+mmu-miR-466f+mmu-miR-669b	54.7625	C169	mmu-miR-297a+mmu-miR-466f+mmu-miR-669b	0.278327	0.187861	0.499464
Shared	MIMAT0000159	mmu-miR-149	83.3186	T200	Shared	MIMAT0000159	mmu-miR-149	1.27194	C461	mmu-miR-149	0.198894	0.351482	0.67771
Shared	MIMAT0000667	mmu-miR-33	80.2659	T201	Shared	MIMAT0000667	mmu-miR-33	28.7525	C212	mmu-miR-33	0.108188	0.614825	0.867476
Shared	MIMAT0000673	mmu-miR-181b+mmu-miR-181d	78.5816	T202	Shared	MIMAT0000673	mmu-miR-181b+mmu-miR-181d	17.8301	C243	mmu-miR-181b+mmu-miR-181d	0.290879	0.167903	0.47183
Shared	MIMAT0004704	mmu-miR-335-3p	77.8775	T203	Shared	MIMAT0004704	mmu-miR-335-3p	64.3459	C158	mmu-miR-335-3p	-0.0924498	0.667447	0.868268
Shared	MIMAT0003184	mmu-miR-487b	74.6182	T204	Shared	MIMAT0003184	mmu-miR-487b	9.69015	C295	mmu-miR-487b	0.125928	0.557655	0.830868
Shared	MIMAT0003740	mmu-miR-674	72.0606	T205	Shared	MIMAT0003740	mmu-miR-674	37.441	C194	mmu-miR-674	0.354745	0.0889539	0.383452
Shared	MIMAT0003780	mmu-miR-490	71.1228	T206	Shared	MIMAT0003780	mmu-miR-490	13.6895	C264	mmu-miR-490	0.205231	0.336029	0.675099
Shared	MIMAT0000743	mmu-miR-379	70.5878	T207	Shared	MIMAT0000743	mmu-miR-379	2.68437	C400	mmu-miR-379	0.275179	0.193112	0.510367
Shared	MIMAT0005291	mmu-miR-582-5p	70.1211	T208	Shared	MIMAT0005291	mmu-miR-582-5p	3.65641	C382	mmu-miR-582-5p	-0.0681078	0.75184	0.894951
Shared	MIMAT0003130	mmu-miR-486	69.9624	T209	Shared	MIMAT0003130	mmu-miR-486	251.95	C095	mmu-miR-486	0.0816882	0.704346	0.885106
Shared	MIMAT0003468	mmu-miR-689	67.4527	T210	Shared	MIMAT0003468	mmu-miR-689	285.437	C087	mmu-miR-689	0.391805	0.058294	0.316743
Shared	MIMAT0005849	mmu-miR-1191	65.7965	T211	Shared	MIMAT0005849	mmu-miR-1191	45.3012	C178	mmu-miR-1191	0.681465	0.000245861	0.00992386	Yes
Shared	MIMAT0011214	mmu-miR-2138	65.6917	T212	Shared	MIMAT0011214	mmu-miR-2138	1828.34	C028	mmu-miR-2138	0.731967	4.79455e-05	0.00425756	Yes
Shared	MIMAT0004852	mmu-miR-190b	65.0143	T213	Shared	MIMAT0004852	mmu-miR-190b	1.04461	C492	mmu-miR-190b	0.336098	0.108328	0.397501
Shared	MIMAT0003507	mmu-miR-500	64.2409	T214	Shared	MIMAT0003507	mmu-miR-500	3.57024	C385	mmu-miR-500	0.142814	0.505592	0.792373
Shared	MIMAT0003505	mmu-miR-714	64.2215	T215	Shared	MIMAT0003505	mmu-miR-714	165.881	C112	mmu-miR-714	0.0467183	0.828386	0.937038
Shared	MIMAT0007863	mmu-miR-1902	63.9367	T216	Shared	MIMAT0007863	mmu-miR-1902	52.4282	C171	mmu-miR-1902	0.143614	0.503184	0.792373
Shared	MIMAT0001418	mmu-miR-431	63.1007	T217	Shared	MIMAT0001418	mmu-miR-431	16.6913	C249	mmu-miR-431	0.396697	0.054951	0.309318
Shared	MIMAT0005846	mmu-miR-467f	62.0633	T218	Shared	MIMAT0005846	mmu-miR-467f	157.438	C115	mmu-miR-467f	-0.20114	0.345957	0.676674
Shared	MIMAT0003499	mmu-miR-709	60.8648	T219	Shared	MIMAT0003499	mmu-miR-709	653.195	C061	mmu-miR-709	0.56644	0.00390554	0.0763802	Yes
Shared	MIMAT0011211	mmu-miR-2135	60.4078	T220	Shared	MIMAT0011211	mmu-miR-2135	386.829	C079	mmu-miR-2135	0.528571	0.00792243	0.106892
Shared	MIMAT0000656	mmu-miR-139-5p	57.7901	T221	Shared	MIMAT0000656	mmu-miR-139-5p	15.5414	C255	mmu-miR-139-5p	0.428118	0.0368813	0.255864
Shared	MIMAT0009455	mmu-miR-1983	56.2808	T222	Shared	MIMAT0009455	mmu-miR-1983	6.8022	C332	mmu-miR-1983	0.187408	0.380539	0.707535
Shared	MIMAT0000706	mmu-miR-362-5p	52.9029	T223	Shared	MIMAT0000706	mmu-miR-362-5p	3.46975	C388	mmu-miR-362-5p	0.202879	0.341716	0.676012
Shared	MIMAT0003477	mmu-miR-669a	52.037	T224	Shared	MIMAT0003477	mmu-miR-669a	44.7827	C179	mmu-miR-669a	-0.321885	0.125058	0.42065
Shared	MIMAT0000670	mmu-miR-222	48.6588	T225	Shared	MIMAT0000670	mmu-miR-222	1.56052	C440	mmu-miR-222	0.240773	0.25707	0.600731
Shared	MIMAT0000678	mmu-miR-7b	47.6588	T226	Shared	MIMAT0000678	mmu-miR-7b	13.5544	C265	mmu-miR-7b	0.111733	0.603211	0.858869
Shared	MIMAT0009404	mmu-miR-1940	47.1357	T227	Shared	MIMAT0009404	mmu-miR-1940	20.6684	C232	mmu-miR-1940	0.0272435	0.899444	0.941871
Shared	MIMAT0005839	mmu-miR-669f	47.0124	T228	Shared	MIMAT0005839	mmu-miR-669f	15.1175	C258	mmu-miR-669f	0.144221	0.501362	0.792373
Shared	MIMAT0001421	mmu-miR-434-5p	46.7144	T229	Shared	MIMAT0001421	mmu-miR-434-5p	8.87735	C305	mmu-miR-434-5p	0.393968	0.0567973	0.315225
Shared	MIMAT0009396	mmu-miR-1933-5p	46.6376	T230	Shared	MIMAT0009396	mmu-miR-1933-5p	2.3672	C410	mmu-miR-1933-5p	0.0895608	0.677284	0.869116
Shared	MIMAT0000586	mmu-miR-340-3p	46.1891	T231	Shared	MIMAT0000586	mmu-miR-340-3p	4.20282	C369	mmu-miR-340-3p	0.0101265	0.962543	0.982458
Shared	MIMAT0003181	mmu-miR-367	45.3607	T232	Shared	MIMAT0003181	mmu-miR-367	72.9067	C151	mmu-miR-367	-0.248672	0.241309	0.579141
Shared	MIMAT0009416	mmu-miR-1949	44.8032	T233	Shared	MIMAT0009416	mmu-miR-1949	4.16472	C371	mmu-miR-1949	0.0379234	0.860348	0.937038
Shared	MIMAT0003742	mmu-miR-455	44.372	T234	Shared	MIMAT0003742	mmu-miR-455	5.5243	C351	mmu-miR-455	0.468351	0.0209844	0.173049
Shared	MIMAT0004669	mmu-miR-125b-3p	42.6437	T236	Shared	MIMAT0004669	mmu-miR-125b-3p	1.89241	C426	mmu-miR-125b-3p	0.185553	0.385358	0.712648
Shared	MIMAT0004828	mmu-miR-708	42.3147	T237	Shared	MIMAT0004828	mmu-miR-708	39.7379	C187	mmu-miR-708	-0.210263	0.324052	0.675099
Shared	MIMAT0004859	mmu-miR-193b	41.2943	T238	Shared	MIMAT0004859	mmu-miR-193b	10.2964	C289	mmu-miR-193b	0.366838	0.0778571	0.35459
Shared	MIMAT0003170	mmu-miR-541	40.8051	T239	Shared	MIMAT0003170	mmu-miR-541	20.637	C233	mmu-miR-541	0.226704	0.286751	0.652526
Shared	MIMAT0011213	mmu-miR-2137	39.6452	T240	Shared	MIMAT0011213	mmu-miR-2137	1359.28	C034	mmu-miR-2137	0.215328	0.312259	0.669774
Shared	MIMAT0009424	mmu-miR-1953	38.7756	T241	Shared	MIMAT0009424	mmu-miR-1953	31.2691	C206	mmu-miR-1953	0.133872	0.532861	0.813026
Shared	MIMAT0005293	mmu-miR-467e	38.6635	T242	Shared	MIMAT0005293	mmu-miR-467e	14.9511	C259	mmu-miR-467e	0.0659175	0.759588	0.89696
Shared	MIMAT0003452	mmu-miR-678	38.1719	T244	Shared	MIMAT0003452	mmu-miR-678	134.508	C120	mmu-miR-678	0.131023	0.541693	0.820859
Shared	MIMAT0004855	mmu-miR-876-3p	36.9861	T245	Shared	MIMAT0004855	mmu-miR-876-3p	7.03389	C327	mmu-miR-876-3p	-0.403688	0.0504349	0.294646
Shared	MIMAT0009432	mmu-miR-1959	36.3693	T246	Shared	MIMAT0009432	mmu-miR-1959	12.9103	C270	mmu-miR-1959	0.10314	0.63152	0.867476
Shared	MIMAT0000382	mmu-miR-34b-5p	35.97	T247	Shared	MIMAT0000382	mmu-miR-34b-5p	4.83878	C358	mmu-miR-34b-5p	0.305771	0.146205	0.447543
Shared	MIMAT0003171	mmu-miR-542-5p	35.6201	T248	Shared	MIMAT0003171	mmu-miR-542-5p	5.37867	C353	mmu-miR-542-5p	0.510858	0.0107409	0.122281
Shared	MIMAT0000551	mmu-miR-323-3p	34.6336	T249	Shared	MIMAT0000551	mmu-miR-323-3p	4.8219	C359	mmu-miR-323-3p	0.129254	0.547211	0.820866
Shared	MIMAT0015643	mmu-miR-3472	34.2635	T250	Shared	MIMAT0015643	mmu-miR-3472	35.7111	C198	mmu-miR-3472	-0.289189	0.170501	0.476115
Shared	MIMAT0003782	mmu-miR-676	33.0166	T251	Shared	MIMAT0003782	mmu-miR-676	9.62621	C296	mmu-miR-676	0.499411	0.0129687	0.13391
Shared	MIMAT0004747	mmu-miR-411	32.7139	T252	Shared	MIMAT0004747	mmu-miR-411	2.33686	C412	mmu-miR-411	0.332687	0.112184	0.408277
Shared	MIMAT0012773	mmu-miR-767	32.3795	T253	Shared	MIMAT0012773	mmu-miR-767	10.1102	C291	mmu-miR-767	-0.0922535	0.668114	0.868268
Shared	MIMAT0004647	mmu-miR-338-5p	30.6445	T254	Shared	MIMAT0004647	mmu-miR-338-5p	58.6439	C166	mmu-miR-338-5p	-0.020261	0.925134	0.953038
Shared	MIMAT0014816	mmu-miR-3099	30.2118	T255	Shared	MIMAT0014816	mmu-miR-3099	29.5965	C208	mmu-miR-3099	-0.15808	0.460668	0.77004
Shared	MIMAT0003500	mmu-miR-710	29.6649	T256	Shared	MIMAT0003500	mmu-miR-710	458.395	C076	mmu-miR-710	0.187616	0.380002	0.707535
Shared	MIMAT0004546	mmu-miR-202-5p	28.1175	T257	Shared	MIMAT0004546	mmu-miR-202-5p	61.3079	C161	mmu-miR-202-5p	-0.0214252	0.920845	0.952358
Shared	MIMAT0003491	mmu-miR-701	27.6454	T258	Shared	MIMAT0003491	mmu-miR-701	16.9375	C246	mmu-miR-701	0.0531181	0.80529	0.923899
Shared	MIMAT0004941	mmu-miR-544	27.4882	T259	Shared	MIMAT0004941	mmu-miR-544	17.9773	C242	mmu-miR-544	0.600022	0.00193844	0.0537917	Yes
Shared	MIMAT0000539	mmu-miR-92a	26.9753	T260	Shared	MIMAT0000539	mmu-miR-92a	13.2045	C267	mmu-miR-92a	-0.261961	0.216248	0.542452
Shared	MIMAT0003185	mmu-miR-369-5p	26.5216	T261	Shared	MIMAT0003185	mmu-miR-369-5p	4.26681	C367	mmu-miR-369-5p	0.341812	0.102089	0.393347
Shared	MIMAT0004781	mmu-miR-532-3p	26.2769	T262	Shared	MIMAT0004781	mmu-miR-532-3p	2.59083	C403	mmu-miR-532-3p	-0.0694236	0.747197	0.894607
Shared	MIMAT0005857	mmu-miR-1196	26.1643	T263	Shared	MIMAT0005857	mmu-miR-1196	974.999	C047	mmu-miR-1196	0.0856941	0.69053	0.875986
Shared	MIMAT0009458	mmu-miR-1981	24.73	T264	Shared	MIMAT0009458	mmu-miR-1981	1.22402	C470	mmu-miR-1981	0.309584	0.140986	0.447126
Shared	MIMAT0000216	mmu-miR-187	23.0365	T265	Shared	MIMAT0000216	mmu-miR-187	169.484	C111	mmu-miR-187	0.00435338	0.983893	0.992345
Shared	MIMAT0009407	mmu-miR-1942	22.8525	T267	Shared	MIMAT0009407	mmu-miR-1942	19.2604	C239	mmu-miR-1942	-0.298185	0.156994	0.452633
Shared	MIMAT0000209	mmu-miR-129-5p	22.2365	T268	Shared	MIMAT0000209	mmu-miR-129-5p	4.32268	C363	mmu-miR-129-5p	0.351198	0.0924231	0.387899
Shared	MIMAT0003898	mmu-miR-760	21.7132	T269	Shared	MIMAT0003898	mmu-miR-760	12.903	C271	mmu-miR-760	-0.203778	0.339534	0.676012
Shared	MIMAT0007868	mmu-miR-1903	21.5721	T270	Shared	MIMAT0007868	mmu-miR-1903	8.77838	C306	mmu-miR-1903	0.0155299	0.942584	0.966529
Shared	MIMAT0000609	mmu-miR-351	21.5043	T271	Shared	MIMAT0000609	mmu-miR-351	1.27494	C460	mmu-miR-351	0.241086	0.256433	0.600731
Shared	MIMAT0009391	mmu-miR-1928	21.35	T272	Shared	MIMAT0009391	mmu-miR-1928	217.009	C099	mmu-miR-1928	0.339539	0.104538	0.393347
Shared	MIMAT0011209	mmu-miR-2133	20.9164	T273	Shared	MIMAT0011209	mmu-miR-2133	877.043	C051	mmu-miR-2133	0.0687604	0.749536	0.894607
Shared	MIMAT0004936	mmu-miR-873	20.046	T274	Shared	MIMAT0004936	mmu-miR-873	21.014	C230	mmu-miR-873	0.0331968	0.877617	0.937038
Shared	MIMAT0003894	mmu-miR-764-5p	19.685	T275	Shared	MIMAT0003894	mmu-miR-764-5p	20.4072	C235	mmu-miR-764-5p	0.128293	0.550219	0.82255
Shared	MIMAT0005830	mmu-miR-466l	18.9107	T276	Shared	MIMAT0005830	mmu-miR-466l	8.74058	C307	mmu-miR-466l	0.0571738	0.790734	0.919073
Shared	MIMAT0005837	mmu-miR-1187	18.5043	T277	Shared	MIMAT0005837	mmu-miR-1187	41.1924	C183	mmu-miR-1187	-0.214495	0.31418	0.670654
Shared	MIMAT0009406	mmu-miR-1941-3p	17.3075	T278	Shared	MIMAT0009406	mmu-miR-1941-3p	9.19859	C301	mmu-miR-1941-3p	-0.094469	0.660604	0.868268
Shared	MIMAT0012771	mmu-miR-432	16.8643	T279	Shared	MIMAT0012771	mmu-miR-432	39.8507	C186	mmu-miR-432	-0.246513	0.245552	0.586157
Shared	MIMAT0003409	mmu-miR-467a	16.8276	T280	Shared	MIMAT0003409	mmu-miR-467a	2.53433	C405	mmu-miR-467a	-0.074245	0.730257	0.891205
Shared	MIMAT0004643	mmu-miR-331-5p	16.192	T282	Shared	MIMAT0004643	mmu-miR-331-5p	4.30662	C364	mmu-miR-331-5p	-0.0300155	0.889271	0.937038
Shared	MIMAT0004938	mmu-miR-875-3p	15.6945	T283	Shared	MIMAT0004938	mmu-miR-875-3p	13.7092	C263	mmu-miR-875-3p	-0.0817607	0.704095	0.885106
Shared	MIMAT0004893	mmu-miR-574-5p	15.5454	T284	Shared	MIMAT0004893	mmu-miR-574-5p	501.002	C072	mmu-miR-574-5p	0.190619	0.372281	0.703373
Shared	MIMAT0003461	mmu-miR-683	15.1775	T285	Shared	MIMAT0003461	mmu-miR-683	6.06313	C345	mmu-miR-683	0.0182153	0.932675	0.958583
Shared	MIMAT0003188	mmu-miR-503	15.0038	T286	Shared	MIMAT0003188	mmu-miR-503	1.67414	C434	mmu-miR-503	0.44239	0.0304128	0.217795
Shared	MIMAT0007877	mmu-miR-1894-5p	14.8169	T287	Shared	MIMAT0007877	mmu-miR-1894-5p	9.4891	C299	mmu-miR-1894-5p	-0.00886188	0.967218	0.984366
Shared	MIMAT0004758	mmu-miR-463	14.6433	T288	Shared	MIMAT0004758	mmu-miR-463	8.01722	C317	mmu-miR-463	-0.0918129	0.669611	0.868268
Shared	MIMAT0004847	mmu-miR-882	14.6312	T289	Shared	MIMAT0004847	mmu-miR-882	11.3799	C281	mmu-miR-882	-0.172619	0.4199	0.731121
Shared	MIMAT0004849	mmu-miR-883a-3p	14.0924	T291	Shared	MIMAT0004849	mmu-miR-883a-3p	6.18815	C340	mmu-miR-883a-3p	-0.477401	0.0183188	0.165991
Shared	MIMAT0004188	mmu-miR-802	13.3468	T292	Shared	MIMAT0004188	mmu-miR-802	34.675	C200	mmu-miR-802	-0.0741392	0.730627	0.891205
Shared	MIMAT0002105	mmu-miR-464	13.1967	T294	Shared	MIMAT0002105	mmu-miR-464	3.543	C387	mmu-miR-464	-0.339569	0.104505	0.393347
Shared	MIMAT0001076	mmu-miR-384-3p	12.993	T295	Shared	MIMAT0001076	mmu-miR-384-3p	32.0602	C204	mmu-miR-384-3p	-0.304111	0.14852	0.447543
Shared	MIMAT0000744	mmu-miR-380-5p	12.935	T296	Shared	MIMAT0000744	mmu-miR-380-5p	7.42643	C322	mmu-miR-380-5p	-0.147149	0.492622	0.792373
Shared	MIMAT0004898	mmu-miR-654-3p	12.864	T297	Shared	MIMAT0004898	mmu-miR-654-3p	12.5839	C272	mmu-miR-654-3p	0.150227	0.483515	0.790528
Shared	MIMAT0009393	mmu-miR-1930	12.8543	T298	Shared	MIMAT0009393	mmu-miR-1930	1.19966	C474	mmu-miR-1930	0.137161	0.522753	0.80591
Shared	MIMAT0002107	mmu-miR-466a-3p+mmu-miR-466b-3-3p	12.5819	T299	Shared	MIMAT0002107	mmu-miR-466a-3p+mmu-miR-466b-3-3p	1.87116	C427	mmu-miR-466a-3p+mmu-miR-466b-3-3p	0.066221	0.758513	0.89696
Shared	MIMAT0009428	mmu-miR-1956	12.4797	T300	Shared	MIMAT0009428	mmu-miR-1956	10.8096	C284	mmu-miR-1956	0.0220317	0.918612	0.952358
Shared	MIMAT0001533	mmu-miR-448	12.3346	T301	Shared	MIMAT0001533	mmu-miR-448	3.12945	C393	mmu-miR-448	0.0440101	0.838202	0.937038
Shared	MIMAT0003895	mmu-miR-764-3p	11.9483	T304	Shared	MIMAT0003895	mmu-miR-764-3p	2.57006	C404	mmu-miR-764-3p	0.119591	0.577799	0.854634
Shared	MIMAT0000559	mmu-miR-326	11.8349	T305	Shared	MIMAT0000559	mmu-miR-326	3.84808	C380	mmu-miR-326	0.357618	0.0862161	0.37901
Shared	MIMAT0005843	mmu-miR-1188	11.5024	T306	Shared	MIMAT0005843	mmu-miR-1188	2.35008	C411	mmu-miR-1188	0.21545	0.31198	0.669774
Shared	MIMAT0004861	mmu-miR-877	11.3215	T308	Shared	MIMAT0004861	mmu-miR-877	38.3806	C192	mmu-miR-877	0.0664758	0.757611	0.89696
Shared	MIMAT0003891	mmu-miR-770-3p	10.999	T309	Shared	MIMAT0003891	mmu-miR-770-3p	9.02656	C304	mmu-miR-770-3p	0.0706452	0.742894	0.894105
Shared	MIMAT0000234	mmu-miR-201	10.3142	T311	Shared	MIMAT0000234	mmu-miR-201	15.7041	C254	mmu-miR-201	0.0556902	0.796051	0.91973
Shared	MIMAT0004642	mmu-miR-330	9.93558	T312	Shared	MIMAT0004642	mmu-miR-330	11.7989	C276	mmu-miR-330	0.347807	0.0958331	0.387899
Shared	MIMAT0003512	mmu-miR-450b-3p	9.92182	T313	Shared	MIMAT0003512	mmu-miR-450b-3p	1.11101	C483	mmu-miR-450b-3p	0.263671	0.213156	0.542452
Shared	MIMAT0000213	mmu-miR-184	9.91321	T314	Shared	MIMAT0000213	mmu-miR-184	6.01379	C346	mmu-miR-184	0.0560439	0.794782	0.91973
Shared	MIMAT0003167	mmu-miR-540-3p	9.67868	T315	Shared	MIMAT0003167	mmu-miR-540-3p	208.573	C101	mmu-miR-540-3p	0.265865	0.209231	0.542452
Shared	MIMAT0004823	mmu-miR-666-3p	9.66319	T316	Shared	MIMAT0004823	mmu-miR-666-3p	6.25281	C339	mmu-miR-666-3p	0.172782	0.419454	0.731121
Shared	MIMAT0003897	mmu-miR-759	9.64731	T317	Shared	MIMAT0003897	mmu-miR-759	8.43603	C312	mmu-miR-759	0.0723684	0.736836	0.893867
Shared	MIMAT0003482	mmu-miR-499	9.51727	T318	Shared	MIMAT0003482	mmu-miR-499	1.21306	C472	mmu-miR-499	0.367304	0.0774513	0.35459
Shared	MIMAT0015640	mmu-miR-3470a+mmu-miR-3470b	9.48871	T319	Shared	MIMAT0015640	mmu-miR-3470a+mmu-miR-3470b	10.2804	C290	mmu-miR-3470a+mmu-miR-3470b	0.177233	0.407388	0.727367
Shared	MIMAT0005855	mmu-miR-467h+mmu-miR-669d+mmu-miR-669l	9.36825	T320	Shared	MIMAT0005855	mmu-miR-467h+mmu-miR-669d+mmu-miR-669l	5.2999	C355	mmu-miR-467h+mmu-miR-669d+mmu-miR-669l	0.320058	0.127338	0.425098
Shared	MIMAT0000745	mmu-miR-380-3p	9.34107	T321	Shared	MIMAT0000745	mmu-miR-380-3p	2.31832	C413	mmu-miR-380-3p	0.0761554	0.723578	0.891019
Shared	MIMAT0000659	mmu-miR-212	9.33818	T322	Shared	MIMAT0000659	mmu-miR-212	1.06723	C489	mmu-miR-212	0.207103	0.331541	0.675099
Shared	MIMAT0000146	mmu-miR-134	9.18675	T323	Shared	MIMAT0000146	mmu-miR-134	12.3859	C274	mmu-miR-134	-0.0112281	0.958472	0.980556
Shared	MIMAT0000666	mmu-miR-320	8.92229	T324	Shared	MIMAT0000666	mmu-miR-320	16.8721	C247	mmu-miR-320	0.281659	0.182412	0.490857
Shared	MIMAT0005851	mmu-miR-1193	8.73714	T325	Shared	MIMAT0005851	mmu-miR-1193	2.78936	C398	mmu-miR-1193	0.0978724	0.649128	0.867476
Shared	MIMAT0004822	mmu-miR-770-5p	8.71776	T326	Shared	MIMAT0004822	mmu-miR-770-5p	4.60021	C361	mmu-miR-770-5p	0.221946	0.297257	0.652526
Shared	MIMAT0004937	mmu-miR-875-5p	8.65484	T327	Shared	MIMAT0004937	mmu-miR-875-5p	9.05562	C303	mmu-miR-875-5p	-0.0771383	0.720149	0.890658
Shared	MIMAT0002109	mmu-miR-468	8.51667	T328	Shared	MIMAT0002109	mmu-miR-468	198.823	C103	mmu-miR-468	0.259668	0.220442	0.546794
Shared	MIMAT0003513	mmu-miR-505	8.17952	T330	Shared	MIMAT0003513	mmu-miR-505	8.39203	C313	mmu-miR-505	-0.136475	0.524854	0.80635
Shared	MIMAT0003725	mmu-miR-675-5p	7.90391	T331	Shared	MIMAT0003725	mmu-miR-675-5p	7.12152	C326	mmu-miR-675-5p	0.122226	0.569384	0.845507
Shared	MIMAT0004857	mmu-miR-147	7.74377	T332	Shared	MIMAT0004857	mmu-miR-147	2.03858	C421	mmu-miR-147	0.114924	0.592835	0.858869
Shared	MIMAT0009430	mmu-miR-1957	7.29139	T333	Shared	MIMAT0009430	mmu-miR-1957	59.1108	C164	mmu-miR-1957	0.144906	0.499311	0.792373
Shared	MIMAT0000215	mmu-miR-186	7.17781	T334	Shared	MIMAT0000215	mmu-miR-186	2.19736	C415	mmu-miR-186	-0.260032	0.219773	0.546794
Shared	MIMAT0005856	mmu-miR-1195	6.84112	T335	Shared	MIMAT0005856	mmu-miR-1195	5.88099	C347	mmu-miR-1195	-0.155641	0.467702	0.771969
Shared	MIMAT0000769	mmu-miR-133b	6.43755	T336	Shared	MIMAT0000769	mmu-miR-133b	6.97531	C328	mmu-miR-133b	0.202526	0.342574	0.676012
Shared	MIMAT0005852	mmu-miR-1194	6.43618	T337	Shared	MIMAT0005852	mmu-miR-1194	7.94628	C318	mmu-miR-1194	-0.129244	0.547244	0.820866
Shared	MIMAT0000246	mmu-miR-122	6.14171	T338	Shared	MIMAT0000246	mmu-miR-122	20.5371	C234	mmu-miR-122	0.328877	0.116609	0.410504
Shared	MIMAT0003496	mmu-miR-706	6.1414	T339	Shared	MIMAT0003496	mmu-miR-706	242.359	C096	mmu-miR-706	0.340427	0.103576	0.393347
Shared	MIMAT0007871	mmu-miR-1892	5.76668	T340	Shared	MIMAT0007871	mmu-miR-1892	11.5616	C278	mmu-miR-1892	-0.0799644	0.71032	0.887389
Shared	MIMAT0003481	mmu-miR-695	5.69312	T341	Shared	MIMAT0003481	mmu-miR-695	12.114	C275	mmu-miR-695	-0.0210223	0.922329	0.952358
Shared	MIMAT0009405	mmu-miR-1941-5p	5.65026	T342	Shared	MIMAT0009405	mmu-miR-1941-5p	6.69355	C335	mmu-miR-1941-5p	-0.479781	0.0176656	0.163407
Shared	MIMAT0004653	mmu-miR-342-5p	5.52763	T343	Shared	MIMAT0004653	mmu-miR-342-5p	1.35575	C453	mmu-miR-342-5p	0.220927	0.299537	0.652526
Shared	MIMAT0001542	mmu-miR-449a	5.50294	T344	Shared	MIMAT0001542	mmu-miR-449a	1.47458	C444	mmu-miR-449a	-0.220152	0.301279	0.652526
Shared	MIMAT0003508	mmu-miR-501-5p	5.46364	T345	Shared	MIMAT0003508	mmu-miR-501-5p	7.94503	C319	mmu-miR-501-5p	0.114365	0.594647	0.858869
Shared	MIMAT0015644	mmu-miR-1186b	5.13859	T346	Shared	MIMAT0015644	mmu-miR-1186b	36.4848	C196	mmu-miR-1186b	0.310252	0.140086	0.447126
Shared	MIMAT0009399	mmu-miR-1935	5.12369	T347	Shared	MIMAT0009399	mmu-miR-1935	2.15536	C417	mmu-miR-1935	0.515369	0.00995465	0.121072
Shared	MIMAT0000597	mmu-miR-346	4.94043	T348	Shared	MIMAT0000597	mmu-miR-346	6.14061	C343	mmu-miR-346	0.0965634	0.653533	0.867476
Shared	MIMAT0009394	mmu-miR-1931	4.76388	T349	Shared	MIMAT0009394	mmu-miR-1931	2.41893	C409	mmu-miR-1931	-0.00722226	0.973281	0.984366
Shared	MIMAT0003172	mmu-miR-542-3p	4.72998	T350	Shared	MIMAT0003172	mmu-miR-542-3p	1.45375	C447	mmu-miR-542-3p	-0.228695	0.282425	0.646374
Shared	MIMAT0004821	mmu-miR-671-3p	4.62172	T352	Shared	MIMAT0004821	mmu-miR-671-3p	7.22459	C323	mmu-miR-671-3p	0.0600065	0.780607	0.911
Shared	MIMAT0004842	mmu-miR-879	4.59754	T353	Shared	MIMAT0004842	mmu-miR-879	5.4449	C352	mmu-miR-879	0.10562	0.623297	0.867476
Shared	MIMAT0003736	mmu-miR-670	4.52773	T354	Shared	MIMAT0003736	mmu-miR-670	14.5295	C261	mmu-miR-670	-0.137806	0.520779	0.805665
Shared	MIMAT0001095	mmu-miR-370	4.48323	T355	Shared	MIMAT0001095	mmu-miR-370	16.4898	C250	mmu-miR-370	-0.336148	0.108273	0.397501
Shared	MIMAT0004236	mmu-miR-741	4.445	T356	Shared	MIMAT0004236	mmu-miR-741	10.4581	C287	mmu-miR-741	-0.146593	0.494275	0.792373
Shared	MIMAT0005448	mmu-miR-467b	4.43552	T357	Shared	MIMAT0005448	mmu-miR-467b	18.7879	C240	mmu-miR-467b	0.234369	0.270324	0.625008
Shared	MIMAT0003182	mmu-miR-494	4.40839	T358	Shared	MIMAT0003182	mmu-miR-494	262.55	C093	mmu-miR-494	0.323883	0.122601	0.415532
Shared	MIMAT0003737	mmu-miR-666-5p	4.3928	T359	Shared	MIMAT0003737	mmu-miR-666-5p	3.02324	C394	mmu-miR-666-5p	-0.0427976	0.842605	0.937038
Shared	MIMAT0004890	mmu-miR-509-5p	4.39278	T360	Shared	MIMAT0004890	mmu-miR-509-5p	12.4725	C273	mmu-miR-509-5p	0.249558	0.239581	0.578118
Shared	MIMAT0003486	mmu-miR-491	4.32523	T361	Shared	MIMAT0003486	mmu-miR-491	4.26883	C366	mmu-miR-491	-0.00740543	0.972604	0.984366
Shared	MIMAT0000239	mmu-miR-206	4.28064	T362	Shared	MIMAT0000239	mmu-miR-206	9.61781	C297	mmu-miR-206	-0.00280272	0.98963	0.992345
Shared	MIMAT0005845	mmu-miR-466k	4.14294	T363	Shared	MIMAT0005845	mmu-miR-466k	14.7289	C260	mmu-miR-466k	-0.101577	0.636725	0.867476
Shared	MIMAT0003493	mmu-miR-703	4.10309	T364	Shared	MIMAT0003493	mmu-miR-703	38.7091	C190	mmu-miR-703	0.251746	0.235349	0.572436
Shared	MIMAT0000664	mmu-miR-219	3.94472	T366	Shared	MIMAT0000664	mmu-miR-219	1.45063	C448	mmu-miR-219	0.412058	0.0454139	0.288054
Shared	MIMAT0004572	mmu-miR-290-3p	3.75357	T367	Shared	MIMAT0004572	mmu-miR-290-3p	1.46272	C446	mmu-miR-290-3p	0.168376	0.431589	0.739867
Shared	MIMAT0003783	mmu-miR-615-3p	3.67296	T368	Shared	MIMAT0003783	mmu-miR-615-3p	1.18741	C476	mmu-miR-615-3p	0.408962	0.0472233	0.288365
Shared	MIMAT0000578	mmu-miR-337-3p	3.61914	T369	Shared	MIMAT0000578	mmu-miR-337-3p	3.8663	C379	mmu-miR-337-3p	0.187998	0.379014	0.707535
Shared	MIMAT0009403	mmu-miR-1939	3.57832	T370	Shared	MIMAT0009403	mmu-miR-1939	8.47347	C311	mmu-miR-1939	-0.0866987	0.68708	0.874107
Shared	MIMAT0011215	mmu-miR-2139	3.53185	T371	Shared	MIMAT0011215	mmu-miR-2139	11.6404	C277	mmu-miR-2139	0.263215	0.213976	0.542452
Shared	MIMAT0004873	mmu-miR-465c-5p	3.52225	T372	Shared	MIMAT0004873	mmu-miR-465c-5p	82.0876	C144	mmu-miR-465c-5p	-0.0329194	0.878632	0.937038
Shared	MIMAT0009421	mmu-miR-669o	3.5208	T373	Shared	MIMAT0009421	mmu-miR-669o	19.6289	C236	mmu-miR-669o	0.093259	0.664702	0.868268
Shared	MIMAT0004892	mmu-miR-568	3.48143	T374	Shared	MIMAT0004892	mmu-miR-568	4.58006	C362	mmu-miR-568	0.337287	0.107008	0.397501
Shared	MIMAT0004899	mmu-miR-92b	3.43425	T375	Shared	MIMAT0004899	mmu-miR-92b	1.00659	C505	mmu-miR-92b	0.256887	0.225603	0.556487
Shared	MIMAT0009410	mmu-miR-1945	3.17249	T376	Shared	MIMAT0009410	mmu-miR-1945	6.97032	C329	mmu-miR-1945	-0.112641	0.600251	0.858869
Shared	MIMAT0007865	mmu-miR-1897-3p	3.16819	T377	Shared	MIMAT0007865	mmu-miR-1897-3p	84.1973	C142	mmu-miR-1897-3p	-0.506389	0.0115697	0.125291
Shared	MIMAT0003377	mmu-miR-302d	3.06169	T378	Shared	MIMAT0003377	mmu-miR-302d	4.24089	C368	mmu-miR-302d	0.155758	0.467365	0.771969
Shared	MIMAT0000368	mmu-miR-291a-3p	3.02986	T379	Shared	MIMAT0000368	mmu-miR-291a-3p	2.74198	C399	mmu-miR-291a-3p	-0.0251063	0.907298	0.945635
Shared	MIMAT0003733	mmu-miR-665	3.02057	T380	Shared	MIMAT0003733	mmu-miR-665	10.3645	C288	mmu-miR-665	-0.3113	0.138682	0.446194
Shared	MIMAT0001094	mmu-miR-412	2.91549	T381	Shared	MIMAT0001094	mmu-miR-412	8.10801	C316	mmu-miR-412	0.265329	0.210184	0.542452
Shared	MIMAT0003173	mmu-miR-547	2.89674	T382	Shared	MIMAT0003173	mmu-miR-547	5.66543	C348	mmu-miR-547	-0.105404	0.62401	0.867476
Shared	MIMAT0003890	mmu-miR-551b	2.87807	T383	Shared	MIMAT0003890	mmu-miR-551b	5.33871	C354	mmu-miR-551b	-0.179695	0.400798	0.727367
Shared	MIMAT0009437	mmu-miR-1964	2.85321	T384	Shared	MIMAT0009437	mmu-miR-1964	8.54885	C309	mmu-miR-1964	0.0872882	0.685058	0.874107
Shared	MIMAT0005854	mmu-miR-467g	2.82565	T385	Shared	MIMAT0005854	mmu-miR-467g	3.46442	C389	mmu-miR-467g	0.106103	0.621698	0.867476
Shared	MIMAT0009431	mmu-miR-1958	2.61919	T387	Shared	MIMAT0009431	mmu-miR-1958	23.3594	C226	mmu-miR-1958	-0.0299478	0.889519	0.937038
Shared	MIMAT0013803	mmu-miR-2861	2.60381	T388	Shared	MIMAT0013803	mmu-miR-2861	79.0276	C147	mmu-miR-2861	0.146851	0.493508	0.792373
Shared	MIMAT0004844	mmu-miR-880	2.53219	T390	Shared	MIMAT0004844	mmu-miR-880	1.60589	C437	mmu-miR-880	0.453052	0.0261991	0.200559
Shared	MIMAT0000708	mmu-miR-363	2.31111	T391	Shared	MIMAT0000708	mmu-miR-363	1.01066	C500	mmu-miR-363	0.408645	0.0474113	0.288365
Shared	MIMAT0000593	mmu-miR-344	2.2708	T392	Shared	MIMAT0000593	mmu-miR-344	1.47455	C445	mmu-miR-344	0.612623	0.0014607	0.0463252	Yes
Shared	MIMAT0003511	mmu-miR-450b-5p	2.25025	T393	Shared	MIMAT0003511	mmu-miR-450b-5p	1.37106	C452	mmu-miR-450b-5p	0.113746	0.596655	0.858869
Shared	MIMAT0001637	mmu-miR-452	2.16621	T394	Shared	MIMAT0001637	mmu-miR-452	11.4176	C279	mmu-miR-452	-0.0316241	0.883375	0.937038
Shared	MIMAT0005838	mmu-miR-669j	2.15887	T395	Shared	MIMAT0005838	mmu-miR-669j	28.8901	C211	mmu-miR-669j	-0.0784714	0.715507	0.887389
Shared	MIMAT0004759	mmu-miR-466a-5p+mmu-miR-466e-5p	2.07476	T397	Shared	MIMAT0004759	mmu-miR-466a-5p+mmu-miR-466e-5p	6.15487	C342	mmu-miR-466a-5p+mmu-miR-466e-5p	0.156423	0.465441	0.771969
Shared	MIMAT0004581	mmu-miR-34b-3p	2.04903	T398	Shared	MIMAT0004581	mmu-miR-34b-3p	8.38968	C314	mmu-miR-34b-3p	0.0401787	0.85213	0.937038
Shared	MIMAT0003738	mmu-miR-496	2.00042	T399	Shared	MIMAT0003738	mmu-miR-496	5.59156	C349	mmu-miR-496	0.692047	0.00017929	0.00952939	Yes
Shared	MIMAT0005834	mmu-miR-466i	1.83475	T400	Shared	MIMAT0005834	mmu-miR-466i	1.84293	C429	mmu-miR-466i	0.326778	0.1191	0.410504
Shared	MIMAT0005841	mmu-miR-669h-5p	1.80232	T401	Shared	MIMAT0005841	mmu-miR-669h-5p	15.9306	C253	mmu-miR-669h-5p	0.0812991	0.705693	0.885106
Shared	MIMAT0004885	mmu-miR-467c	1.75937	T402	Shared	MIMAT0004885	mmu-miR-467c	51.9878	C172	mmu-miR-467c	0.0690433	0.748538	0.894607
Shared	MIMAT0004782	mmu-miR-483	1.65062	T404	Shared	MIMAT0004782	mmu-miR-483	192.623	C106	mmu-miR-483	-0.149964	0.484288	0.790528
Shared	MIMAT0004877	mmu-miR-466c-5p	1.62169	T405	Shared	MIMAT0004877	mmu-miR-466c-5p	4.69936	C360	mmu-miR-466c-5p	0.304606	0.147826	0.447543
Shared	MIMAT0011212	mmu-miR-2136	1.61848	T406	Shared	MIMAT0011212	mmu-miR-2136	41.4246	C182	mmu-miR-2136	0.426268	0.037794	0.258162
Shared	MIMAT0000668	mmu-miR-211	1.58617	T407	Shared	MIMAT0000668	mmu-miR-211	1.10512	C484	mmu-miR-211	-0.0871167	0.685646	0.874107
Shared	MIMAT0004853	mmu-miR-874	1.57498	T408	Shared	MIMAT0004853	mmu-miR-874	70.66	C155	mmu-miR-874	-0.0373225	0.86254	0.937038
Shared	MIMAT0004931	mmu-miR-466d-3p	1.56837	T410	Shared	MIMAT0004931	mmu-miR-466d-3p	51.5291	C173	mmu-miR-466d-3p	0.106708	0.6197	0.867476
Shared	MIMAT0003450	mmu-miR-488	1.51233	T412	Shared	MIMAT0003450	mmu-miR-488	3.68299	C381	mmu-miR-488	0.386458	0.062124	0.329157
Shared	MIMAT0003166	mmu-miR-546	1.45404	T413	Shared	MIMAT0003166	mmu-miR-546	1.34683	C456	mmu-miR-546	0.177087	0.407782	0.727367
Shared	MIMAT0003510	mmu-miR-717	1.4489	T414	Shared	MIMAT0003510	mmu-miR-717	6.82337	C331	mmu-miR-717	-0.303732	0.149051	0.447543
Shared	MIMAT0004854	mmu-miR-876-5p	1.43768	T415	Shared	MIMAT0004854	mmu-miR-876-5p	1.29089	C459	mmu-miR-876-5p	-0.0707583	0.742495	0.894105
Shared	MIMAT0015645	mmu-miR-3473	1.43719	T416	Shared	MIMAT0015645	mmu-miR-3473	53.6317	C170	mmu-miR-3473	-0.0297882	0.890105	0.937038
Shared	MIMAT0000376	mmu-miR-298	1.38518	T417	Shared	MIMAT0000376	mmu-miR-298	1.48686	C443	mmu-miR-298	0.561954	0.00426521	0.0763802	Yes
Shared	MIMAT0004933	mmu-miR-878-3p	1.32327	T419	Shared	MIMAT0004933	mmu-miR-878-3p	6.1381	C344	mmu-miR-878-3p	0.268926	0.203836	0.532373
Shared	MIMAT0003732	mmu-miR-668	1.32301	T420	Shared	MIMAT0003732	mmu-miR-668	9.9429	C292	mmu-miR-668	-0.198446	0.352592	0.67771
Shared	MIMAT0004841	mmu-miR-871	1.23007	T422	Shared	MIMAT0004841	mmu-miR-871	24.0093	C223	mmu-miR-871	-0.19845	0.352581	0.67771
Shared	MIMAT0009408	mmu-miR-1943	1.22589	T423	Shared	MIMAT0009408	mmu-miR-1943	39.6507	C188	mmu-miR-1943	-0.431654	0.0351854	0.247973
Shared	MIMAT0003729	mmu-miR-216b	1.21873	T424	Shared	MIMAT0003729	mmu-miR-216b	28.257	C214	mmu-miR-216b	-0.0382511	0.859153	0.937038
Shared	MIMAT0003726	mmu-miR-675-3p	1.19843	T426	Shared	MIMAT0003726	mmu-miR-675-3p	1.49795	C442	mmu-miR-675-3p	0.0310223	0.885581	0.937038
Shared	MIMAT0004237	mmu-miR-742	1.197	T427	Shared	MIMAT0004237	mmu-miR-742	15.9569	C252	mmu-miR-742	0.158641	0.459057	0.77004
Shared	MIMAT0009411	mmu-miR-1306	1.18918	T428	Shared	MIMAT0009411	mmu-miR-1306	1.23116	C466	mmu-miR-1306	-0.0434783	0.840133	0.937038
Shared	MIMAT0000671	mmu-miR-224	1.18573	T429	Shared	MIMAT0000671	mmu-miR-224	9.14437	C302	mmu-miR-224	0.32735	0.118418	0.410504
Shared	MIMAT0004871	mmu-miR-465b-5p	1.17749	T430	Shared	MIMAT0004871	mmu-miR-465b-5p	39.1673	C189	mmu-miR-465b-5p	0.345073	0.0986489	0.387899
Shared	MIMAT0011221	mmu-miR-2145	1.17749	T431	Shared	MIMAT0011221	mmu-miR-2145	59.1541	C163	mmu-miR-2145	0.222279	0.296512	0.652526
Shared	MIMAT0003467	mmu-miR-688	1.15152	T432	Shared	MIMAT0003467	mmu-miR-688	4.14126	C372	mmu-miR-688	-0.0344033	0.873204	0.937038
Shared	MIMAT0003730	mmu-miR-592	1.13304	T433	Shared	MIMAT0003730	mmu-miR-592	6.77179	C333	mmu-miR-592	-0.208576	0.328037	0.675099
Shared	MIMAT0000612	mmu-miR-135b	1.13045	T434	Shared	MIMAT0000612	mmu-miR-135b	1.62269	C436	mmu-miR-135b	-0.0977378	0.649581	0.867476
Shared	MIMAT0004943	mmu-miR-653	1.12089	T435	Shared	MIMAT0004943	mmu-miR-653	2.13407	C418	mmu-miR-653	-0.114361	0.594659	0.858869
Shared	MIMAT0003494	mmu-miR-704	1.12089	T436	Shared	MIMAT0003494	mmu-miR-704	8.37947	C315	mmu-miR-704	-0.0348499	0.871571	0.937038
Shared	MIMAT0004889	mmu-miR-504	1.08266	T437	Shared	MIMAT0004889	mmu-miR-504	3.87085	C378	mmu-miR-504	-0.0264614	0.902317	0.942656
Shared	MIMAT0004884	mmu-miR-466h	1.07553	T438	Shared	MIMAT0004884	mmu-miR-466h	17.2361	C244	mmu-miR-466h	0.160918	0.452552	0.764004
Shared	MIMAT0000748	mmu-miR-383	1.0728	T439	Shared	MIMAT0000748	mmu-miR-383	12.9514	C269	mmu-miR-383	-0.148764	0.487833	0.792373
Shared	MIMAT0004867	mmu-miR-327	1.0644	T440	Shared	MIMAT0004867	mmu-miR-327	18.1871	C241	mmu-miR-327	0.109953	0.609031	0.863929
Shared	MIMAT0003128	mmu-miR-485	1.0644	T441	Shared	MIMAT0003128	mmu-miR-485	2.00402	C423	mmu-miR-485	-0.0789632	0.713797	0.887389
Shared	MIMAT0007874	mmu-miR-1904	1.0644	T442	Shared	MIMAT0007874	mmu-miR-1904	74.3959	C150	mmu-miR-1904	0.212363	0.31913	0.671535
Shared	MIMAT0003451	mmu-miR-677	1.05723	T443	Shared	MIMAT0003451	mmu-miR-677	1.09222	C486	mmu-miR-677	-0.0434783	0.840133	0.937038
Shared	MIMAT0009423	mmu-miR-1952	1.05723	T444	Shared	MIMAT0009423	mmu-miR-1952	1.04461	C493	mmu-miR-1952	-0.0434783	0.840133	0.937038
Shared	MIMAT0004576	mmu-miR-296-3p	1.02702	T446	Shared	MIMAT0004576	mmu-miR-296-3p	1.02198	C494	mmu-miR-296-3p	1	2.22827e-170	9.89352e-168	Yes
Shared	MIMAT0004827	mmu-miR-297b-3p	1.00781	T448	Shared	MIMAT0004827	mmu-miR-297b-3p	1.30079	C458	mmu-miR-297b-3p	-0.061838	0.774077	0.907804
Shared	MIMAT0004656	mmu-miR-345-3p	1.00781	T449	Shared	MIMAT0004656	mmu-miR-345-3p	6.15871	C341	mmu-miR-345-3p	-0.102297	0.634324	0.867476
Shared	MIMAT0003483	mmu-miR-696	1.00781	T450	Shared	MIMAT0003483	mmu-miR-696	7.76816	C320	mmu-miR-696	0.294087	0.16305	0.464066
Shared	MIMAT0007876	mmu-miR-1907	1.00506	T451	Shared	MIMAT0007876	mmu-miR-1907	2.83028	C396	mmu-miR-1907	0.369095	0.0759073	0.35459
Exclusive Tissue	MIMAT0009441	mmu-miR-1968	174.254	T161	Exclusive Content	MIMAT0000217	mmu-miR-188-5p	89.2194	C140
Exclusive Tissue	MIMAT0009390	mmu-miR-1927	137.409	T177	Exclusive Content	MIMAT0005860	mmu-miR-1199	2.98718	C395
Exclusive Tissue	MIMAT0009422	mmu-miR-1951	44.1459	T235	Exclusive Content	MIMAT0004662	mmu-miR-139-3p	1.1804	C477
Exclusive Tissue	MIMAT0004541	mmu-miR-188-3p	38.4763	T243	Exclusive Content	MIMAT0005847	mmu-miR-1190	1.3548	C454
Exclusive Tissue	MIMAT0004746	mmu-miR-409-5p	23.0281	T266	Exclusive Content	MIMAT0009395	mmu-miR-1932	2.60236	C402
Exclusive Tissue	MIMAT0004939	mmu-miR-208b	16.6082	T281	Exclusive Content	MIMAT0007879	mmu-miR-1893	3.99605	C375
Exclusive Tissue	MIMAT0001090	mmu-miR-409-3p	14.2939	T290	Exclusive Content	MIMAT0007866	mmu-miR-1905	1.73077	C431
Exclusive Tissue	MIMAT0003168	mmu-miR-543	13.3191	T293	Exclusive Content	MIMAT0009443	mmu-miR-1946b	2.08596	C419
Exclusive Tissue	MIMAT0003509	mmu-miR-501-3p	12.3317	T302	Exclusive Content	MIMAT0009402	mmu-miR-1938	1.10113	C485
Exclusive Tissue	MIMAT0000163	mmu-miR-153	12.0342	T303	Exclusive Content	MIMAT0004856	mmu-miR-105	3.38397	C392
Exclusive Tissue	MIMAT0000369	mmu-miR-292-5p	11.3532	T307	Exclusive Content	MIMAT0007878	mmu-miR-1894-3p	5.2486	C356
Exclusive Tissue	MIMAT0004745	mmu-miR-384-5p	10.9948	T310	Exclusive Content	MIMAT0007880	mmu-miR-1901	1.66356	C435
Exclusive Tissue	MIMAT0003734	mmu-miR-667	8.20467	T329	Exclusive Content	MIMAT0009435	mmu-miR-1962	9.83089	C294
Exclusive Tissue	MIMAT0004238	mmu-miR-743a	4.69984	T351	Exclusive Content	MIMAT0009460	mmu-miR-1982	1.24832	C464
Exclusive Tissue	MIMAT0009413	mmu-miR-1947	4.03142	T365	Exclusive Content	MIMAT0009445	mmu-miR-1274a	2.20888	C414
Exclusive Tissue	MIMAT0004858	mmu-miR-18b	2.75209	T386	Exclusive Content	MIMAT0005858	mmu-miR-1197	3.39733	C391
Exclusive Tissue	MIMAT0004789	mmu-miR-450a-3p	2.59029	T389	Exclusive Content	MIMAT0009400	mmu-miR-1936	9.56741	C298
Exclusive Tissue	MIMAT0003490	mmu-miR-700	2.12426	T396	Exclusive Content	MIMAT0009442	mmu-miR-1969	13.1124	C268
Exclusive Tissue	MIMAT0004824	mmu-miR-673-3p	1.71809	T403	Exclusive Content	MIMAT0009436	mmu-miR-1963	4.08813	C373
Exclusive Tissue	MIMAT0004940	mmu-miR-511	1.57338	T409	Exclusive Content	MIMAT0009412	mmu-miR-1946a	1.31681	C457
Exclusive Tissue	MIMAT0000371	mmu-miR-293	1.54517	T411	Exclusive Content	MIMAT0007867	mmu-miR-1895	10.8167	C283
Exclusive Tissue	MIMAT0000373	mmu-miR-295	1.35391	T418	Exclusive Content	MIMAT0007875	mmu-miR-1898	1.12123	C481
Exclusive Tissue	MIMAT0003374	mmu-miR-302b	1.27019	T421	Exclusive Content	MIMAT0007869	mmu-miR-1899	1.00771	C504
Exclusive Tissue	MIMAT0012772	mmu-miR-599	1.21466	T425	Exclusive Content	MIMAT0009425	mmu-miR-1954	1.68707	C433
Exclusive Tissue	MIMAT0003739	mmu-miR-673-5p	1.03688	T445	Exclusive Content	MIMAT0009440	mmu-miR-1967	9.3534	C300
Exclusive Tissue	MIMAT0003504	mmu-miR-713	1.02702	T447	Exclusive Content	MIMAT0009446	mmu-miR-1971	1.21278	C473
					Exclusive Content	MIMAT0003464	mmu-miR-686	79.8057	C146
					Exclusive Content	MIMAT0004850	mmu-miR-883b-5p	62.4973	C160
					Exclusive Content	MIMAT0004888	mmu-miR-493	39.9511	C185
					Exclusive Content	MIMAT0003457	mmu-miR-680	37.1512	C195
					Exclusive Content	MIMAT0000662	mmu-miR-216a	16.7944	C248
					Exclusive Content	MIMAT0000679	mmu-miR-217	6.70624	C334
					Exclusive Content	MIMAT0003893	mmu-miR-761	6.30231	C336
					Exclusive Content	MIMAT0003474	mmu-miR-694	6.279	C337
					Exclusive Content	MIMAT0000366	mmu-miR-290-5p	4.2791	C365
					Exclusive Content	MIMAT0004930	mmu-miR-466d-5p	4.19129	C370
					Exclusive Content	MIMAT0004640	mmu-miR-325	3.58048	C384
					Exclusive Content	MIMAT0004644	mmu-miR-337-5p	3.55861	C386
					Exclusive Content	MIMAT0004895	mmu-miR-590-5p	3.44383	C390
					Exclusive Content	MIMAT0005832	mmu-miR-669g	2.81527	C397
					Exclusive Content	MIMAT0000372	mmu-miR-294	2.65216	C401
					Exclusive Content	MIMAT0004932	mmu-miR-878-5p	2.51574	C406
					Exclusive Content	MIMAT0005853	mmu-miR-669e	2.46892	C407
					Exclusive Content	MIMAT0005840	mmu-miR-669i	2.42101	C408
					Exclusive Content	MIMAT0003459	mmu-miR-682	2.18499	C416
					Exclusive Content	MIMAT0004848	mmu-miR-883a-5p	2.03884	C420
					Exclusive Content	MIMAT0015646	mmu-miR-3474	2.01418	C422
					Exclusive Content	MIMAT0004638	mmu-miR-323-5p	1.96888	C424
					Exclusive Content	MIMAT0015219	mmu-miR-3475	1.90546	C425
					Exclusive Content	MIMAT0005447	mmu-miR-449b	1.75147	C430
					Exclusive Content	MIMAT0002112	mmu-miR-471	1.72569	C432
					Exclusive Content	MIMAT0004886	mmu-miR-467d	1.58181	C438
					Exclusive Content	MIMAT0002106	mmu-miR-465a-5p	1.56911	C439
					Exclusive Content	MIMAT0003492	mmu-miR-702	1.50247	C441
					Exclusive Content	MIMAT0003462	mmu-miR-684	1.42583	C449
					Exclusive Content	MIMAT0003502	mmu-miR-712	1.39272	C450
					Exclusive Content	MIMAT0005848	mmu-miR-466j	1.3755	C451
					Exclusive Content	MIMAT0004881	mmu-miR-466f-5p	1.35262	C455
					Exclusive Content	MIMAT0000240	mmu-miR-207	1.26634	C462
					Exclusive Content	MIMAT0003466	mmu-miR-687	1.24791	C465
					Exclusive Content	MIMAT0003487	mmu-miR-697	1.2304	C467
					Exclusive Content	MIMAT0004217	mmu-miR-465a-3p	1.22664	C468
					Exclusive Content	MIMAT0002111	mmu-miR-470	1.22554	C469
					Exclusive Content	MIMAT0003471	mmu-miR-692	1.21501	C471
					Exclusive Content	MIMAT0003472	mmu-miR-693-5p	1.19176	C475
					Exclusive Content	MIMAT0011286	mmu-miR-2182	1.15138	C478
					Exclusive Content	MIMAT0004577	mmu-miR-299	1.13511	C479
					Exclusive Content	MIMAT0005292	mmu-miR-582-3p	1.13511	C480
					Exclusive Content	MIMAT0004891	mmu-miR-509-3p	1.11546	C482
					Exclusive Content	MIMAT0003480	mmu-miR-297b-5p	1.08982	C487
					Exclusive Content	MIMAT0004839	mmu-miR-743b-5p	1.07858	C488
					Exclusive Content	MIMAT0004840	mmu-miR-743b-3p	1.04691	C490
					Exclusive Content	MIMAT0004846	mmu-miR-881	1.04485	C491
					Exclusive Content	MIMAT0003465	mmu-miR-719	1.02198	C495
					Exclusive Content	MIMAT0014853	mmu-miR-3072	1.02198	C496
					Exclusive Content	MIMAT0000520	mmu-miR-208a	1.01967	C497
					Exclusive Content	MIMAT0004868	mmu-miR-343	1.01066	C499
					Exclusive Content	MIMAT0004837	mmu-miR-615-5p	1.01066	C501
					Exclusive Content	MIMAT0004189	mmu-miR-693-3p	1.01066	C502
					Exclusive Content	MIMAT0003506	mmu-miR-715	1.01066	C503
