# Supplementary material for: Intestinal microRNAs and bacterial taxa in juvenile mice are associated, modifiable by allochthonous lactobacilli, and affect postnatal maturation
Source: mSystems. 2023 Jul 18;8(4):e00431-23. doi: 10.1128/msystems.00431-23 (PMC10469672; doi:10.1128/msystems.00431-23)
Supplement: Table S2 — miRNA-gene targets for PND-, group-, and PND x group-associated miRNAs. [file msystems.00431-23-s0004.xlsx]

## Sheet: Table S2
Description	miRNA	MIMATid	Gene	EntrezID	RefseqID	miRWalk	Microt4	miRanda	mirbridge	miRDB	miRMap	miRNAMap	Pictar2	PITA	RNA22	RNAhybrid	Targetscan	SUM
PND.associated-01	mmu-let-7a-5p	MIMAT0000521	Aqp4	11829	NM_009700	1	1	1	0	1	1	1	0	1	1	1	1	10
PND.associated-02	mmu-let-7a-5p	MIMAT0000521	Col14a1	12818	NM_181277	1	1	1	0	1	1	1	0	1	1	1	1	10
PND.associated-03	mmu-let-7a-5p	MIMAT0000521	Ddx19a	13680	NM_007916	1	1	1	0	1	1	1	0	1	1	1	1	10
PND.associated-04	mmu-let-7a-5p	MIMAT0000521	Smarcad1	13990	NM_007958	1	1	1	0	1	1	1	0	1	1	1	1	10
PND.associated-05	mmu-let-7a-5p	MIMAT0000521	Pbx3	18516	NM_016768	1	1	1	0	1	1	1	0	1	1	1	1	10
PND.associated-06	mmu-let-7a-5p	MIMAT0000521	Igdcc3	19289	NM_008988	1	1	1	0	1	1	1	0	1	1	1	1	10
PND.associated-07	mmu-let-7a-5p	MIMAT0000521	Slc20a1	20515	NM_015747	1	1	1	0	1	1	1	0	1	1	1	1	10
PND.associated-08	mmu-let-7a-5p	MIMAT0000521	Tgfbr1	21812	NM_009370	1	1	1	0	1	1	1	0	1	1	1	1	10
PND.associated-09	mmu-let-7a-5p	MIMAT0000521	Abcc5	27416	NM_013790	1	1	1	0	1	1	1	0	1	1	1	1	10
PND.associated-10	mmu-let-7a-5p	MIMAT0000521	Ngly1	59007	NM_021504	1	1	1	0	1	1	1	0	1	1	1	1	10
PND.associated-11	mmu-let-7a-5p	MIMAT0000521	Riok3	66878	NM_024182	1	1	1	0	1	1	1	0	1	1	1	1	10
PND.associated-12	mmu-let-7a-5p	MIMAT0000521	Prpf38b	66921	NM_025845	1	1	1	0	1	1	1	0	1	1	1	1	10
PND.associated-13	mmu-let-7a-5p	MIMAT0000521	Golt1b	66964	NM_025872	1	1	1	0	1	1	1	0	1	1	1	1	10
PND.associated-14	mmu-let-7a-5p	MIMAT0000521	Gatm	67092	NM_025961	1	1	1	0	1	1	1	0	1	1	1	1	10
PND.associated-15	mmu-let-7a-5p	MIMAT0000521	Ints2	70422	NM_027421	1	1	1	0	1	1	1	0	1	1	1	1	10
PND.associated-16	mmu-let-7a-5p	MIMAT0000521	B3gat3	72727	NM_024256	1	1	1	0	1	1	1	0	1	1	1	1	10
PND.associated-17	mmu-let-7a-5p	MIMAT0000521	Zswim5	74464	NM_001029912	1	1	1	0	1	1	1	0	1	1	1	1	10
PND.associated-18	mmu-let-7a-5p	MIMAT0000521	Snx16	74718	NM_029068	1	1	1	0	1	1	1	0	1	1	1	1	10
PND.associated-19	mmu-let-7a-5p	MIMAT0000521	Uhrf2	109113	NM_144873	1	1	1	0	1	1	1	0	1	1	1	1	10
PND.associated-20	mmu-let-7a-5p	MIMAT0000521	Thoc1	225160	NM_153552	1	1	1	0	1	1	1	0	1	1	1	1	10
PND.associated-21	mmu-let-7a-5p	MIMAT0000521	Ikbkap	230233	NM_026079	1	1	1	0	1	1	1	0	1	1	1	1	10
PND.associated-22	mmu-let-7a-5p	MIMAT0000521	Prtg	235472	NM_175485	1	1	1	0	1	1	1	0	1	1	1	1	10
PND.associated-23	mmu-let-7a-5p	MIMAT0000521	Ddx26b	236790	NM_172779	1	1	1	0	1	1	1	0	1	1	1	1	10
PND.associated-24	mmu-let-7a-5p	MIMAT0000521	Ccnj	240665	NM_172839	1	1	1	0	1	1	1	0	1	1	1	1	10
PND.associated-25	mmu-let-7a-5p	MIMAT0000521	Fndc3a	319448	NM_207636	1	1	1	0	1	1	1	0	1	1	1	1	10
PND.associated-26	mmu-let-7a-5p	MIMAT0000521	Cep135	381644	NM_199032	1	1	1	0	1	1	1	0	1	1	1	1	10
PND.associated-27	mmu-let-7a-5p	MIMAT0000521	Acvr1b	11479	NM_007395	1	1	1	0	0	1	1	0	1	1	1	1	9
PND.associated-28	mmu-let-7a-5p	MIMAT0000521	Adrb3	11556	NM_013462	1	1	1	0	1	1	0	0	1	1	1	1	9
PND.associated-29	mmu-let-7a-5p	MIMAT0000521	Alox8	11688	NM_009661	1	1	1	0	1	1	0	0	1	1	1	1	9
PND.associated-30	mmu-let-7a-5p	MIMAT0000521	Alox5	11689	NM_009662	1	1	1	0	0	1	1	0	1	1	1	1	9
PND.associated-31	mmu-let-7a-5p	MIMAT0000521	Birc5	11799	NM_001012273	1	1	1	0	1	1	0	0	1	1	1	1	9
PND.associated-32	mmu-let-7a-5p	MIMAT0000521	Atp2a2	11938	NM_001110140	1	1	1	0	0	1	1	0	1	1	1	1	9
PND.associated-33	mmu-let-7a-5p	MIMAT0000521	Bach1	12013	NM_007520	1	1	1	0	1	1	0	0	1	1	1	1	9
PND.associated-34	mmu-let-7a-5p	MIMAT0000521	Bckdk	12041	NM_009739	1	1	1	0	0	1	1	0	1	1	1	1	9
PND.associated-35	mmu-let-7a-5p	MIMAT0000521	Bcl2l1	12048	NM_009743	1	1	1	0	0	1	1	0	1	1	1	1	9
PND.associated-36	mmu-let-7a-5p	MIMAT0000521	Cacnb4	12298	NM_001037099	1	1	1	0	1	1	1	0	0	1	1	1	9
PND.associated-37	mmu-let-7a-5p	MIMAT0000521	Ccr7	12775	NM_007719	1	1	1	0	1	1	0	0	1	1	1	1	9
PND.associated-38	mmu-let-7a-5p	MIMAT0000521	Coil	12812	NM_016706	1	1	1	0	1	1	0	0	1	1	1	1	9
PND.associated-39	mmu-let-7a-5p	MIMAT0000521	Dmd	13405	NM_007868	1	1	1	0	1	1	0	0	1	1	1	1	9
PND.associated-40	mmu-let-7a-5p	MIMAT0000521	Ercc2	13871	NM_007949	1	1	1	0	0	1	1	0	1	1	1	1	9
PND.associated-41	mmu-let-7a-5p	MIMAT0000521	Gad1	14415	NM_008077	1	1	1	0	0	1	1	0	1	1	1	1	9
PND.associated-42	mmu-let-7a-5p	MIMAT0000521	Galnt1	14423	NM_013814	1	1	1	0	0	1	1	0	1	1	1	1	9
PND.associated-43	mmu-let-7a-5p	MIMAT0000521	Nr6a1	14536	NM_010264	1	1	1	0	1	1	0	0	1	1	1	1	9
PND.associated-44	mmu-let-7a-5p	MIMAT0000521	Gdap2	14547	NM_010269	1	1	1	0	1	1	1	0	1	1	0	1	9
PND.associated-45	mmu-let-7a-5p	MIMAT0000521	Grk4	14772	NM_001080743	1	1	1	0	1	1	0	0	1	1	1	1	9
PND.associated-46	mmu-let-7a-5p	MIMAT0000521	Hand1	15110	NM_008213	1	1	1	0	1	1	0	0	1	1	1	1	9
PND.associated-47	mmu-let-7a-5p	MIMAT0000521	Hmga2	15364	NM_010441	1	1	1	0	1	1	0	0	1	1	1	1	9
PND.associated-48	mmu-let-7a-5p	MIMAT0000521	Insr	16337	NM_010568	1	1	1	0	0	1	1	0	1	1	1	1	9
PND.associated-49	mmu-let-7a-5p	MIMAT0000521	Khsrp	16549	NM_010613	1	1	1	0	0	1	1	0	1	1	1	1	9
PND.associated-50	mmu-let-7a-5p	MIMAT0000521	Kif11	16551	NM_010615	1	1	1	0	0	1	1	0	1	1	1	1	9
PND.associated-51	mmu-let-7a-5p	MIMAT0000521	Kpna1	16646	NM_008465	1	1	1	0	0	1	1	0	1	1	1	1	9
PND.associated-52	mmu-let-7a-5p	MIMAT0000521	Ncoa3	17979	NM_008679	1	1	1	0	0	1	1	0	1	1	1	1	9
PND.associated-53	mmu-let-7a-5p	MIMAT0000521	Nras	18176	NM_010937	1	1	1	0	1	1	0	0	1	1	1	1	9
PND.associated-54	mmu-let-7a-5p	MIMAT0000521	Pak1	18479	NM_011035	1	1	1	0	0	1	1	0	1	1	1	1	9
PND.associated-55	mmu-let-7a-5p	MIMAT0000521	Pappa	18491	NM_021362	1	1	1	0	0	1	1	0	1	1	1	1	9
PND.associated-56	mmu-let-7a-5p	MIMAT0000521	Piga	18700	NM_011081	1	1	1	0	1	1	0	0	1	1	1	1	9
PND.associated-57	mmu-let-7a-5p	MIMAT0000521	Rdx	19684	NM_009041	1	1	1	0	1	1	1	0	0	1	1	1	9
PND.associated-58	mmu-let-7a-5p	MIMAT0000521	Scn5a	20271	NM_021544	1	1	1	0	0	1	1	0	1	1	1	1	9
PND.associated-59	mmu-let-7a-5p	MIMAT0000521	Sord	20322	NM_146126	1	1	1	0	1	1	0	0	1	1	1	1	9
PND.associated-60	mmu-let-7a-5p	MIMAT0000521	Sema4c	20353	NM_001126047	1	1	1	0	0	1	1	0	1	1	1	1	9
PND.associated-61	mmu-let-7a-5p	MIMAT0000521	Clpb	20480	NM_009191	1	1	1	0	1	1	0	0	1	1	1	1	9
PND.associated-62	mmu-let-7a-5p	MIMAT0000521	Smarcc1	20588	NM_009211	1	1	1	0	0	1	1	0	1	1	1	1	9
PND.associated-63	mmu-let-7a-5p	MIMAT0000521	Srebf2	20788	NM_033218	1	1	1	0	0	1	1	0	1	1	1	1	9
PND.associated-64	mmu-let-7a-5p	MIMAT0000521	Stx3	20908	NM_152220	1	1	1	0	1	1	0	0	1	1	1	1	9
PND.associated-65	mmu-let-7a-5p	MIMAT0000521	Tarbp2	21357	NM_009319	1	1	1	0	0	1	1	0	1	1	1	1	9
PND.associated-66	mmu-let-7a-5p	MIMAT0000521	Tcte1	21645	NM_013688	1	1	1	0	1	1	0	0	1	1	1	1	9
PND.associated-67	mmu-let-7a-5p	MIMAT0000521	Tgfbr3	21814	NM_011578	1	1	1	0	1	1	0	0	1	1	1	1	9
PND.associated-68	mmu-let-7a-5p	MIMAT0000521	Utrn	22288	NM_011682	1	1	1	0	1	1	0	0	1	1	1	1	9
PND.associated-69	mmu-let-7a-5p	MIMAT0000521	Slc30a1	22782	NM_009579	1	1	1	0	0	1	1	0	1	1	1	1	9
PND.associated-70	mmu-let-7a-5p	MIMAT0000521	Arih1	23806	NM_019927	1	1	1	0	1	1	0	0	1	1	1	1	9
PND.associated-71	mmu-let-7a-5p	MIMAT0000521	Nek3	23954	NM_011848	1	1	1	0	1	1	0	0	1	1	1	1	9
PND.associated-72	mmu-let-7a-5p	MIMAT0000521	Map3k2	26405	NM_011946	1	1	1	0	1	1	0	0	1	1	1	1	9
PND.associated-73	mmu-let-7a-5p	MIMAT0000521	Sema4g	26456	NM_011976	1	1	1	0	0	1	1	0	1	1	1	1	9
PND.associated-74	mmu-let-7a-5p	MIMAT0000521	Homer2	26557	NM_011983	1	1	1	0	1	1	0	0	1	1	1	1	9
PND.associated-75	mmu-let-7a-5p	MIMAT0000521	Pald1	27355	NM_013753	1	1	1	0	1	1	0	0	1	1	1	1	9
PND.associated-76	mmu-let-7a-5p	MIMAT0000521	Ndrg2	29811	NM_013864	1	1	1	0	0	1	1	0	1	1	1	1	9
PND.associated-77	mmu-let-7a-5p	MIMAT0000521	Ulk2	29869	NM_013881	1	1	1	0	0	1	1	0	1	1	1	1	9
PND.associated-78	mmu-let-7a-5p	MIMAT0000521	Adamts8	30806	NM_013906	1	1	1	0	1	1	0	0	1	1	1	1	9
PND.associated-79	mmu-let-7a-5p	MIMAT0000521	Slamf6	30925	NM_030710	1	1	1	0	1	1	0	0	1	1	1	1	9
PND.associated-80	mmu-let-7a-5p	MIMAT0000521	Mapk6	50772	NM_027418	1	1	1	0	1	1	1	0	0	1	1	1	9
PND.associated-81	mmu-let-7a-5p	MIMAT0000521	Dkk3	50781	NM_015814	1	1	1	0	1	1	0	0	1	1	1	1	9
PND.associated-82	mmu-let-7a-5p	MIMAT0000521	Rufy3	52822	NM_027530	1	1	1	0	0	1	1	0	1	1	1	1	9
PND.associated-83	mmu-let-7a-5p	MIMAT0000521	Plagl2	54711	NM_018807	1	1	1	0	0	1	1	0	1	1	1	1	9
PND.associated-84	mmu-let-7a-5p	MIMAT0000521	Syncrip	56403	NM_019796	1	1	1	0	0	1	1	0	1	1	1	1	9
PND.associated-85	mmu-let-7a-5p	MIMAT0000521	Cd200r1	57781	NM_021325	1	1	1	0	1	1	0	0	1	1	1	1	9
PND.associated-86	mmu-let-7a-5p	MIMAT0000521	Hic2	58180	NM_178922	1	1	1	0	1	1	0	0	1	1	1	1	9
PND.associated-87	mmu-let-7a-5p	MIMAT0000521	Cenpw	66311	NM_001109747	1	1	1	0	1	1	0	0	1	1	1	1	9
PND.associated-88	mmu-let-7a-5p	MIMAT0000521	Bzw1	66882	NM_025824	1	1	1	0	1	1	1	0	1	1	0	1	9
PND.associated-89	mmu-let-7a-5p	MIMAT0000521	Naa16	66897	NM_025832	1	1	1	0	0	1	1	0	1	1	1	1	9
PND.associated-90	mmu-let-7a-5p	MIMAT0000521	Bzw2	66912	NM_025840	1	1	1	0	0	1	1	0	1	1	1	1	9
PND.associated-91	mmu-let-7a-5p	MIMAT0000521	Edem3	66967	NM_001039644	1	1	1	0	0	1	1	0	1	1	1	1	9
PND.associated-92	mmu-let-7a-5p	MIMAT0000521	Mon2	67074	NM_001163024	1	1	1	0	1	1	1	0	0	1	1	1	9
PND.associated-93	mmu-let-7a-5p	MIMAT0000521	Ttc14	67120	NM_025978	1	1	1	0	1	1	0	0	1	1	1	1	9
PND.associated-94	mmu-let-7a-5p	MIMAT0000521	Srpr	67398	NM_026130	1	1	1	0	0	1	1	0	1	1	1	1	9
PND.associated-95	mmu-let-7a-5p	MIMAT0000521	Pigm	67556	NM_026234	1	1	1	0	1	1	0	0	1	1	1	1	9
PND.associated-96	mmu-let-7a-5p	MIMAT0000521	Rabl3	67657	NM_001042499	1	1	1	0	0	1	1	0	1	1	1	1	9
PND.associated-97	mmu-let-7a-5p	MIMAT0000521	Fam174a	67698	NM_026321	1	1	1	0	1	1	0	0	1	1	1	1	9
PND.associated-98	mmu-let-7a-5p	MIMAT0000521	Stx17	67727	NM_026343	1	1	1	0	1	1	0	0	1	1	1	1	9
PND.associated-99	mmu-let-7a-5p	MIMAT0000521	Dnajb11	67838	NM_026400	1	1	1	0	0	1	1	0	1	1	1	1	9
PND.associated-100	mmu-let-7a-5p	MIMAT0000521	Zcchc3	67917	NM_175126	1	1	1	0	1	1	0	0	1	1	1	1	9
PND.associated-101	mmu-let-7a-5p	MIMAT0000521	Vstm5	69137	NM_026955	1	1	1	0	1	1	0	0	1	1	1	1	9
PND.associated-102	mmu-let-7a-5p	MIMAT0000521	Hspb2	69253	NM_024441	1	1	1	0	0	1	1	0	1	1	1	1	9
PND.associated-103	mmu-let-7a-5p	MIMAT0000521	Dennd6b	69440	NM_027081	1	1	1	0	0	1	1	0	1	1	1	1	9
PND.associated-104	mmu-let-7a-5p	MIMAT0000521	Klk10	69540	NM_133712	1	1	1	0	1	1	0	0	1	1	1	1	9
PND.associated-105	mmu-let-7a-5p	MIMAT0000521	Smap2	69780	NM_133716	1	1	1	0	1	1	0	0	1	1	1	1	9
PND.associated-106	mmu-let-7a-5p	MIMAT0000521	Slc35d2	70484	NM_001001321	1	1	1	0	1	1	0	0	1	1	1	1	9
PND.associated-107	mmu-let-7a-5p	MIMAT0000521	Naa30	70646	NM_001081430	1	1	1	0	0	1	1	0	1	1	1	1	9
PND.associated-108	mmu-let-7a-5p	MIMAT0000521	Col24a1	71355	NM_027770	1	1	1	0	0	1	1	0	1	1	1	1	9
PND.associated-109	mmu-let-7a-5p	MIMAT0000521	Cul2	71745	NM_029402	1	1	1	0	0	1	1	0	1	1	1	1	9
PND.associated-110	mmu-let-7a-5p	MIMAT0000521	Alkbh4	72041	NM_028070	1	1	1	0	1	1	0	0	1	1	1	1	9
PND.associated-111	mmu-let-7a-5p	MIMAT0000521	Katnbl1	72425	NM_024254	1	1	1	0	0	1	1	0	1	1	1	1	9
PND.associated-112	mmu-let-7a-5p	MIMAT0000521	Zfp248	72720	NM_028335	1	1	1	0	1	1	0	0	1	1	1	1	9
PND.associated-113	mmu-let-7a-5p	MIMAT0000521	Tmed5	73130	NM_028876	1	1	1	0	1	1	0	0	1	1	1	1	9
PND.associated-114	mmu-let-7a-5p	MIMAT0000521	Arhgef6	73341	NM_152801	1	1	1	0	0	1	1	0	1	1	1	1	9
PND.associated-115	mmu-let-7a-5p	MIMAT0000521	Slc25a27	74011	NM_028711	1	1	1	0	1	1	0	0	1	1	1	1	9
PND.associated-116	mmu-let-7a-5p	MIMAT0000521	Ctbs	74245	NM_028836	1	1	1	0	1	1	0	0	1	1	1	1	9
PND.associated-117	mmu-let-7a-5p	MIMAT0000521	Usp45	77593	NM_152825	1	1	1	0	0	1	1	0	1	1	1	1	9
PND.associated-118	mmu-let-7a-5p	MIMAT0000521	Rictor	78757	NM_030168	1	1	1	0	0	1	1	0	1	1	1	1	9
PND.associated-119	mmu-let-7a-5p	MIMAT0000521	Lin28a	83557	NM_145833	1	1	1	0	1	1	0	0	1	1	1	1	9
PND.associated-120	mmu-let-7a-5p	MIMAT0000521	Nlrp4c	83564	NM_031389	1	1	1	0	1	1	0	0	1	1	1	1	9
PND.associated-121	mmu-let-7a-5p	MIMAT0000521	Slc12a9	83704	NM_031406	1	1	1	0	0	1	1	0	1	1	1	1	9
PND.associated-122	mmu-let-7a-5p	MIMAT0000521	Smarcd1	83797	NM_031842	1	1	1	0	0	1	1	0	1	1	1	1	9
PND.associated-123	mmu-let-7a-5p	MIMAT0000521	Entpd7	93685	NM_053103	1	1	1	0	1	1	0	0	1	1	1	1	9
PND.associated-124	mmu-let-7a-5p	MIMAT0000521	Igsf9	93842	NM_033608	1	1	1	0	0	1	1	0	1	1	1	1	9
PND.associated-125	mmu-let-7a-5p	MIMAT0000521	Trim6	94088	NM_001013616	1	1	1	0	1	1	0	0	1	1	1	1	9
PND.associated-126	mmu-let-7a-5p	MIMAT0000521	Qars	97541	NM_133794	1	1	1	0	0	1	1	0	1	1	1	1	9
PND.associated-127	mmu-let-7a-5p	MIMAT0000521	Sgsm2	97761	NM_197943	1	1	1	0	0	1	1	0	1	1	1	1	9
PND.associated-128	mmu-let-7a-5p	MIMAT0000521	Unc5a	107448	NM_153131	1	1	1	0	0	1	1	0	1	1	1	1	9
PND.associated-129	mmu-let-7a-5p	MIMAT0000521	Slco3a1	108116	NM_023908	1	1	1	0	0	1	1	0	1	1	1	1	9
PND.associated-130	mmu-let-7a-5p	MIMAT0000521	Igf2bp1	140486	NM_009951	1	1	1	0	1	1	0	0	1	1	1	1	9
PND.associated-131	mmu-let-7a-5p	MIMAT0000521	Igf2bp3	140488	NM_023670	1	1	1	0	1	1	0	0	1	1	1	1	9
PND.associated-132	mmu-let-7a-5p	MIMAT0000521	Ash1l	192195	NM_138679	1	1	1	0	0	1	1	0	1	1	1	1	9
PND.associated-133	mmu-let-7a-5p	MIMAT0000521	Zc3hav1l	209032	NM_172467	1	1	1	0	1	1	0	0	1	1	1	1	9
PND.associated-134	mmu-let-7a-5p	MIMAT0000521	Itih5	209378	NM_172471	1	1	1	0	0	1	1	0	1	1	1	1	9
PND.associated-135	mmu-let-7a-5p	MIMAT0000521	Tmem194	210035	NM_001113211	1	1	1	0	1	1	0	0	1	1	1	1	9
PND.associated-136	mmu-let-7a-5p	MIMAT0000521	Hip1	215114	NM_146001	1	1	1	0	1	1	0	0	1	1	1	1	9
PND.associated-137	mmu-let-7a-5p	MIMAT0000521	Ybey	216119	NM_172550	1	1	1	0	1	1	0	0	1	1	1	1	9
PND.associated-138	mmu-let-7a-5p	MIMAT0000521	Fnip1	216742	NM_173753	1	1	1	0	0	1	1	0	1	1	1	1	9
PND.associated-139	mmu-let-7a-5p	MIMAT0000521	Hlf	217082	NM_172563	1	1	1	0	1	1	0	0	1	1	1	1	9
PND.associated-140	mmu-let-7a-5p	MIMAT0000521	Dhx8	217207	NM_144831	1	1	1	0	0	1	1	0	1	1	1	1	9
PND.associated-141	mmu-let-7a-5p	MIMAT0000521	Cep120	225523	NM_178686	1	1	1	0	1	1	1	0	1	0	1	1	9
PND.associated-142	mmu-let-7a-5p	MIMAT0000521	Zfp341	228807	NM_199304	1	1	1	0	0	1	1	0	1	1	1	1	9
PND.associated-143	mmu-let-7a-5p	MIMAT0000521	Slc25a24	229731	NM_172685	1	1	1	0	1	1	0	0	1	1	1	1	9
PND.associated-144	mmu-let-7a-5p	MIMAT0000521	Slc5a9	230612	NM_145551	1	1	1	0	1	1	0	0	1	1	1	1	9
PND.associated-145	mmu-let-7a-5p	MIMAT0000521	Fras1	231470	NM_175473	1	1	1	0	0	1	1	0	1	1	1	1	9
PND.associated-146	mmu-let-7a-5p	MIMAT0000521	Slc6a1	232333	NM_178703	1	1	1	0	0	1	1	0	1	1	1	1	9
PND.associated-147	mmu-let-7a-5p	MIMAT0000521	Dcun1d3	233805	NM_173408	1	1	1	0	0	1	1	0	1	1	1	1	9
PND.associated-148	mmu-let-7a-5p	MIMAT0000521	Ddx19b	234733	NM_172284	1	1	1	0	1	1	0	0	1	1	1	1	9
PND.associated-149	mmu-let-7a-5p	MIMAT0000521	Adamts15	235130	NM_001024139	1	1	1	0	1	1	0	0	1	1	1	1	9
PND.associated-150	mmu-let-7a-5p	MIMAT0000521	Hykk	235386	NM_177351	1	1	1	0	1	1	0	0	1	1	1	1	9
PND.associated-151	mmu-let-7a-5p	MIMAT0000521	Klhl6	239743	NM_183390	1	1	1	0	1	1	1	0	1	1	0	1	9
PND.associated-152	mmu-let-7a-5p	MIMAT0000521	Frem2	242022	NM_172862	1	1	1	0	0	1	1	0	1	1	1	1	9
PND.associated-153	mmu-let-7a-5p	MIMAT0000521	Gdf6	242316	NM_013526	1	1	1	0	1	1	0	0	1	1	1	1	9
PND.associated-154	mmu-let-7a-5p	MIMAT0000521	Tmprss11f	243083	NM_178730	1	1	1	0	1	1	0	0	1	1	1	1	9
PND.associated-155	mmu-let-7a-5p	MIMAT0000521	Klhl31	244923	NM_172925	1	1	1	0	1	1	0	0	1	1	1	1	9
PND.associated-156	mmu-let-7a-5p	MIMAT0000521	Rab11fip4	268451	NM_175543	1	1	1	0	1	1	0	0	1	1	1	1	9
PND.associated-157	mmu-let-7a-5p	MIMAT0000521	Mgat4a	269181	NM_173870	1	1	1	0	0	1	1	0	1	1	1	1	9
PND.associated-158	mmu-let-7a-5p	MIMAT0000521	Lrig2	269473	NM_001025067	1	1	1	0	1	1	0	0	1	1	1	1	9
PND.associated-159	mmu-let-7a-5p	MIMAT0000521	Mbtps2	270669	NM_172307	1	1	1	0	0	1	1	0	1	1	1	1	9
PND.associated-160	mmu-let-7a-5p	MIMAT0000521	Hif1an	319594	NM_176958	1	1	1	0	1	1	0	0	1	1	1	1	9
PND.associated-161	mmu-let-7a-5p	MIMAT0000521	Igf2bp2	319765	NM_183029	1	1	1	0	1	1	1	0	1	1	0	1	9
PND.associated-162	mmu-let-7a-5p	MIMAT0000521	Iqcb1	320299	NM_177128	1	1	1	0	0	1	1	0	1	1	1	1	9
PND.associated-163	mmu-let-7a-5p	MIMAT0000521	Lrig3	320398	NM_177152	1	0	1	0	1	1	1	0	1	1	1	1	9
PND.associated-164	mmu-let-7a-5p	MIMAT0000521	Tmprss11g	320454	NM_177162	1	1	1	0	1	1	0	0	1	1	1	1	9
PND.associated-165	mmu-let-7a-5p	MIMAT0000521	Phf8	320595	NM_001113354	1	1	1	0	0	1	1	0	1	1	1	1	9
PND.associated-166	mmu-let-7a-5p	MIMAT0000521	Zbtb26	320633	NM_199025	1	1	1	0	1	1	0	0	1	1	1	1	9
PND.associated-167	mmu-let-7a-5p	MIMAT0000521	Dna2	327762	NM_177372	1	1	1	0	1	1	0	0	1	1	1	1	9
PND.associated-168	mmu-let-7a-5p	MIMAT0000521	Acot11	329910	NM_025590	1	1	1	0	1	1	0	0	1	1	1	1	9
PND.associated-169	mmu-let-7a-5p	MIMAT0000521	Kcnk18	332396	NM_207261	1	1	1	0	1	1	0	0	1	1	1	1	9
PND.associated-170	mmu-let-7a-5p	MIMAT0000521	Txlng	353170	NM_178935	1	1	1	0	1	1	0	0	1	1	1	1	9
PND.associated-171	mmu-let-7a-5p	MIMAT0000521	Intu	380614	NM_175515	1	1	1	0	1	1	0	0	1	1	1	1	9
PND.associated-172	mmu-let-7a-5p	MIMAT0000521	Lin28b	380669	NM_001031772	1	1	1	0	1	1	0	0	1	1	1	1	9
PND.associated-173	mmu-let-7a-5p	MIMAT0000521	Greb1l	381157	NM_001083628	1	1	1	0	0	1	1	0	1	1	1	1	9
PND.associated-174	mmu-let-7a-5p	MIMAT0000521	Arhgef15	442801	NM_177566	1	1	1	0	1	1	0	0	1	1	1	1	9
PND.associated-175	mmu-let-7f-5p	MIMAT0000525	Aqp4	11829	NM_009700	1	1	1	0	1	1	1	0	1	1	1	1	10
PND.associated-176	mmu-let-7f-5p	MIMAT0000525	Ddx19a	13680	NM_007916	1	1	1	0	1	1	1	0	1	1	1	1	10
PND.associated-177	mmu-let-7f-5p	MIMAT0000525	Smarcad1	13990	NM_007958	1	1	1	0	1	1	1	0	1	1	1	1	10
PND.associated-178	mmu-let-7f-5p	MIMAT0000525	Igdcc3	19289	NM_008988	1	1	1	0	1	1	1	0	1	1	1	1	10
PND.associated-179	mmu-let-7f-5p	MIMAT0000525	Slc20a1	20515	NM_015747	1	1	1	0	1	1	1	0	1	1	1	1	10
PND.associated-180	mmu-let-7f-5p	MIMAT0000525	Tgfbr1	21812	NM_009370	1	1	1	0	1	1	1	0	1	1	1	1	10
PND.associated-181	mmu-let-7f-5p	MIMAT0000525	Abcc5	27416	NM_013790	1	1	1	0	1	1	1	0	1	1	1	1	10
PND.associated-182	mmu-let-7f-5p	MIMAT0000525	Ngly1	59007	NM_021504	1	1	1	0	1	1	1	0	1	1	1	1	10
PND.associated-183	mmu-let-7f-5p	MIMAT0000525	Riok3	66878	NM_024182	1	1	1	0	1	1	1	0	1	1	1	1	10
PND.associated-184	mmu-let-7f-5p	MIMAT0000525	Golt1b	66964	NM_025872	1	1	1	0	1	1	1	0	1	1	1	1	10
PND.associated-185	mmu-let-7f-5p	MIMAT0000525	Gatm	67092	NM_025961	1	1	1	0	1	1	1	0	1	1	1	1	10
PND.associated-186	mmu-let-7f-5p	MIMAT0000525	Ints2	70422	NM_027421	1	1	1	0	1	1	1	0	1	1	1	1	10
PND.associated-187	mmu-let-7f-5p	MIMAT0000525	Cul2	71745	NM_029402	1	1	1	0	1	1	1	0	1	1	1	1	10
PND.associated-188	mmu-let-7f-5p	MIMAT0000525	B3gat3	72727	NM_024256	1	1	1	0	1	1	1	0	1	1	1	1	10
PND.associated-189	mmu-let-7f-5p	MIMAT0000525	Zswim5	74464	NM_001029912	1	1	1	0	1	1	1	0	1	1	1	1	10
PND.associated-190	mmu-let-7f-5p	MIMAT0000525	Thoc1	225160	NM_153552	1	1	1	0	1	1	1	0	1	1	1	1	10
PND.associated-191	mmu-let-7f-5p	MIMAT0000525	Ikbkap	230233	NM_026079	1	1	1	0	1	1	1	0	1	1	1	1	10
PND.associated-192	mmu-let-7f-5p	MIMAT0000525	Prtg	235472	NM_175485	1	1	1	0	1	1	1	0	1	1	1	1	10
PND.associated-193	mmu-let-7f-5p	MIMAT0000525	Ddx26b	236790	NM_172779	1	1	1	0	1	1	1	0	1	1	1	1	10
PND.associated-194	mmu-let-7f-5p	MIMAT0000525	Ccnj	240665	NM_172839	1	1	1	0	1	1	1	0	1	1	1	1	10
PND.associated-195	mmu-let-7f-5p	MIMAT0000525	Fndc3a	319448	NM_207636	1	1	1	0	1	1	1	0	1	1	1	1	10
PND.associated-196	mmu-let-7f-5p	MIMAT0000525	Cep135	381644	NM_199032	1	1	1	0	1	1	1	0	1	1	1	1	10
PND.associated-197	mmu-let-7f-5p	MIMAT0000525	Adrb2	11555	NM_007420	1	1	1	0	1	1	0	0	1	1	1	1	9
PND.associated-198	mmu-let-7f-5p	MIMAT0000525	Adrb3	11556	NM_013462	1	1	1	0	1	1	0	0	1	1	1	1	9
PND.associated-199	mmu-let-7f-5p	MIMAT0000525	Alox8	11688	NM_009661	1	1	1	0	1	1	0	0	1	1	1	1	9
PND.associated-200	mmu-let-7f-5p	MIMAT0000525	Alox5	11689	NM_009662	1	1	1	0	0	1	1	0	1	1	1	1	9
PND.associated-201	mmu-let-7f-5p	MIMAT0000525	Birc5	11799	NM_001012273	1	1	1	0	1	1	0	0	1	1	1	1	9
PND.associated-202	mmu-let-7f-5p	MIMAT0000525	Atp2a2	11938	NM_001110140	1	1	1	0	0	1	1	0	1	1	1	1	9
PND.associated-203	mmu-let-7f-5p	MIMAT0000525	Bach1	12013	NM_007520	1	1	1	0	1	1	0	0	1	1	1	1	9
PND.associated-204	mmu-let-7f-5p	MIMAT0000525	Bcl2l1	12048	NM_009743	1	1	1	0	0	1	1	0	1	1	1	1	9
PND.associated-205	mmu-let-7f-5p	MIMAT0000525	Cacnb4	12298	NM_001037099	1	1	1	0	1	1	1	0	0	1	1	1	9
PND.associated-206	mmu-let-7f-5p	MIMAT0000525	Coil	12812	NM_016706	1	1	1	0	1	1	0	0	1	1	1	1	9
PND.associated-207	mmu-let-7f-5p	MIMAT0000525	Col14a1	12818	NM_181277	1	1	1	0	1	1	0	0	1	1	1	1	9
PND.associated-208	mmu-let-7f-5p	MIMAT0000525	Dmd	13405	NM_007868	1	1	1	0	1	1	0	0	1	1	1	1	9
PND.associated-209	mmu-let-7f-5p	MIMAT0000525	Ercc2	13871	NM_007949	1	1	1	0	0	1	1	0	1	1	1	1	9
PND.associated-210	mmu-let-7f-5p	MIMAT0000525	Gad1	14415	NM_008077	1	1	1	0	0	1	1	0	1	1	1	1	9
PND.associated-211	mmu-let-7f-5p	MIMAT0000525	Galnt1	14423	NM_013814	1	1	1	0	0	1	1	0	1	1	1	1	9
PND.associated-212	mmu-let-7f-5p	MIMAT0000525	Nr6a1	14536	NM_010264	1	1	1	0	1	1	0	0	1	1	1	1	9
PND.associated-213	mmu-let-7f-5p	MIMAT0000525	Gdap2	14547	NM_010269	1	1	1	0	1	1	1	0	1	1	0	1	9
PND.associated-214	mmu-let-7f-5p	MIMAT0000525	Grk4	14772	NM_001080743	1	1	1	0	1	1	0	0	1	1	1	1	9
PND.associated-215	mmu-let-7f-5p	MIMAT0000525	Hand1	15110	NM_008213	1	1	1	0	1	1	0	0	1	1	1	1	9
PND.associated-216	mmu-let-7f-5p	MIMAT0000525	Hmga2	15364	NM_010441	1	1	1	0	1	1	0	0	1	1	1	1	9
PND.associated-217	mmu-let-7f-5p	MIMAT0000525	Insr	16337	NM_010568	1	1	1	0	0	1	1	0	1	1	1	1	9
PND.associated-218	mmu-let-7f-5p	MIMAT0000525	Khsrp	16549	NM_010613	1	1	1	0	0	1	1	0	1	1	1	1	9
PND.associated-219	mmu-let-7f-5p	MIMAT0000525	Ncoa3	17979	NM_008679	1	1	1	0	0	1	1	0	1	1	1	1	9
PND.associated-220	mmu-let-7f-5p	MIMAT0000525	Nras	18176	NM_010937	1	1	1	0	1	1	0	0	1	1	1	1	9
PND.associated-221	mmu-let-7f-5p	MIMAT0000525	Pak1	18479	NM_011035	1	1	1	0	0	1	1	0	1	1	1	1	9
PND.associated-222	mmu-let-7f-5p	MIMAT0000525	Pappa	18491	NM_021362	1	1	1	0	0	1	1	0	1	1	1	1	9
PND.associated-223	mmu-let-7f-5p	MIMAT0000525	Pbx3	18516	NM_016768	1	1	1	0	1	1	1	0	1	0	1	1	9
PND.associated-224	mmu-let-7f-5p	MIMAT0000525	Rdx	19684	NM_009041	1	1	1	0	1	1	1	0	0	1	1	1	9
PND.associated-225	mmu-let-7f-5p	MIMAT0000525	Scn5a	20271	NM_021544	1	1	1	0	0	1	1	0	1	1	1	1	9
PND.associated-226	mmu-let-7f-5p	MIMAT0000525	Sord	20322	NM_146126	1	1	1	0	1	1	0	0	1	1	1	1	9
PND.associated-227	mmu-let-7f-5p	MIMAT0000525	Clpb	20480	NM_009191	1	1	1	0	1	1	0	0	1	1	1	1	9
PND.associated-228	mmu-let-7f-5p	MIMAT0000525	Smarcc1	20588	NM_009211	1	1	1	0	0	1	1	0	1	1	1	1	9
PND.associated-229	mmu-let-7f-5p	MIMAT0000525	Stx3	20908	NM_152220	1	1	1	0	1	1	0	0	1	1	1	1	9
PND.associated-230	mmu-let-7f-5p	MIMAT0000525	Tcte1	21645	NM_013688	1	1	1	0	1	1	0	0	1	1	1	1	9
PND.associated-231	mmu-let-7f-5p	MIMAT0000525	Tgfbr3	21814	NM_011578	1	1	1	0	1	1	0	0	1	1	1	1	9
PND.associated-232	mmu-let-7f-5p	MIMAT0000525	Utrn	22288	NM_011682	1	1	1	0	1	1	0	0	1	1	1	1	9
PND.associated-233	mmu-let-7f-5p	MIMAT0000525	Slc30a1	22782	NM_009579	1	1	1	0	0	1	1	0	1	1	1	1	9
PND.associated-234	mmu-let-7f-5p	MIMAT0000525	Arih1	23806	NM_019927	1	1	1	0	1	1	0	0	1	1	1	1	9
PND.associated-235	mmu-let-7f-5p	MIMAT0000525	Nek3	23954	NM_011848	1	1	1	0	1	1	0	0	1	1	1	1	9
PND.associated-236	mmu-let-7f-5p	MIMAT0000525	Map3k2	26405	NM_011946	1	1	1	0	1	1	0	0	1	1	1	1	9
PND.associated-237	mmu-let-7f-5p	MIMAT0000525	Sema4g	26456	NM_011976	1	1	1	0	0	1	1	0	1	1	1	1	9
PND.associated-238	mmu-let-7f-5p	MIMAT0000525	Homer2	26557	NM_011983	1	1	1	0	1	1	0	0	1	1	1	1	9
PND.associated-239	mmu-let-7f-5p	MIMAT0000525	Pald1	27355	NM_013753	1	1	1	0	1	1	0	0	1	1	1	1	9
PND.associated-240	mmu-let-7f-5p	MIMAT0000525	Ndrg2	29811	NM_013864	1	1	1	0	0	1	1	0	1	1	1	1	9
PND.associated-241	mmu-let-7f-5p	MIMAT0000525	Ulk2	29869	NM_013881	1	1	1	0	0	1	1	0	1	1	1	1	9
PND.associated-242	mmu-let-7f-5p	MIMAT0000525	Slamf6	30925	NM_030710	1	1	1	0	1	1	0	0	1	1	1	1	9
PND.associated-243	mmu-let-7f-5p	MIMAT0000525	Mapk6	50772	NM_027418	1	1	1	0	1	1	1	0	0	1	1	1	9
PND.associated-244	mmu-let-7f-5p	MIMAT0000525	Dkk3	50781	NM_015814	1	1	1	0	1	1	0	0	1	1	1	1	9
PND.associated-245	mmu-let-7f-5p	MIMAT0000525	Rufy3	52822	NM_027530	1	1	1	0	0	1	1	0	1	1	1	1	9
PND.associated-246	mmu-let-7f-5p	MIMAT0000525	Plagl2	54711	NM_018807	1	1	1	0	0	1	1	0	1	1	1	1	9
PND.associated-247	mmu-let-7f-5p	MIMAT0000525	Syncrip	56403	NM_019796	1	1	1	0	0	1	1	0	1	1	1	1	9
PND.associated-248	mmu-let-7f-5p	MIMAT0000525	Cd200r1	57781	NM_021325	1	1	1	0	1	1	0	0	1	1	1	1	9
PND.associated-249	mmu-let-7f-5p	MIMAT0000525	Hic2	58180	NM_178922	1	1	1	0	1	1	0	0	1	1	1	1	9
PND.associated-250	mmu-let-7f-5p	MIMAT0000525	Fam184b	58227	NM_021416	1	1	1	0	1	1	0	0	1	1	1	1	9
PND.associated-251	mmu-let-7f-5p	MIMAT0000525	Bzw1	66882	NM_025824	1	1	1	0	1	1	1	0	1	1	0	1	9
PND.associated-252	mmu-let-7f-5p	MIMAT0000525	Naa16	66897	NM_025832	1	1	1	0	0	1	1	0	1	1	1	1	9
PND.associated-253	mmu-let-7f-5p	MIMAT0000525	Bzw2	66912	NM_025840	1	1	1	0	0	1	1	0	1	1	1	1	9
PND.associated-254	mmu-let-7f-5p	MIMAT0000525	Prpf38b	66921	NM_025845	1	1	1	0	1	1	0	0	1	1	1	1	9
PND.associated-255	mmu-let-7f-5p	MIMAT0000525	Edem3	66967	NM_001039644	1	1	1	0	0	1	1	0	1	1	1	1	9
PND.associated-256	mmu-let-7f-5p	MIMAT0000525	Mon2	67074	NM_001163024	1	1	1	0	1	1	1	0	0	1	1	1	9
PND.associated-257	mmu-let-7f-5p	MIMAT0000525	Ttc14	67120	NM_025978	1	1	1	0	1	1	0	0	1	1	1	1	9
PND.associated-258	mmu-let-7f-5p	MIMAT0000525	Rabl3	67657	NM_001042499	1	1	1	0	0	1	1	0	1	1	1	1	9
PND.associated-259	mmu-let-7f-5p	MIMAT0000525	Fam174a	67698	NM_026321	1	1	1	0	1	1	0	0	1	1	1	1	9
PND.associated-260	mmu-let-7f-5p	MIMAT0000525	Zcchc3	67917	NM_175126	1	1	1	0	1	1	0	0	1	1	1	1	9
PND.associated-261	mmu-let-7f-5p	MIMAT0000525	Vstm5	69137	NM_026955	1	1	1	0	1	1	0	0	1	1	1	1	9
PND.associated-262	mmu-let-7f-5p	MIMAT0000525	Dennd6b	69440	NM_027081	1	1	1	0	0	1	1	0	1	1	1	1	9
PND.associated-263	mmu-let-7f-5p	MIMAT0000525	Klk10	69540	NM_133712	1	1	1	0	1	1	0	0	1	1	1	1	9
PND.associated-264	mmu-let-7f-5p	MIMAT0000525	Smap2	69780	NM_133716	1	1	1	0	1	1	0	0	1	1	1	1	9
PND.associated-265	mmu-let-7f-5p	MIMAT0000525	Slc35d2	70484	NM_001001321	1	1	1	0	1	1	0	0	1	1	1	1	9
PND.associated-266	mmu-let-7f-5p	MIMAT0000525	Col24a1	71355	NM_027770	1	1	1	0	0	1	1	0	1	1	1	1	9
PND.associated-267	mmu-let-7f-5p	MIMAT0000525	Alkbh4	72041	NM_028070	1	1	1	0	1	1	0	0	1	1	1	1	9
PND.associated-268	mmu-let-7f-5p	MIMAT0000525	Katnbl1	72425	NM_024254	1	1	1	0	0	1	1	0	1	1	1	1	9
PND.associated-269	mmu-let-7f-5p	MIMAT0000525	Zfp248	72720	NM_028335	1	1	1	0	1	1	0	0	1	1	1	1	9
PND.associated-270	mmu-let-7f-5p	MIMAT0000525	Tmed5	73130	NM_028876	1	1	1	0	1	1	0	0	1	1	1	1	9
PND.associated-271	mmu-let-7f-5p	MIMAT0000525	Arhgef6	73341	NM_152801	1	1	1	0	0	1	1	0	1	1	1	1	9
PND.associated-272	mmu-let-7f-5p	MIMAT0000525	Slc25a27	74011	NM_028711	1	1	1	0	1	1	0	0	1	1	1	1	9
PND.associated-273	mmu-let-7f-5p	MIMAT0000525	Ctbs	74245	NM_028836	1	1	1	0	1	1	0	0	1	1	1	1	9
PND.associated-274	mmu-let-7f-5p	MIMAT0000525	Snx16	74718	NM_029068	1	1	1	0	1	1	0	0	1	1	1	1	9
PND.associated-275	mmu-let-7f-5p	MIMAT0000525	Usp45	77593	NM_152825	1	1	1	0	0	1	1	0	1	1	1	1	9
PND.associated-276	mmu-let-7f-5p	MIMAT0000525	Rictor	78757	NM_030168	1	1	1	0	0	1	1	0	1	1	1	1	9
PND.associated-277	mmu-let-7f-5p	MIMAT0000525	Lin28a	83557	NM_145833	1	1	1	0	1	1	0	0	1	1	1	1	9
PND.associated-278	mmu-let-7f-5p	MIMAT0000525	Slc12a9	83704	NM_031406	1	1	1	0	0	1	1	0	1	1	1	1	9
PND.associated-279	mmu-let-7f-5p	MIMAT0000525	Entpd7	93685	NM_053103	1	1	1	0	1	1	0	0	1	1	1	1	9
PND.associated-280	mmu-let-7f-5p	MIMAT0000525	Igsf9	93842	NM_033608	1	1	1	0	0	1	1	0	1	1	1	1	9
PND.associated-281	mmu-let-7f-5p	MIMAT0000525	Trim6	94088	NM_001013616	1	1	1	0	1	1	0	0	1	1	1	1	9
PND.associated-282	mmu-let-7f-5p	MIMAT0000525	Qars	97541	NM_133794	1	1	1	0	0	1	1	0	1	1	1	1	9
PND.associated-283	mmu-let-7f-5p	MIMAT0000525	Sgsm2	97761	NM_197943	1	1	1	0	0	1	1	0	1	1	1	1	9
PND.associated-284	mmu-let-7f-5p	MIMAT0000525	Unc5a	107448	NM_153131	1	1	1	0	0	1	1	0	1	1	1	1	9
PND.associated-285	mmu-let-7f-5p	MIMAT0000525	Prkaa2	108079	NM_178143	1	1	1	0	0	1	1	0	1	1	1	1	9
PND.associated-286	mmu-let-7f-5p	MIMAT0000525	Slco3a1	108116	NM_023908	1	1	1	0	0	1	1	0	1	1	1	1	9
PND.associated-287	mmu-let-7f-5p	MIMAT0000525	Uhrf2	109113	NM_144873	1	1	1	0	1	1	1	0	1	0	1	1	9
PND.associated-288	mmu-let-7f-5p	MIMAT0000525	Igf2bp1	140486	NM_009951	1	1	1	0	1	1	0	0	1	1	1	1	9
PND.associated-289	mmu-let-7f-5p	MIMAT0000525	Igf2bp3	140488	NM_023670	1	1	1	0	1	1	0	0	1	1	1	1	9
PND.associated-290	mmu-let-7f-5p	MIMAT0000525	Zc3hav1l	209032	NM_172467	1	1	1	0	1	1	0	0	1	1	1	1	9
PND.associated-291	mmu-let-7f-5p	MIMAT0000525	Tmem194	210035	NM_001113211	1	1	1	0	1	1	0	0	1	1	1	1	9
PND.associated-292	mmu-let-7f-5p	MIMAT0000525	Ybey	216119	NM_172550	1	1	1	0	1	1	0	0	1	1	1	1	9
PND.associated-293	mmu-let-7f-5p	MIMAT0000525	Fnip1	216742	NM_173753	1	1	1	0	0	1	1	0	1	1	1	1	9
PND.associated-294	mmu-let-7f-5p	MIMAT0000525	Hlf	217082	NM_172563	1	1	1	0	1	1	0	0	1	1	1	1	9
PND.associated-295	mmu-let-7f-5p	MIMAT0000525	Dhx8	217207	NM_144831	1	1	1	0	0	1	1	0	1	1	1	1	9
PND.associated-296	mmu-let-7f-5p	MIMAT0000525	Cep120	225523	NM_178686	1	1	1	0	1	1	1	0	1	0	1	1	9
PND.associated-297	mmu-let-7f-5p	MIMAT0000525	Zfp341	228807	NM_199304	1	1	1	0	0	1	1	0	1	1	1	1	9
PND.associated-298	mmu-let-7f-5p	MIMAT0000525	Slc25a24	229731	NM_172685	1	1	1	0	1	1	0	0	1	1	1	1	9
PND.associated-299	mmu-let-7f-5p	MIMAT0000525	Slc5a9	230612	NM_145551	1	1	1	0	1	1	0	0	1	1	1	1	9
PND.associated-300	mmu-let-7f-5p	MIMAT0000525	Fras1	231470	NM_175473	1	1	1	0	0	1	1	0	1	1	1	1	9
PND.associated-301	mmu-let-7f-5p	MIMAT0000525	Slc6a1	232333	NM_178703	1	1	1	0	0	1	1	0	1	1	1	1	9
PND.associated-302	mmu-let-7f-5p	MIMAT0000525	Dcun1d3	233805	NM_173408	1	1	1	0	0	1	1	0	1	1	1	1	9
PND.associated-303	mmu-let-7f-5p	MIMAT0000525	Ddx19b	234733	NM_172284	1	1	1	0	1	1	0	0	1	1	1	1	9
PND.associated-304	mmu-let-7f-5p	MIMAT0000525	Adamts15	235130	NM_001024139	1	1	1	0	1	1	0	0	1	1	1	1	9
PND.associated-305	mmu-let-7f-5p	MIMAT0000525	Hykk	235386	NM_177351	1	1	1	0	1	1	0	0	1	1	1	1	9
PND.associated-306	mmu-let-7f-5p	MIMAT0000525	Klhl6	239743	NM_183390	1	1	1	0	1	1	1	0	1	1	0	1	9
PND.associated-307	mmu-let-7f-5p	MIMAT0000525	Frem2	242022	NM_172862	1	1	1	0	0	1	1	0	1	1	1	1	9
PND.associated-308	mmu-let-7f-5p	MIMAT0000525	Gdf6	242316	NM_013526	1	1	1	0	1	1	0	0	1	1	1	1	9
PND.associated-309	mmu-let-7f-5p	MIMAT0000525	Tmprss11f	243083	NM_178730	1	1	1	0	1	1	0	0	1	1	1	1	9
PND.associated-310	mmu-let-7f-5p	MIMAT0000525	Klhl31	244923	NM_172925	1	1	1	0	1	1	0	0	1	1	1	1	9
PND.associated-311	mmu-let-7f-5p	MIMAT0000525	Nod2	257632	NM_145857	1	1	1	0	1	1	0	0	1	1	1	1	9
PND.associated-312	mmu-let-7f-5p	MIMAT0000525	Rab11fip4	268451	NM_175543	1	1	1	0	1	1	0	0	1	1	1	1	9
PND.associated-313	mmu-let-7f-5p	MIMAT0000525	Mgat4a	269181	NM_173870	1	1	1	0	0	1	1	0	1	1	1	1	9
PND.associated-314	mmu-let-7f-5p	MIMAT0000525	Lrig2	269473	NM_001025067	1	1	1	0	1	1	0	0	1	1	1	1	9
PND.associated-315	mmu-let-7f-5p	MIMAT0000525	Hif1an	319594	NM_176958	1	1	1	0	1	1	0	0	1	1	1	1	9
PND.associated-316	mmu-let-7f-5p	MIMAT0000525	Lrig3	320398	NM_177152	1	0	1	0	1	1	1	0	1	1	1	1	9
PND.associated-317	mmu-let-7f-5p	MIMAT0000525	Tmprss11g	320454	NM_177162	1	1	1	0	1	1	0	0	1	1	1	1	9
PND.associated-318	mmu-let-7f-5p	MIMAT0000525	Phf8	320595	NM_001113354	1	1	1	0	0	1	1	0	1	1	1	1	9
PND.associated-319	mmu-let-7f-5p	MIMAT0000525	Zbtb26	320633	NM_199025	1	1	1	0	1	1	0	0	1	1	1	1	9
PND.associated-320	mmu-let-7f-5p	MIMAT0000525	Acot11	329910	NM_025590	1	1	1	0	1	1	0	0	1	1	1	1	9
PND.associated-321	mmu-let-7f-5p	MIMAT0000525	Txlng	353170	NM_178935	1	1	1	0	1	1	0	0	1	1	1	1	9
PND.associated-322	mmu-let-7f-5p	MIMAT0000525	Intu	380614	NM_175515	1	1	1	0	1	1	0	0	1	1	1	1	9
PND.associated-323	mmu-let-7f-5p	MIMAT0000525	Lin28b	380669	NM_001031772	1	1	1	0	1	1	0	0	1	1	1	1	9
PND.associated-324	mmu-let-7f-5p	MIMAT0000525	Greb1l	381157	NM_001083628	1	1	1	0	0	1	1	0	1	1	1	1	9
PND.associated-325	mmu-let-7f-5p	MIMAT0000525	Gm5595	434179	NM_001008427	1	1	1	0	1	1	0	0	1	1	1	1	9
PND.associated-326	mmu-let-7i-3p	MIMAT0004520	Six1	20471	NM_009189	1	1	1	0	1	1	0	0	1	1	1	1	9
PND.associated-327	mmu-let-7i-3p	MIMAT0004520	Stxbp4	20913	NM_011505	1	1	1	0	1	1	0	0	1	1	1	1	9
PND.associated-328	mmu-let-7i-3p	MIMAT0004520	Prnd	26434	NM_023043	1	1	1	0	1	1	0	0	1	1	1	1	9
PND.associated-329	mmu-let-7i-3p	MIMAT0004520	Dicer1	192119	NM_148948	1	1	1	0	1	1	0	0	1	1	1	1	9
PND.associated-330	mmu-let-7i-3p	MIMAT0004520	Atrnl1	226255	NM_181415	1	1	1	0	1	1	0	0	1	1	1	1	9
PND.associated-331	mmu-let-7i-5p	MIMAT0000122	Aqp4	11829	NM_009700	1	1	1	0	1	1	1	0	1	1	1	1	10
PND.associated-332	mmu-let-7i-5p	MIMAT0000122	Col14a1	12818	NM_181277	1	1	1	0	1	1	1	0	1	1	1	1	10
PND.associated-333	mmu-let-7i-5p	MIMAT0000122	Ddx19a	13680	NM_007916	1	1	1	0	1	1	1	0	1	1	1	1	10
PND.associated-334	mmu-let-7i-5p	MIMAT0000122	Smarcad1	13990	NM_007958	1	1	1	0	1	1	1	0	1	1	1	1	10
PND.associated-335	mmu-let-7i-5p	MIMAT0000122	Pbx3	18516	NM_016768	1	1	1	0	1	1	1	0	1	1	1	1	10
PND.associated-336	mmu-let-7i-5p	MIMAT0000122	Igdcc3	19289	NM_008988	1	1	1	0	1	1	1	0	1	1	1	1	10
PND.associated-337	mmu-let-7i-5p	MIMAT0000122	Slc20a1	20515	NM_015747	1	1	1	0	1	1	1	0	1	1	1	1	10
PND.associated-338	mmu-let-7i-5p	MIMAT0000122	Tgfbr1	21812	NM_009370	1	1	1	0	1	1	1	0	1	1	1	1	10
PND.associated-339	mmu-let-7i-5p	MIMAT0000122	Abcc5	27416	NM_013790	1	1	1	0	1	1	1	0	1	1	1	1	10
PND.associated-340	mmu-let-7i-5p	MIMAT0000122	Ngly1	59007	NM_021504	1	1	1	0	1	1	1	0	1	1	1	1	10
PND.associated-341	mmu-let-7i-5p	MIMAT0000122	Riok3	66878	NM_024182	1	1	1	0	1	1	1	0	1	1	1	1	10
PND.associated-342	mmu-let-7i-5p	MIMAT0000122	Prpf38b	66921	NM_025845	1	1	1	0	1	1	1	0	1	1	1	1	10
PND.associated-343	mmu-let-7i-5p	MIMAT0000122	Golt1b	66964	NM_025872	1	1	1	0	1	1	1	0	1	1	1	1	10
PND.associated-344	mmu-let-7i-5p	MIMAT0000122	Ints2	70422	NM_027421	1	1	1	0	1	1	1	0	1	1	1	1	10
PND.associated-345	mmu-let-7i-5p	MIMAT0000122	Zswim5	74464	NM_001029912	1	1	1	0	1	1	1	0	1	1	1	1	10
PND.associated-346	mmu-let-7i-5p	MIMAT0000122	Snx16	74718	NM_029068	1	1	1	0	1	1	1	0	1	1	1	1	10
PND.associated-347	mmu-let-7i-5p	MIMAT0000122	Usp38	74841	NM_027554	1	1	1	0	1	1	1	0	1	1	1	1	10
PND.associated-348	mmu-let-7i-5p	MIMAT0000122	Uhrf2	109113	NM_144873	1	1	1	0	1	1	1	0	1	1	1	1	10
PND.associated-349	mmu-let-7i-5p	MIMAT0000122	Thoc1	225160	NM_153552	1	1	1	0	1	1	1	0	1	1	1	1	10
PND.associated-350	mmu-let-7i-5p	MIMAT0000122	Cep120	225523	NM_178686	1	1	1	0	1	1	1	0	1	1	1	1	10
PND.associated-351	mmu-let-7i-5p	MIMAT0000122	Ikbkap	230233	NM_026079	1	1	1	0	1	1	1	0	1	1	1	1	10
PND.associated-352	mmu-let-7i-5p	MIMAT0000122	Prtg	235472	NM_175485	1	1	1	0	1	1	1	0	1	1	1	1	10
PND.associated-353	mmu-let-7i-5p	MIMAT0000122	Ddx26b	236790	NM_172779	1	1	1	0	1	1	1	0	1	1	1	1	10
PND.associated-354	mmu-let-7i-5p	MIMAT0000122	Ccnj	240665	NM_172839	1	1	1	0	1	1	1	0	1	1	1	1	10
PND.associated-355	mmu-let-7i-5p	MIMAT0000122	Mgat4a	269181	NM_173870	1	1	1	0	1	1	1	0	1	1	1	1	10
PND.associated-356	mmu-let-7i-5p	MIMAT0000122	Fndc3a	319448	NM_207636	1	1	1	0	1	1	1	0	1	1	1	1	10
PND.associated-357	mmu-let-7i-5p	MIMAT0000122	Acot11	329910	NM_025590	1	1	1	0	1	1	1	0	1	1	1	1	10
PND.associated-358	mmu-let-7i-5p	MIMAT0000122	Txlng	353170	NM_178935	1	1	1	0	1	1	1	0	1	1	1	1	10
PND.associated-359	mmu-let-7i-5p	MIMAT0000122	Cep135	381644	NM_199032	1	1	1	0	1	1	1	0	1	1	1	1	10
PND.associated-360	mmu-let-7i-5p	MIMAT0000122	Acvr1b	11479	NM_007395	1	1	1	0	0	1	1	0	1	1	1	1	9
PND.associated-361	mmu-let-7i-5p	MIMAT0000122	Adrb3	11556	NM_013462	1	1	1	0	1	1	0	0	1	1	1	1	9
PND.associated-362	mmu-let-7i-5p	MIMAT0000122	Alox8	11688	NM_009661	1	1	1	0	1	1	0	0	1	1	1	1	9
PND.associated-363	mmu-let-7i-5p	MIMAT0000122	Alox5	11689	NM_009662	1	1	1	0	0	1	1	0	1	1	1	1	9
PND.associated-364	mmu-let-7i-5p	MIMAT0000122	Birc5	11799	NM_001012273	1	1	1	0	1	1	0	0	1	1	1	1	9
PND.associated-365	mmu-let-7i-5p	MIMAT0000122	Atp2a2	11938	NM_001110140	1	1	1	0	0	1	1	0	1	1	1	1	9
PND.associated-366	mmu-let-7i-5p	MIMAT0000122	Bach1	12013	NM_007520	1	1	1	0	1	1	0	0	1	1	1	1	9
PND.associated-367	mmu-let-7i-5p	MIMAT0000122	Bckdk	12041	NM_009739	1	1	1	0	0	1	1	0	1	1	1	1	9
PND.associated-368	mmu-let-7i-5p	MIMAT0000122	Bcl2l1	12048	NM_009743	1	1	1	0	0	1	1	0	1	1	1	1	9
PND.associated-369	mmu-let-7i-5p	MIMAT0000122	Cacnb4	12298	NM_001037099	1	1	1	0	1	1	1	0	0	1	1	1	9
PND.associated-370	mmu-let-7i-5p	MIMAT0000122	Ccr7	12775	NM_007719	1	1	1	0	1	1	0	0	1	1	1	1	9
PND.associated-371	mmu-let-7i-5p	MIMAT0000122	Coil	12812	NM_016706	1	1	1	0	1	1	0	0	1	1	1	1	9
PND.associated-372	mmu-let-7i-5p	MIMAT0000122	Col5a2	12832	NM_007737	1	1	1	0	1	1	1	0	1	1	0	1	9
PND.associated-373	mmu-let-7i-5p	MIMAT0000122	Dmd	13405	NM_007868	1	1	1	0	1	1	0	0	1	1	1	1	9
PND.associated-374	mmu-let-7i-5p	MIMAT0000122	Ercc2	13871	NM_007949	1	1	1	0	0	1	1	0	1	1	1	1	9
PND.associated-375	mmu-let-7i-5p	MIMAT0000122	Galnt1	14423	NM_013814	1	1	1	0	0	1	1	0	1	1	1	1	9
PND.associated-376	mmu-let-7i-5p	MIMAT0000122	Nr6a1	14536	NM_010264	1	1	1	0	1	1	0	0	1	1	1	1	9
PND.associated-377	mmu-let-7i-5p	MIMAT0000122	Gdap2	14547	NM_010269	1	1	1	0	1	1	1	0	1	1	0	1	9
PND.associated-378	mmu-let-7i-5p	MIMAT0000122	Grk4	14772	NM_001080743	1	1	1	0	1	1	0	0	1	1	1	1	9
PND.associated-379	mmu-let-7i-5p	MIMAT0000122	Hand1	15110	NM_008213	1	1	1	0	1	1	0	0	1	1	1	1	9
PND.associated-380	mmu-let-7i-5p	MIMAT0000122	Hmga2	15364	NM_010441	1	1	1	0	1	1	0	0	1	1	1	1	9
PND.associated-381	mmu-let-7i-5p	MIMAT0000122	Irx2	16372	NM_010574	1	1	1	0	0	1	1	0	1	1	1	1	9
PND.associated-382	mmu-let-7i-5p	MIMAT0000122	Khsrp	16549	NM_010613	1	1	1	0	0	1	1	0	1	1	1	1	9
PND.associated-383	mmu-let-7i-5p	MIMAT0000122	Kif11	16551	NM_010615	1	1	1	0	0	1	1	0	1	1	1	1	9
PND.associated-384	mmu-let-7i-5p	MIMAT0000122	Ncoa3	17979	NM_008679	1	1	1	0	0	1	1	0	1	1	1	1	9
PND.associated-385	mmu-let-7i-5p	MIMAT0000122	Nras	18176	NM_010937	1	1	1	0	1	1	0	0	1	1	1	1	9
PND.associated-386	mmu-let-7i-5p	MIMAT0000122	Pak1	18479	NM_011035	1	1	1	0	0	1	1	0	1	1	1	1	9
PND.associated-387	mmu-let-7i-5p	MIMAT0000122	Pappa	18491	NM_021362	1	1	1	0	0	1	1	0	1	1	1	1	9
PND.associated-388	mmu-let-7i-5p	MIMAT0000122	Piga	18700	NM_011081	1	1	1	0	1	1	0	0	1	1	1	1	9
PND.associated-389	mmu-let-7i-5p	MIMAT0000122	Plxna2	18845	NM_008882	1	1	1	0	0	1	1	0	1	1	1	1	9
PND.associated-390	mmu-let-7i-5p	MIMAT0000122	Rdx	19684	NM_009041	1	1	1	0	1	1	1	0	0	1	1	1	9
PND.associated-391	mmu-let-7i-5p	MIMAT0000122	Scn5a	20271	NM_021544	1	1	1	0	0	1	1	0	1	1	1	1	9
PND.associated-392	mmu-let-7i-5p	MIMAT0000122	Sord	20322	NM_146126	1	1	1	0	1	1	0	0	1	1	1	1	9
PND.associated-393	mmu-let-7i-5p	MIMAT0000122	Sema4c	20353	NM_001126047	1	1	1	0	0	1	1	0	1	1	1	1	9
PND.associated-394	mmu-let-7i-5p	MIMAT0000122	Clpb	20480	NM_009191	1	1	1	0	1	1	0	0	1	1	1	1	9
PND.associated-395	mmu-let-7i-5p	MIMAT0000122	Smarcc1	20588	NM_009211	1	1	1	0	0	1	1	0	1	1	1	1	9
PND.associated-396	mmu-let-7i-5p	MIMAT0000122	Stx3	20908	NM_152220	1	1	1	0	1	1	0	0	1	1	1	1	9
PND.associated-397	mmu-let-7i-5p	MIMAT0000122	Tcte1	21645	NM_013688	1	1	1	0	1	1	0	0	1	1	1	1	9
PND.associated-398	mmu-let-7i-5p	MIMAT0000122	Tgfbr3	21814	NM_011578	1	1	1	0	1	1	0	0	1	1	1	1	9
PND.associated-399	mmu-let-7i-5p	MIMAT0000122	Tia1	21841	NM_011585	1	1	1	0	0	1	1	0	1	1	1	1	9
PND.associated-400	mmu-let-7i-5p	MIMAT0000122	Utrn	22288	NM_011682	1	1	1	0	1	1	0	0	1	1	1	1	9
PND.associated-401	mmu-let-7i-5p	MIMAT0000122	Wnt1	22408	NM_021279	1	1	1	0	0	1	1	0	1	1	1	1	9
PND.associated-402	mmu-let-7i-5p	MIMAT0000122	Slc30a1	22782	NM_009579	1	1	1	0	0	1	1	0	1	1	1	1	9
PND.associated-403	mmu-let-7i-5p	MIMAT0000122	Arih1	23806	NM_019927	1	1	1	0	1	1	0	0	1	1	1	1	9
PND.associated-404	mmu-let-7i-5p	MIMAT0000122	Nek3	23954	NM_011848	1	1	1	0	1	1	0	0	1	1	1	1	9
PND.associated-405	mmu-let-7i-5p	MIMAT0000122	Sema4g	26456	NM_011976	1	1	1	0	0	1	1	0	1	1	1	1	9
PND.associated-406	mmu-let-7i-5p	MIMAT0000122	Homer2	26557	NM_011983	1	1	1	0	1	1	0	0	1	1	1	1	9
PND.associated-407	mmu-let-7i-5p	MIMAT0000122	Pald1	27355	NM_013753	1	1	1	0	1	1	0	0	1	1	1	1	9
PND.associated-408	mmu-let-7i-5p	MIMAT0000122	Ndrg2	29811	NM_013864	1	1	1	0	0	1	1	0	1	1	1	1	9
PND.associated-409	mmu-let-7i-5p	MIMAT0000122	Ulk2	29869	NM_013881	1	1	1	0	0	1	1	0	1	1	1	1	9
PND.associated-410	mmu-let-7i-5p	MIMAT0000122	Slamf6	30925	NM_030710	1	1	1	0	1	1	0	0	1	1	1	1	9
PND.associated-411	mmu-let-7i-5p	MIMAT0000122	Mapk6	50772	NM_027418	1	1	1	0	1	1	1	0	0	1	1	1	9
PND.associated-412	mmu-let-7i-5p	MIMAT0000122	Rufy3	52822	NM_027530	1	1	1	0	0	1	1	0	1	1	1	1	9
PND.associated-413	mmu-let-7i-5p	MIMAT0000122	Plagl2	54711	NM_018807	1	1	1	0	0	1	1	0	1	1	1	1	9
PND.associated-414	mmu-let-7i-5p	MIMAT0000122	Syncrip	56403	NM_019796	1	1	1	0	0	1	1	0	1	1	1	1	9
PND.associated-415	mmu-let-7i-5p	MIMAT0000122	Cd200r1	57781	NM_021325	1	1	1	0	1	1	0	0	1	1	1	1	9
PND.associated-416	mmu-let-7i-5p	MIMAT0000122	Hic2	58180	NM_178922	1	1	1	0	1	1	0	0	1	1	1	1	9
PND.associated-417	mmu-let-7i-5p	MIMAT0000122	2310022A10Rik	66367	NM_175107	1	1	1	0	1	1	0	0	1	1	1	1	9
PND.associated-418	mmu-let-7i-5p	MIMAT0000122	Bzw1	66882	NM_025824	1	1	1	0	1	1	1	0	1	1	0	1	9
PND.associated-419	mmu-let-7i-5p	MIMAT0000122	Naa16	66897	NM_025832	1	1	1	0	0	1	1	0	1	1	1	1	9
PND.associated-420	mmu-let-7i-5p	MIMAT0000122	Bzw2	66912	NM_025840	1	1	1	0	0	1	1	0	1	1	1	1	9
PND.associated-421	mmu-let-7i-5p	MIMAT0000122	Edem3	66967	NM_001039644	1	1	1	0	0	1	1	0	1	1	1	1	9
PND.associated-422	mmu-let-7i-5p	MIMAT0000122	Mon2	67074	NM_001163024	1	1	1	0	1	1	1	0	0	1	1	1	9
PND.associated-423	mmu-let-7i-5p	MIMAT0000122	Gatm	67092	NM_025961	1	1	1	0	1	1	1	0	1	0	1	1	9
PND.associated-424	mmu-let-7i-5p	MIMAT0000122	Ttc14	67120	NM_025978	1	1	1	0	1	1	0	0	1	1	1	1	9
PND.associated-425	mmu-let-7i-5p	MIMAT0000122	Pigm	67556	NM_026234	1	1	1	0	1	1	0	0	1	1	1	1	9
PND.associated-426	mmu-let-7i-5p	MIMAT0000122	Rabl3	67657	NM_001042499	1	1	1	0	0	1	1	0	1	1	1	1	9
PND.associated-427	mmu-let-7i-5p	MIMAT0000122	Fam174a	67698	NM_026321	1	1	1	0	1	1	0	0	1	1	1	1	9
PND.associated-428	mmu-let-7i-5p	MIMAT0000122	Dnajb11	67838	NM_026400	1	1	1	0	0	1	1	0	1	1	1	1	9
PND.associated-429	mmu-let-7i-5p	MIMAT0000122	Zcchc3	67917	NM_175126	1	1	1	0	1	1	0	0	1	1	1	1	9
PND.associated-430	mmu-let-7i-5p	MIMAT0000122	Hspb2	69253	NM_024441	1	1	1	0	0	1	1	0	1	1	1	1	9
PND.associated-431	mmu-let-7i-5p	MIMAT0000122	Dennd6b	69440	NM_027081	1	1	1	0	0	1	1	0	1	1	1	1	9
PND.associated-432	mmu-let-7i-5p	MIMAT0000122	Klk10	69540	NM_133712	1	1	1	0	1	1	0	0	1	1	1	1	9
PND.associated-433	mmu-let-7i-5p	MIMAT0000122	Smap2	69780	NM_133716	1	1	1	0	1	1	0	0	1	1	1	1	9
PND.associated-434	mmu-let-7i-5p	MIMAT0000122	Slc35d2	70484	NM_001001321	1	1	1	0	1	1	0	0	1	1	1	1	9
PND.associated-435	mmu-let-7i-5p	MIMAT0000122	Col24a1	71355	NM_027770	1	1	1	0	0	1	1	0	1	1	1	1	9
PND.associated-436	mmu-let-7i-5p	MIMAT0000122	Cul2	71745	NM_029402	1	1	1	0	0	1	1	0	1	1	1	1	9
PND.associated-437	mmu-let-7i-5p	MIMAT0000122	Ing3	71777	NM_023626	1	1	1	0	0	1	1	0	1	1	1	1	9
PND.associated-438	mmu-let-7i-5p	MIMAT0000122	Alkbh4	72041	NM_028070	1	1	1	0	1	1	0	0	1	1	1	1	9
PND.associated-439	mmu-let-7i-5p	MIMAT0000122	Katnbl1	72425	NM_024254	1	1	1	0	0	1	1	0	1	1	1	1	9
PND.associated-440	mmu-let-7i-5p	MIMAT0000122	Zfp248	72720	NM_028335	1	1	1	0	1	1	0	0	1	1	1	1	9
PND.associated-441	mmu-let-7i-5p	MIMAT0000122	B3gat3	72727	NM_024256	1	1	1	0	0	1	1	0	1	1	1	1	9
PND.associated-442	mmu-let-7i-5p	MIMAT0000122	Arhgef6	73341	NM_152801	1	1	1	0	0	1	1	0	1	1	1	1	9
PND.associated-443	mmu-let-7i-5p	MIMAT0000122	Iws1	73473	NM_173441	1	1	1	0	0	1	1	0	1	1	1	1	9
PND.associated-444	mmu-let-7i-5p	MIMAT0000122	Slc25a27	74011	NM_028711	1	1	1	0	1	1	0	0	1	1	1	1	9
PND.associated-445	mmu-let-7i-5p	MIMAT0000122	Ctbs	74245	NM_028836	1	1	1	0	1	1	0	0	1	1	1	1	9
PND.associated-446	mmu-let-7i-5p	MIMAT0000122	Usp45	77593	NM_152825	1	1	1	0	0	1	1	0	1	1	1	1	9
PND.associated-447	mmu-let-7i-5p	MIMAT0000122	Rictor	78757	NM_030168	1	1	1	0	0	1	1	0	1	1	1	1	9
PND.associated-448	mmu-let-7i-5p	MIMAT0000122	Lin28a	83557	NM_145833	1	1	1	0	1	1	0	0	1	1	1	1	9
PND.associated-449	mmu-let-7i-5p	MIMAT0000122	Nlrp4c	83564	NM_031389	1	1	1	0	1	1	0	0	1	1	1	1	9
PND.associated-450	mmu-let-7i-5p	MIMAT0000122	Slc12a9	83704	NM_031406	1	1	1	0	0	1	1	0	1	1	1	1	9
PND.associated-451	mmu-let-7i-5p	MIMAT0000122	Entpd7	93685	NM_053103	1	1	1	0	1	1	0	0	1	1	1	1	9
PND.associated-452	mmu-let-7i-5p	MIMAT0000122	Igsf9	93842	NM_033608	1	1	1	0	0	1	1	0	1	1	1	1	9
PND.associated-453	mmu-let-7i-5p	MIMAT0000122	Trim6	94088	NM_001013616	1	1	1	0	1	1	0	0	1	1	1	1	9
PND.associated-454	mmu-let-7i-5p	MIMAT0000122	Sgsm2	97761	NM_197943	1	1	1	0	0	1	1	0	1	1	1	1	9
PND.associated-455	mmu-let-7i-5p	MIMAT0000122	Fbxl14	101358	NM_133940	1	1	1	0	0	1	1	0	1	1	1	1	9
PND.associated-456	mmu-let-7i-5p	MIMAT0000122	Unc5a	107448	NM_153131	1	1	1	0	0	1	1	0	1	1	1	1	9
PND.associated-457	mmu-let-7i-5p	MIMAT0000122	Chd4	107932	NM_145979	1	1	1	0	0	1	1	0	1	1	1	1	9
PND.associated-458	mmu-let-7i-5p	MIMAT0000122	Slco3a1	108116	NM_023908	1	1	1	0	0	1	1	0	1	1	1	1	9
PND.associated-459	mmu-let-7i-5p	MIMAT0000122	B3gnt1	108902	NM_175383	1	1	1	0	0	1	1	0	1	1	1	1	9
PND.associated-460	mmu-let-7i-5p	MIMAT0000122	Igf2bp1	140486	NM_009951	1	1	1	0	1	1	0	0	1	1	1	1	9
PND.associated-461	mmu-let-7i-5p	MIMAT0000122	Igf2bp3	140488	NM_023670	1	1	1	0	1	1	0	0	1	1	1	1	9
PND.associated-462	mmu-let-7i-5p	MIMAT0000122	Ash1l	192195	NM_138679	1	1	1	0	0	1	1	0	1	1	1	1	9
PND.associated-463	mmu-let-7i-5p	MIMAT0000122	Zc3hav1l	209032	NM_172467	1	1	1	0	1	1	0	0	1	1	1	1	9
PND.associated-464	mmu-let-7i-5p	MIMAT0000122	Tmem194	210035	NM_001113211	1	1	1	0	1	1	0	0	1	1	1	1	9
PND.associated-465	mmu-let-7i-5p	MIMAT0000122	Hip1	215114	NM_146001	1	1	1	0	1	1	0	0	1	1	1	1	9
PND.associated-466	mmu-let-7i-5p	MIMAT0000122	Ybey	216119	NM_172550	1	1	1	0	1	1	0	0	1	1	1	1	9
PND.associated-467	mmu-let-7i-5p	MIMAT0000122	Fnip1	216742	NM_173753	1	1	1	0	0	1	1	0	1	1	1	1	9
PND.associated-468	mmu-let-7i-5p	MIMAT0000122	Hlf	217082	NM_172563	1	1	1	0	1	1	0	0	1	1	1	1	9
PND.associated-469	mmu-let-7i-5p	MIMAT0000122	Dhx8	217207	NM_144831	1	1	1	0	0	1	1	0	1	1	1	1	9
PND.associated-470	mmu-let-7i-5p	MIMAT0000122	Zfp341	228807	NM_199304	1	1	1	0	0	1	1	0	1	1	1	1	9
PND.associated-471	mmu-let-7i-5p	MIMAT0000122	Slc25a24	229731	NM_172685	1	1	1	0	1	1	0	0	1	1	1	1	9
PND.associated-472	mmu-let-7i-5p	MIMAT0000122	Slc5a9	230612	NM_145551	1	1	1	0	1	1	0	0	1	1	1	1	9
PND.associated-473	mmu-let-7i-5p	MIMAT0000122	Fras1	231470	NM_175473	1	1	1	0	0	1	1	0	1	1	1	1	9
PND.associated-474	mmu-let-7i-5p	MIMAT0000122	Slc6a1	232333	NM_178703	1	1	1	0	0	1	1	0	1	1	1	1	9
PND.associated-475	mmu-let-7i-5p	MIMAT0000122	Samd4b	233033	NM_175021	1	1	1	0	0	1	1	0	1	1	1	1	9
PND.associated-476	mmu-let-7i-5p	MIMAT0000122	Dcun1d3	233805	NM_173408	1	1	1	0	0	1	1	0	1	1	1	1	9
PND.associated-477	mmu-let-7i-5p	MIMAT0000122	Ddx19b	234733	NM_172284	1	1	1	0	1	1	0	0	1	1	1	1	9
PND.associated-478	mmu-let-7i-5p	MIMAT0000122	Adamts15	235130	NM_001024139	1	1	1	0	1	1	0	0	1	1	1	1	9
PND.associated-479	mmu-let-7i-5p	MIMAT0000122	Hykk	235386	NM_177351	1	1	1	0	1	1	0	0	1	1	1	1	9
PND.associated-480	mmu-let-7i-5p	MIMAT0000122	Ankrd52	237615	NM_172790	1	1	1	0	0	1	1	0	1	1	1	1	9
PND.associated-481	mmu-let-7i-5p	MIMAT0000122	Klhl6	239743	NM_183390	1	1	1	0	1	1	1	0	1	1	0	1	9
PND.associated-482	mmu-let-7i-5p	MIMAT0000122	Frem2	242022	NM_172862	1	1	1	0	0	1	1	0	1	1	1	1	9
PND.associated-483	mmu-let-7i-5p	MIMAT0000122	Gdf6	242316	NM_013526	1	1	1	0	1	1	0	0	1	1	1	1	9
PND.associated-484	mmu-let-7i-5p	MIMAT0000122	Tmprss11f	243083	NM_178730	1	1	1	0	1	1	0	0	1	1	1	1	9
PND.associated-485	mmu-let-7i-5p	MIMAT0000122	Klhl31	244923	NM_172925	1	1	1	0	1	1	0	0	1	1	1	1	9
PND.associated-486	mmu-let-7i-5p	MIMAT0000122	Rab11fip4	268451	NM_175543	1	1	1	0	1	1	0	0	1	1	1	1	9
PND.associated-487	mmu-let-7i-5p	MIMAT0000122	Lrig2	269473	NM_001025067	1	1	1	0	1	1	0	0	1	1	1	1	9
PND.associated-488	mmu-let-7i-5p	MIMAT0000122	Hif1an	319594	NM_176958	1	1	1	0	1	1	0	0	1	1	1	1	9
PND.associated-489	mmu-let-7i-5p	MIMAT0000122	Igf2bp2	319765	NM_183029	1	1	1	0	1	1	1	0	1	1	0	1	9
PND.associated-490	mmu-let-7i-5p	MIMAT0000122	Ercc6	319955	NM_001081221	1	1	1	0	1	1	0	0	1	1	1	1	9
PND.associated-491	mmu-let-7i-5p	MIMAT0000122	Iqcb1	320299	NM_177128	1	1	1	0	0	1	1	0	1	1	1	1	9
PND.associated-492	mmu-let-7i-5p	MIMAT0000122	Lrig3	320398	NM_177152	1	0	1	0	1	1	1	0	1	1	1	1	9
PND.associated-493	mmu-let-7i-5p	MIMAT0000122	Tmprss11g	320454	NM_177162	1	1	1	0	1	1	0	0	1	1	1	1	9
PND.associated-494	mmu-let-7i-5p	MIMAT0000122	Phf8	320595	NM_001113354	1	1	1	0	0	1	1	0	1	1	1	1	9
PND.associated-495	mmu-let-7i-5p	MIMAT0000122	Zbtb26	320633	NM_199025	1	1	1	0	1	1	0	0	1	1	1	1	9
PND.associated-496	mmu-let-7i-5p	MIMAT0000122	Dna2	327762	NM_177372	1	1	1	0	1	1	0	0	1	1	1	1	9
PND.associated-497	mmu-let-7i-5p	MIMAT0000122	Lin28b	380669	NM_001031772	1	1	1	0	1	1	0	0	1	1	1	1	9
PND.associated-498	mmu-let-7i-5p	MIMAT0000122	Greb1l	381157	NM_001083628	1	1	1	0	0	1	1	0	1	1	1	1	9
PND.associated-499	mmu-let-7i-5p	MIMAT0000122	Gm5595	434179	NM_001008427	1	1	1	0	1	1	0	0	1	1	1	1	9
PND.associated-500	mmu-miR-106a-5p	MIMAT0000385	Abca1	11303	NM_013454	1	1	1	0	1	1	1	0	1	1	1	1	10
PND.associated-501	mmu-miR-106a-5p	MIMAT0000385	Mapre1	13589	NM_007896	1	1	1	0	1	1	1	0	1	1	1	1	10
PND.associated-502	mmu-miR-106a-5p	MIMAT0000385	Elk3	13713	NM_013508	1	1	1	0	1	1	1	0	1	1	1	1	10
PND.associated-503	mmu-miR-106a-5p	MIMAT0000385	Etv1	14009	NM_007960	1	1	1	0	1	1	1	0	1	1	1	1	10
PND.associated-504	mmu-miR-106a-5p	MIMAT0000385	Gab1	14388	NM_021356	1	1	1	0	1	1	1	0	1	1	1	1	10
PND.associated-505	mmu-miR-106a-5p	MIMAT0000385	Smad7	17131	NM_001042660	1	1	1	0	1	1	1	0	1	1	1	1	10
PND.associated-506	mmu-miR-106a-5p	MIMAT0000385	Laptm4a	17775	NM_008640	1	1	1	0	1	1	1	0	1	1	1	1	10
PND.associated-507	mmu-miR-106a-5p	MIMAT0000385	Ncoa3	17979	NM_008679	1	1	1	0	1	1	1	0	1	1	1	1	10
PND.associated-508	mmu-miR-106a-5p	MIMAT0000385	Mycn	18109	NM_008709	1	1	1	0	1	1	1	0	1	1	1	1	10
PND.associated-509	mmu-miR-106a-5p	MIMAT0000385	Npas2	18143	NM_008719	1	1	1	0	1	1	1	0	1	1	1	1	10
PND.associated-510	mmu-miR-106a-5p	MIMAT0000385	Pfn2	18645	NM_019410	1	1	1	0	1	1	1	0	1	1	1	1	10
PND.associated-511	mmu-miR-106a-5p	MIMAT0000385	Pten	19211	NM_008960	1	1	1	0	1	1	1	0	1	1	1	1	10
PND.associated-512	mmu-miR-106a-5p	MIMAT0000385	Rbl2	19651	NM_011250	1	1	1	0	1	1	1	0	1	1	1	1	10
PND.associated-513	mmu-miR-106a-5p	MIMAT0000385	Tiam1	21844	NM_009384	1	1	1	0	1	1	1	0	1	1	1	1	10
PND.associated-514	mmu-miR-106a-5p	MIMAT0000385	Klf10	21847	NM_013692	1	1	1	0	1	1	1	0	1	1	1	1	10
PND.associated-515	mmu-miR-106a-5p	MIMAT0000385	Map3k2	26405	NM_011946	1	1	1	0	1	1	1	0	1	1	1	1	10
PND.associated-516	mmu-miR-106a-5p	MIMAT0000385	Nbea	26422	NM_030595	1	1	1	0	1	1	1	0	1	1	1	1	10
PND.associated-517	mmu-miR-106a-5p	MIMAT0000385	Slc40a1	53945	NM_016917	1	1	1	0	1	1	1	0	1	1	1	1	10
PND.associated-518	mmu-miR-106a-5p	MIMAT0000385	Plagl2	54711	NM_018807	1	1	1	0	1	1	1	0	1	1	1	1	10
PND.associated-519	mmu-miR-106a-5p	MIMAT0000385	Dip2a	64451	NM_001081419	1	1	1	0	1	1	1	0	1	1	1	1	10
PND.associated-520	mmu-miR-106a-5p	MIMAT0000385	Asb3	65257	NM_023906	1	1	1	0	1	1	1	0	1	1	1	1	10
PND.associated-521	mmu-miR-106a-5p	MIMAT0000385	Camk2n1	66259	NM_025451	1	1	1	0	1	1	1	0	1	1	1	1	10
PND.associated-522	mmu-miR-106a-5p	MIMAT0000385	Tanc1	66860	NM_198294	1	1	1	0	1	1	1	0	1	1	1	1	10
PND.associated-523	mmu-miR-106a-5p	MIMAT0000385	Cog6	67542	NM_026225	1	1	1	0	1	1	1	0	1	1	1	1	10
PND.associated-524	mmu-miR-106a-5p	MIMAT0000385	Camsap2	67886	NM_001081360	1	1	1	0	1	1	1	0	1	1	1	1	10
PND.associated-525	mmu-miR-106a-5p	MIMAT0000385	Fbxo28	67948	NM_175127	1	1	1	0	1	1	1	0	1	1	1	1	10
PND.associated-526	mmu-miR-106a-5p	MIMAT0000385	Naa30	70646	NM_001081430	1	1	1	0	1	1	1	0	1	1	1	1	10
PND.associated-527	mmu-miR-106a-5p	MIMAT0000385	Itfg1	71927	NM_028007	1	1	1	0	1	1	1	0	1	1	1	1	10
PND.associated-528	mmu-miR-106a-5p	MIMAT0000385	Iws1	73473	NM_173441	1	1	1	0	1	1	1	0	1	1	1	1	10
PND.associated-529	mmu-miR-106a-5p	MIMAT0000385	Cep57	74360	NM_026665	1	1	1	0	1	1	1	0	1	1	1	1	10
PND.associated-530	mmu-miR-106a-5p	MIMAT0000385	Snx16	74718	NM_029068	1	1	1	0	1	1	1	0	1	1	1	1	10
PND.associated-531	mmu-miR-106a-5p	MIMAT0000385	Metap1	75624	NM_175224	1	1	1	0	1	1	1	0	1	1	1	1	10
PND.associated-532	mmu-miR-106a-5p	MIMAT0000385	Mynn	80732	NM_030557	1	1	1	0	1	1	1	0	1	1	1	1	10
PND.associated-533	mmu-miR-106a-5p	MIMAT0000385	Sf3b1	81898	NM_031179	1	1	1	0	1	1	1	0	1	1	1	1	10
PND.associated-534	mmu-miR-106a-5p	MIMAT0000385	Wasf1	83767	NM_031877	1	1	1	0	1	1	1	0	1	1	1	1	10
PND.associated-535	mmu-miR-106a-5p	MIMAT0000385	Tnfrsf21	94185	NM_178589	1	1	1	0	1	1	1	0	1	1	1	1	10
PND.associated-536	mmu-miR-106a-5p	MIMAT0000385	Znfx1	98999	NM_001033196	1	1	1	0	1	1	1	0	1	1	1	1	10
PND.associated-537	mmu-miR-106a-5p	MIMAT0000385	Mapre3	100732	NM_133350	1	1	1	0	1	1	1	0	1	1	1	1	10
PND.associated-538	mmu-miR-106a-5p	MIMAT0000385	B630005N14Rik	101148	NM_175312	1	1	1	0	1	1	1	0	1	1	1	1	10
PND.associated-539	mmu-miR-106a-5p	MIMAT0000385	Dyrk4	101320	NM_207210	1	1	1	0	1	1	1	0	1	1	1	1	10
PND.associated-540	mmu-miR-106a-5p	MIMAT0000385	Slc6a15	103098	NM_175328	1	1	1	0	1	1	1	0	1	1	1	1	10
PND.associated-541	mmu-miR-106a-5p	MIMAT0000385	Gbf1	107338	NM_178930	1	1	1	0	1	1	1	0	1	1	1	1	10
PND.associated-542	mmu-miR-106a-5p	MIMAT0000385	Chd9	109151	NM_177224	1	1	1	0	1	1	1	0	1	1	1	1	10
PND.associated-543	mmu-miR-106a-5p	MIMAT0000385	Slc25a36	192287	NM_138756	1	1	1	0	1	1	1	0	1	1	1	1	10
PND.associated-544	mmu-miR-106a-5p	MIMAT0000385	Nrbp1	192292	NM_147201	1	1	1	0	1	1	1	0	1	1	1	1	10
PND.associated-545	mmu-miR-106a-5p	MIMAT0000385	Hlf	217082	NM_172563	1	1	1	0	1	1	1	0	1	1	1	1	10
PND.associated-546	mmu-miR-106a-5p	MIMAT0000385	Rsbn1	229675	NM_172684	1	1	1	0	1	1	1	0	1	1	1	1	10
PND.associated-547	mmu-miR-106a-5p	MIMAT0000385	Dcun1d3	233805	NM_173408	1	1	1	0	1	1	1	0	1	1	1	1	10
PND.associated-548	mmu-miR-106a-5p	MIMAT0000385	Tnrc6a	233833	NM_144925	1	1	1	0	1	1	1	0	1	1	1	1	10
PND.associated-549	mmu-miR-106a-5p	MIMAT0000385	Dock4	238130	NM_172803	1	1	1	0	1	1	1	0	1	1	1	1	10
PND.associated-550	mmu-miR-106a-5p	MIMAT0000385	Zfp367	238673	NM_175494	1	1	1	0	1	1	1	0	1	1	1	1	10
PND.associated-551	mmu-miR-106a-5p	MIMAT0000385	Pak7	241656	NM_172858	1	1	1	0	1	1	1	0	1	1	1	1	10
PND.associated-552	mmu-miR-106a-5p	MIMAT0000385	Pde5a	242202	NM_153422	1	1	1	0	1	1	1	0	1	1	1	1	10
PND.associated-553	mmu-miR-106a-5p	MIMAT0000385	Npat	244879	NM_001081152	1	1	1	0	1	1	1	0	1	1	1	1	10
PND.associated-554	mmu-miR-106a-5p	MIMAT0000385	Ctdspl2	329506	NM_212450	1	1	1	0	1	1	1	0	1	1	1	1	10
PND.associated-555	mmu-miR-106a-5p	MIMAT0000385	Lrch1	380916	NM_001033439	1	1	1	0	1	1	1	0	1	1	1	1	10
PND.associated-556	mmu-miR-106a-5p	MIMAT0000385	Zfp827	622675	NM_178267	1	1	1	0	1	1	1	0	1	1	1	1	10
PND.associated-557	mmu-miR-106a-5p	MIMAT0000385	Chrna1	11435	NM_007389	1	1	1	0	1	1	0	0	1	1	1	1	9
PND.associated-558	mmu-miR-106a-5p	MIMAT0000385	Ap3s2	11778	NM_009682	1	1	1	0	1	1	0	0	1	1	1	1	9
PND.associated-559	mmu-miR-106a-5p	MIMAT0000385	Apbb2	11787	NM_009686	1	1	1	0	1	1	0	0	1	1	1	1	9
PND.associated-560	mmu-miR-106a-5p	MIMAT0000385	Rhoc	11853	NM_007484	1	1	1	0	1	1	0	0	1	1	1	1	9
PND.associated-561	mmu-miR-106a-5p	MIMAT0000385	Chic1	12212	NM_009767	1	1	1	0	1	1	0	0	1	1	1	1	9
PND.associated-562	mmu-miR-106a-5p	MIMAT0000385	Camk4	12326	NM_009793	1	1	1	0	1	1	0	0	1	1	1	1	9
PND.associated-563	mmu-miR-106a-5p	MIMAT0000385	Ccng1	12450	NM_009831	1	1	1	0	1	1	0	0	1	1	1	1	9
PND.associated-564	mmu-miR-106a-5p	MIMAT0000385	Cd69	12515	NM_001033122	1	1	1	0	1	1	0	0	1	1	1	1	9
PND.associated-565	mmu-miR-106a-5p	MIMAT0000385	Cfl2	12632	NM_007688	1	1	1	0	1	1	0	0	1	1	1	1	9
PND.associated-566	mmu-miR-106a-5p	MIMAT0000385	Clock	12753	NM_007715	1	1	1	0	1	1	0	0	1	1	1	1	9
PND.associated-567	mmu-miR-106a-5p	MIMAT0000385	Col4a2	12827	NM_009932	1	1	1	0	1	1	0	0	1	1	1	1	9
PND.associated-568	mmu-miR-106a-5p	MIMAT0000385	Creb1	12912	NM_009952	1	1	1	0	1	1	1	0	0	1	1	1	9
PND.associated-569	mmu-miR-106a-5p	MIMAT0000385	Cxadr	13052	NM_001025192	1	1	1	0	1	1	0	0	1	1	1	1	9
PND.associated-570	mmu-miR-106a-5p	MIMAT0000385	Ddx5	13207	NM_007840	1	1	1	0	1	1	1	0	1	0	1	1	9
PND.associated-571	mmu-miR-106a-5p	MIMAT0000385	E2f1	13555	NM_007891	1	1	1	0	1	1	0	0	1	1	1	1	9
PND.associated-572	mmu-miR-106a-5p	MIMAT0000385	E2f5	13559	NM_007892	1	1	1	0	1	1	1	0	1	1	0	1	9
PND.associated-573	mmu-miR-106a-5p	MIMAT0000385	Egfr	13649	NM_207655	1	1	1	0	1	1	0	0	1	1	1	1	9
PND.associated-574	mmu-miR-106a-5p	MIMAT0000385	Epas1	13819	NM_010137	1	1	1	0	1	1	0	0	1	1	1	1	9
PND.associated-575	mmu-miR-106a-5p	MIMAT0000385	Epha4	13838	NM_007936	1	1	1	0	1	1	0	0	1	1	1	1	9
PND.associated-576	mmu-miR-106a-5p	MIMAT0000385	Epha7	13841	NM_010141	1	1	1	0	1	1	0	0	1	1	1	1	9
PND.associated-577	mmu-miR-106a-5p	MIMAT0000385	Ereg	13874	NM_007950	1	1	1	0	1	1	0	0	1	1	1	1	9
PND.associated-578	mmu-miR-106a-5p	MIMAT0000385	F3	14066	NM_010171	1	1	1	0	1	1	0	0	1	1	1	1	9
PND.associated-579	mmu-miR-106a-5p	MIMAT0000385	Smc2	14211	NM_008017	1	1	1	0	1	1	0	0	1	1	1	1	9
PND.associated-580	mmu-miR-106a-5p	MIMAT0000385	G6pc	14377	NM_008061	1	1	1	0	1	1	0	0	1	1	1	1	9
PND.associated-581	mmu-miR-106a-5p	MIMAT0000385	Mtpn	14489	NM_008098	1	1	1	0	1	1	0	0	1	1	1	1	9
PND.associated-582	mmu-miR-106a-5p	MIMAT0000385	Gda	14544	NM_010266	1	1	1	0	1	1	0	0	1	1	1	1	9
PND.associated-583	mmu-miR-106a-5p	MIMAT0000385	Slc6a9	14664	NM_008135	1	1	1	0	0	1	1	0	1	1	1	1	9
PND.associated-584	mmu-miR-106a-5p	MIMAT0000385	Has2	15117	NM_008216	1	1	1	0	1	1	0	0	1	1	1	1	9
PND.associated-585	mmu-miR-106a-5p	MIMAT0000385	Hif1a	15251	NM_010431	1	1	1	0	1	1	0	0	1	1	1	1	9
PND.associated-586	mmu-miR-106a-5p	MIMAT0000385	Elavl2	15569	NM_001177883	1	1	1	0	1	1	1	0	0	1	1	1	9
PND.associated-587	mmu-miR-106a-5p	MIMAT0000385	Il6ra	16194	NM_010559	1	1	1	0	1	1	0	0	1	1	1	1	9
PND.associated-588	mmu-miR-106a-5p	MIMAT0000385	Il6st	16195	NM_010560	1	1	1	0	1	1	0	0	1	1	1	1	9
PND.associated-589	mmu-miR-106a-5p	MIMAT0000385	Jak1	16451	NM_146145	1	1	1	0	1	1	0	0	1	1	1	1	9
PND.associated-590	mmu-miR-106a-5p	MIMAT0000385	Kcnj10	16513	NM_001039484	1	1	1	0	1	1	0	0	1	1	1	1	9
PND.associated-591	mmu-miR-106a-5p	MIMAT0000385	Klf9	16601	NM_010638	1	1	1	0	1	1	1	0	1	0	1	1	9
PND.associated-592	mmu-miR-106a-5p	MIMAT0000385	Kpna3	16648	NM_008466	1	1	1	0	1	1	1	0	0	1	1	1	9
PND.associated-593	mmu-miR-106a-5p	MIMAT0000385	Lhx9	16876	NM_001025565	1	1	1	0	1	1	1	0	0	1	1	1	9
PND.associated-594	mmu-miR-106a-5p	MIMAT0000385	Maoa	17161	NM_173740	1	1	1	0	1	1	0	0	1	1	1	1	9
PND.associated-595	mmu-miR-106a-5p	MIMAT0000385	Mcl1	17210	NM_008562	1	1	1	0	1	1	0	0	1	1	1	1	9
PND.associated-596	mmu-miR-106a-5p	MIMAT0000385	Mtm1	17772	NM_001164190	1	1	1	0	1	1	1	0	0	1	1	1	9
PND.associated-597	mmu-miR-106a-5p	MIMAT0000385	Nedd1	17997	NM_008682	1	1	1	0	0	1	1	0	1	1	1	1	9
PND.associated-598	mmu-miR-106a-5p	MIMAT0000385	Nos2	18126	NM_010927	1	1	1	0	0	1	1	0	1	1	1	1	9
PND.associated-599	mmu-miR-106a-5p	MIMAT0000385	Dusp8	18218	NM_008748	1	1	1	0	1	1	0	0	1	1	1	1	9
PND.associated-600	mmu-miR-106a-5p	MIMAT0000385	Nxph2	18232	NM_008752	1	1	1	0	1	1	0	0	1	1	1	1	9
PND.associated-601	mmu-miR-106a-5p	MIMAT0000385	Pafah1b2	18475	NM_008775	1	1	1	0	1	1	0	0	1	1	1	1	9
PND.associated-602	mmu-miR-106a-5p	MIMAT0000385	Pbx3	18516	NM_016768	1	1	1	0	1	1	0	0	1	1	1	1	9
PND.associated-603	mmu-miR-106a-5p	MIMAT0000385	Kat2b	18519	NM_020005	1	1	1	0	1	1	1	0	1	0	1	1	9
PND.associated-604	mmu-miR-106a-5p	MIMAT0000385	Pdgfra	18595	NM_001083316	1	1	1	0	1	1	1	0	0	1	1	1	9
PND.associated-605	mmu-miR-106a-5p	MIMAT0000385	Pkd2	18764	NM_008861	1	1	1	0	1	1	1	0	1	0	1	1	9
PND.associated-606	mmu-miR-106a-5p	MIMAT0000385	Papola	18789	NM_011112	1	1	1	0	1	1	0	0	1	1	1	1	9
PND.associated-607	mmu-miR-106a-5p	MIMAT0000385	Prl7d1	18814	NM_011120	1	1	1	0	1	1	0	0	1	1	1	1	9
PND.associated-608	mmu-miR-106a-5p	MIMAT0000385	Pou6f1	19009	NM_010127	1	1	1	0	1	1	0	0	1	1	1	1	9
PND.associated-609	mmu-miR-106a-5p	MIMAT0000385	Eif2ak2	19106	NM_011163	1	1	1	0	1	1	0	0	1	1	1	1	9
PND.associated-610	mmu-miR-106a-5p	MIMAT0000385	Ptprj	19271	NM_008982	1	1	1	0	1	1	0	0	1	1	1	1	9
PND.associated-611	mmu-miR-106a-5p	MIMAT0000385	Rab10	19325	NM_016676	1	1	1	0	1	1	0	0	1	1	1	1	9
PND.associated-612	mmu-miR-106a-5p	MIMAT0000385	Rab5b	19344	NM_177411	1	1	1	0	1	1	1	0	1	0	1	1	9
PND.associated-613	mmu-miR-106a-5p	MIMAT0000385	Rad21	19357	NM_009009	1	1	1	0	0	1	1	0	1	1	1	1	9
PND.associated-614	mmu-miR-106a-5p	MIMAT0000385	Rasd1	19416	NM_009026	1	1	1	0	1	1	0	0	1	1	1	1	9
PND.associated-615	mmu-miR-106a-5p	MIMAT0000385	Rb1	19645	NM_009029	1	1	1	0	1	1	1	0	1	0	1	1	9
PND.associated-616	mmu-miR-106a-5p	MIMAT0000385	Rgl1	19731	NM_016846	1	1	1	0	1	1	0	0	1	1	1	1	9
PND.associated-617	mmu-miR-106a-5p	MIMAT0000385	Uri1	19777	NM_011274	1	1	1	0	1	1	1	0	1	1	0	1	9
PND.associated-618	mmu-miR-106a-5p	MIMAT0000385	Rs1	20147	NM_011302	1	1	1	0	1	1	0	0	1	1	1	1	9
PND.associated-619	mmu-miR-106a-5p	MIMAT0000385	Selp	20344	NM_011347	1	1	1	0	1	1	0	0	1	1	1	1	9
PND.associated-620	mmu-miR-106a-5p	MIMAT0000385	Sema4c	20353	NM_001126047	1	1	1	0	0	1	1	0	1	1	1	1	9
PND.associated-621	mmu-miR-106a-5p	MIMAT0000385	Sema5a	20356	NM_009154	1	1	1	0	1	1	0	0	1	1	1	1	9
PND.associated-622	mmu-miR-106a-5p	MIMAT0000385	Sema7a	20361	NM_011352	1	1	1	0	1	1	0	0	1	1	1	1	9
PND.associated-623	mmu-miR-106a-5p	MIMAT0000385	Sos1	20662	NM_009231	1	1	1	0	1	1	0	0	1	1	1	1	9
PND.associated-624	mmu-miR-106a-5p	MIMAT0000385	Trove2	20822	NM_013835	1	1	1	0	1	1	0	0	1	1	1	1	9
PND.associated-625	mmu-miR-106a-5p	MIMAT0000385	Tes	21753	NM_207176	1	1	1	0	1	1	0	0	1	1	1	1	9
PND.associated-626	mmu-miR-106a-5p	MIMAT0000385	Tgfbr2	21813	NM_009371	1	1	1	0	1	1	0	0	1	1	1	1	9
PND.associated-627	mmu-miR-106a-5p	MIMAT0000385	Timp2	21858	NM_011594	1	1	1	0	1	1	0	0	1	1	1	1	9
PND.associated-628	mmu-miR-106a-5p	MIMAT0000385	Tle4	21888	NM_011600	1	1	1	0	1	1	1	0	1	0	1	1	9
PND.associated-629	mmu-miR-106a-5p	MIMAT0000385	Tnfsf11	21943	NM_011613	1	1	1	0	0	1	1	0	1	1	1	1	9
PND.associated-630	mmu-miR-106a-5p	MIMAT0000385	Tsg101	22088	NM_021884	1	1	1	0	1	1	0	0	1	1	1	1	9
PND.associated-631	mmu-miR-106a-5p	MIMAT0000385	Vcl	22330	NM_009502	1	1	1	0	0	1	1	0	1	1	1	1	9
PND.associated-632	mmu-miR-106a-5p	MIMAT0000385	Vldlr	22359	NM_013703	1	1	1	0	1	1	0	0	1	1	1	1	9
PND.associated-633	mmu-miR-106a-5p	MIMAT0000385	Fmnl3	22379	NM_011711	1	1	1	0	1	1	1	0	1	0	1	1	9
PND.associated-634	mmu-miR-106a-5p	MIMAT0000385	Wfs1	22393	NM_011716	1	1	1	0	1	1	0	0	1	1	1	1	9
PND.associated-635	mmu-miR-106a-5p	MIMAT0000385	Yes1	22612	NM_009535	1	1	1	0	0	1	1	0	1	1	1	1	9
PND.associated-636	mmu-miR-106a-5p	MIMAT0000385	Zfp148	22661	NM_011749	1	1	1	0	1	1	0	0	1	1	1	1	9
PND.associated-637	mmu-miR-106a-5p	MIMAT0000385	Zfp9	22750	NM_011763	1	1	1	0	1	1	0	0	1	1	1	1	9
PND.associated-638	mmu-miR-106a-5p	MIMAT0000385	Slc30a1	22782	NM_009579	1	1	1	0	0	1	1	0	1	1	1	1	9
PND.associated-639	mmu-miR-106a-5p	MIMAT0000385	Dnajc2	22791	NM_009584	1	1	1	0	0	1	1	0	1	1	1	1	9
PND.associated-640	mmu-miR-106a-5p	MIMAT0000385	Dmtf1	23857	NM_011806	1	1	1	0	1	1	1	0	0	1	1	1	9
PND.associated-641	mmu-miR-106a-5p	MIMAT0000385	Nr2e3	23958	NM_013708	1	1	1	0	1	1	0	0	1	1	1	1	9
PND.associated-642	mmu-miR-106a-5p	MIMAT0000385	Dazap2	23994	NM_011873	1	1	1	0	0	1	1	0	1	1	1	1	9
PND.associated-643	mmu-miR-106a-5p	MIMAT0000385	Map3k5	26408	NM_008580	1	1	1	0	1	1	0	0	1	1	1	1	9
PND.associated-644	mmu-miR-106a-5p	MIMAT0000385	Map3k8	26410	NM_007746	1	1	1	0	1	1	1	0	1	1	0	1	9
PND.associated-645	mmu-miR-106a-5p	MIMAT0000385	Cadps	27062	NM_012061	1	1	1	0	1	1	1	0	0	1	1	1	9
PND.associated-646	mmu-miR-106a-5p	MIMAT0000385	Serp1	28146	NM_030685	1	1	1	0	0	1	1	0	1	1	1	1	9
PND.associated-647	mmu-miR-106a-5p	MIMAT0000385	Mga	29808	NM_013720	1	1	1	0	1	1	0	0	1	1	1	1	9
PND.associated-648	mmu-miR-106a-5p	MIMAT0000385	Zbtb18	30928	NM_013915	1	1	1	0	1	1	1	0	0	1	1	1	9
PND.associated-649	mmu-miR-106a-5p	MIMAT0000385	Rragd	52187	NM_027491	1	1	1	0	1	1	0	0	1	1	1	1	9
PND.associated-650	mmu-miR-106a-5p	MIMAT0000385	Sgsm1	52850	NM_172718	1	1	1	0	1	1	0	0	1	1	1	1	9
PND.associated-651	mmu-miR-106a-5p	MIMAT0000385	Gosr1	53334	NM_016810	1	1	1	0	1	1	0	0	1	1	1	1	9
PND.associated-652	mmu-miR-106a-5p	MIMAT0000385	Cnot4	53621	NM_016877	1	1	1	0	0	1	1	0	1	1	1	1	9
PND.associated-653	mmu-miR-106a-5p	MIMAT0000385	Map3k14	53859	NM_016896	1	1	1	0	1	1	0	0	1	1	1	1	9
PND.associated-654	mmu-miR-106a-5p	MIMAT0000385	Rcan3	53902	NM_022980	1	1	1	0	1	1	0	0	1	1	1	1	9
PND.associated-655	mmu-miR-106a-5p	MIMAT0000385	Gpatch11	53951	NM_181649	1	1	1	0	1	1	0	0	1	1	1	1	9
PND.associated-656	mmu-miR-106a-5p	MIMAT0000385	Rabep1	54189	NM_019400	1	1	1	0	0	1	1	0	1	1	1	1	9
PND.associated-657	mmu-miR-106a-5p	MIMAT0000385	Nfat5	54446	NM_133957	1	1	1	0	1	1	1	0	0	1	1	1	9
PND.associated-658	mmu-miR-106a-5p	MIMAT0000385	Mkrn1	54484	NM_018810	1	1	1	0	0	1	1	0	1	1	1	1	9
PND.associated-659	mmu-miR-106a-5p	MIMAT0000385	Pcnx	54604	NM_018814	1	1	1	0	0	1	1	0	1	1	1	1	9
PND.associated-660	mmu-miR-106a-5p	MIMAT0000385	Trim3	55992	NM_018880	1	1	1	0	1	1	1	0	1	0	1	1	9
PND.associated-661	mmu-miR-106a-5p	MIMAT0000385	Dgke	56077	NM_019505	1	1	1	0	1	1	0	0	1	1	1	1	9
PND.associated-662	mmu-miR-106a-5p	MIMAT0000385	Ubqln1	56085	NM_026842	1	1	1	0	0	1	1	0	1	1	1	1	9
PND.associated-663	mmu-miR-106a-5p	MIMAT0000385	Fam60a	56306	NM_019643	1	1	1	0	0	1	1	0	1	1	1	1	9
PND.associated-664	mmu-miR-106a-5p	MIMAT0000385	Scamp5	56807	NM_020270	1	1	1	0	1	1	0	0	1	1	1	1	9
PND.associated-665	mmu-miR-106a-5p	MIMAT0000385	Lmbr1	56873	NM_020295	1	1	1	0	0	1	1	0	1	1	1	1	9
PND.associated-666	mmu-miR-106a-5p	MIMAT0000385	Gigyf1	57330	NM_031408	1	1	1	0	0	1	1	0	1	1	1	1	9
PND.associated-667	mmu-miR-106a-5p	MIMAT0000385	Sall1	58198	NM_021390	1	1	1	0	1	1	1	0	1	1	0	1	9
PND.associated-668	mmu-miR-106a-5p	MIMAT0000385	Stx6	58244	NM_021433	1	1	1	0	1	1	0	0	1	1	1	1	9
PND.associated-669	mmu-miR-106a-5p	MIMAT0000385	Cd274	60533	NM_021893	1	1	1	0	1	1	0	0	1	1	1	1	9
PND.associated-670	mmu-miR-106a-5p	MIMAT0000385	Slc5a7	63993	NM_022025	1	1	1	0	1	1	0	0	1	1	1	1	9
PND.associated-671	mmu-miR-106a-5p	MIMAT0000385	Smoc2	64074	NM_022315	1	1	1	0	1	1	0	0	1	1	1	1	9
PND.associated-672	mmu-miR-106a-5p	MIMAT0000385	Foxb1	64290	NM_022378	1	1	1	0	1	1	0	0	1	1	1	1	9
PND.associated-673	mmu-miR-106a-5p	MIMAT0000385	Dpysl5	65254	NM_023047	1	1	1	0	1	1	0	0	1	1	1	1	9
PND.associated-674	mmu-miR-106a-5p	MIMAT0000385	Fam53c	66306	NM_175104	1	1	1	0	0	1	1	0	1	1	1	1	9
PND.associated-675	mmu-miR-106a-5p	MIMAT0000385	Chmp4c	66371	NM_025519	1	1	1	0	1	1	0	0	1	1	1	1	9
PND.associated-676	mmu-miR-106a-5p	MIMAT0000385	Tceanc2	66526	NM_025617	1	1	1	0	1	1	0	0	1	1	1	1	9
PND.associated-677	mmu-miR-106a-5p	MIMAT0000385	Sike1	66641	NM_025679	1	1	1	0	1	1	0	0	1	1	1	1	9
PND.associated-678	mmu-miR-106a-5p	MIMAT0000385	Klhl28	66689	NM_025707	1	1	1	0	1	1	0	0	1	1	1	1	9
PND.associated-679	mmu-miR-106a-5p	MIMAT0000385	Nkapl	66707	NM_025719	1	1	1	0	1	1	0	0	1	1	1	1	9
PND.associated-680	mmu-miR-106a-5p	MIMAT0000385	Gid4	66771	NM_025757	1	1	1	0	1	1	0	0	1	1	1	1	9
PND.associated-681	mmu-miR-106a-5p	MIMAT0000385	Ube2w	66799	NM_025773	1	1	1	0	1	1	0	0	1	1	1	1	9
PND.associated-682	mmu-miR-106a-5p	MIMAT0000385	Thap2	66816	NM_025780	1	1	1	0	1	1	0	0	1	1	1	1	9
PND.associated-683	mmu-miR-106a-5p	MIMAT0000385	Rnf128	66889	NM_023270	1	1	1	0	1	1	0	0	1	1	1	1	9
PND.associated-684	mmu-miR-106a-5p	MIMAT0000385	Lman2	66890	NM_025828	1	1	1	0	1	1	0	0	1	1	1	1	9
PND.associated-685	mmu-miR-106a-5p	MIMAT0000385	Cdc37l1	67072	NM_025950	1	1	1	0	1	1	1	0	1	0	1	1	9
PND.associated-686	mmu-miR-106a-5p	MIMAT0000385	Ccdc137	67291	NM_152807	1	1	1	0	1	1	0	0	1	1	1	1	9
PND.associated-687	mmu-miR-106a-5p	MIMAT0000385	Rab3c	67295	NM_023852	1	1	1	0	1	1	0	0	1	1	1	1	9
PND.associated-688	mmu-miR-106a-5p	MIMAT0000385	Polr3g	67486	NM_001081176	1	1	1	0	1	1	0	0	1	1	1	1	9
PND.associated-689	mmu-miR-106a-5p	MIMAT0000385	Dctn4	67665	NM_026302	1	1	1	0	1	1	0	0	1	1	1	1	9
PND.associated-690	mmu-miR-106a-5p	MIMAT0000385	Coq10b	67876	NM_001039710	1	1	1	0	1	1	1	0	0	1	1	1	9
PND.associated-691	mmu-miR-106a-5p	MIMAT0000385	U2surp	67958	NM_001114977	1	1	1	0	1	1	1	0	0	1	1	1	9
PND.associated-692	mmu-miR-106a-5p	MIMAT0000385	Bambi	68010	NM_026505	1	1	1	0	1	1	0	0	1	1	1	1	9
PND.associated-693	mmu-miR-106a-5p	MIMAT0000385	Ino80	68142	NM_026574	1	1	1	0	1	1	1	0	1	0	1	1	9
PND.associated-694	mmu-miR-106a-5p	MIMAT0000385	Fndc1	68655	NM_001081416	1	1	1	0	1	1	0	0	1	1	1	1	9
PND.associated-695	mmu-miR-106a-5p	MIMAT0000385	Phtf2	68770	NM_172992	1	1	1	0	1	1	0	0	1	1	1	1	9
PND.associated-696	mmu-miR-106a-5p	MIMAT0000385	Rgmb	68799	NM_178615	1	1	1	0	1	1	0	0	1	1	1	1	9
PND.associated-697	mmu-miR-106a-5p	MIMAT0000385	Nkiras1	69721	NM_023526	1	1	1	0	1	1	0	0	1	1	1	1	9
PND.associated-698	mmu-miR-106a-5p	MIMAT0000385	Fam189a1	70638	NM_183087	1	1	1	0	1	1	0	0	1	1	1	1	9
PND.associated-699	mmu-miR-106a-5p	MIMAT0000385	Ankib1	70797	NM_001003909	0	1	1	0	1	1	1	0	1	1	1	1	9
PND.associated-700	mmu-miR-106a-5p	MIMAT0000385	Zfp597	71063	NM_001033159	1	1	1	0	1	1	0	0	1	1	1	1	9
PND.associated-701	mmu-miR-106a-5p	MIMAT0000385	Mier1	71148	NM_027696	1	1	1	0	1	1	1	0	0	1	1	1	9
PND.associated-702	mmu-miR-106a-5p	MIMAT0000385	Arhgap26	71302	NM_175164	1	1	1	0	1	1	0	0	1	1	1	1	9
PND.associated-703	mmu-miR-106a-5p	MIMAT0000385	Prr16	71373	NM_001081224	1	1	1	0	1	1	0	0	1	1	1	1	9
PND.associated-704	mmu-miR-106a-5p	MIMAT0000385	Arhgef3	71704	NM_027871	1	1	1	0	1	1	0	0	1	1	1	1	9
PND.associated-705	mmu-miR-106a-5p	MIMAT0000385	March8	71779	NM_027920	1	1	1	0	1	1	0	0	1	1	1	1	9
PND.associated-706	mmu-miR-106a-5p	MIMAT0000385	Pdia6	71853	NM_027959	1	1	1	0	1	1	1	0	1	0	1	1	9
PND.associated-707	mmu-miR-106a-5p	MIMAT0000385	Tmem123	71929	NM_133739	1	1	1	0	1	1	0	0	1	1	1	1	9
PND.associated-708	mmu-miR-106a-5p	MIMAT0000385	Ppp2r2a	71978	NM_028032	1	1	1	0	1	1	0	0	1	1	1	1	9
PND.associated-709	mmu-miR-106a-5p	MIMAT0000385	Tmub2	72053	NM_028076	1	1	1	0	1	1	0	0	1	1	1	1	9
PND.associated-710	mmu-miR-106a-5p	MIMAT0000385	Car10	72605	NM_028296	1	1	1	0	1	1	0	0	1	1	1	1	9
PND.associated-711	mmu-miR-106a-5p	MIMAT0000385	Rps6ka5	73086	NM_153587	1	1	1	0	1	1	1	0	1	0	1	1	9
PND.associated-712	mmu-miR-106a-5p	MIMAT0000385	Cybrd1	73649	NM_028593	1	1	1	0	1	1	0	0	1	1	1	1	9
PND.associated-713	mmu-miR-106a-5p	MIMAT0000385	Ppp1r21	73825	NM_028658	1	1	1	0	1	1	1	0	1	0	1	1	9
PND.associated-714	mmu-miR-106a-5p	MIMAT0000385	Armc8	74125	NM_028768	1	1	1	0	1	1	0	0	1	1	1	1	9
PND.associated-715	mmu-miR-106a-5p	MIMAT0000385	Crct1	74175	NM_028798	1	1	1	0	1	1	0	0	1	1	1	1	9
PND.associated-716	mmu-miR-106a-5p	MIMAT0000385	Cep97	74201	NM_028815	1	1	1	0	1	1	0	0	1	1	1	1	9
PND.associated-717	mmu-miR-106a-5p	MIMAT0000385	Neto2	74513	NM_001081324	1	1	1	0	1	1	0	0	1	1	1	1	9
PND.associated-718	mmu-miR-106a-5p	MIMAT0000385	Tmem65	74868	NM_175212	1	1	1	0	1	1	0	0	1	1	1	1	9
PND.associated-719	mmu-miR-106a-5p	MIMAT0000385	Eppin	75526	NM_029325	1	1	1	0	1	1	0	0	1	1	1	1	9
PND.associated-720	mmu-miR-106a-5p	MIMAT0000385	Ep400	75560	NM_029337	1	1	1	0	0	1	1	0	1	1	1	1	9
PND.associated-721	mmu-miR-106a-5p	MIMAT0000385	Zbtb4	75580	NM_029348	1	1	1	0	1	1	0	0	1	1	1	1	9
PND.associated-722	mmu-miR-106a-5p	MIMAT0000385	Gns	75612	NM_029364	1	1	1	0	1	1	0	0	1	1	1	1	9
PND.associated-723	mmu-miR-106a-5p	MIMAT0000385	Fbxo31	76454	NM_133765	1	1	1	0	1	1	0	0	1	1	1	1	9
PND.associated-724	mmu-miR-106a-5p	MIMAT0000385	Atg2b	76559	NM_029654	1	1	1	0	0	1	1	0	1	1	1	1	9
PND.associated-725	mmu-miR-106a-5p	MIMAT0000385	Dnajc18	76594	NM_029669	1	1	1	0	1	1	0	0	1	1	1	1	9
PND.associated-726	mmu-miR-106a-5p	MIMAT0000385	Atg16l1	77040	NM_001205391	1	1	1	0	1	1	1	0	0	1	1	1	9
PND.associated-727	mmu-miR-106a-5p	MIMAT0000385	Crebrf	77128	NM_029870	1	1	1	0	1	1	0	0	1	1	1	1	9
PND.associated-728	mmu-miR-106a-5p	MIMAT0000385	Heg1	77446	NM_175256	1	1	1	0	1	1	0	0	1	1	1	1	9
PND.associated-729	mmu-miR-106a-5p	MIMAT0000385	Kidins220	77480	NM_001081378	1	1	1	0	0	1	1	0	1	1	1	1	9
PND.associated-730	mmu-miR-106a-5p	MIMAT0000385	C330007P06Rik	77644	NM_029951	1	1	1	0	1	1	0	0	1	1	1	1	9
PND.associated-731	mmu-miR-106a-5p	MIMAT0000385	Polq	77782	NM_029977	1	1	1	0	1	1	0	0	1	1	1	1	9
PND.associated-732	mmu-miR-106a-5p	MIMAT0000385	Ypel2	77864	NM_001005341	1	1	1	0	1	1	0	0	1	1	1	1	9
PND.associated-733	mmu-miR-106a-5p	MIMAT0000385	Enthd2	78777	NM_183137	1	1	1	0	1	1	0	0	1	1	1	1	9
PND.associated-734	mmu-miR-106a-5p	MIMAT0000385	Stxbp5	78808	NM_001081344	1	1	1	0	1	1	0	0	1	1	1	1	9
PND.associated-735	mmu-miR-106a-5p	MIMAT0000385	Cacul1	78832	NM_030197	1	1	1	0	1	1	0	0	1	1	1	1	9
PND.associated-736	mmu-miR-106a-5p	MIMAT0000385	Zxdc	80292	NM_030260	1	1	1	0	1	1	0	0	1	1	1	1	9
PND.associated-737	mmu-miR-106a-5p	MIMAT0000385	Tusc2	80385	NM_019742	1	1	1	0	1	1	0	0	1	1	1	1	9
PND.associated-738	mmu-miR-106a-5p	MIMAT0000385	Enpp5	83965	NM_032003	1	1	1	0	1	1	0	0	1	1	1	1	9
PND.associated-739	mmu-miR-106a-5p	MIMAT0000385	Aff4	93736	NM_033565	1	1	1	0	0	1	1	0	1	1	1	1	9
PND.associated-740	mmu-miR-106a-5p	MIMAT0000385	Pcdhb4	93875	NM_053129	1	1	1	0	1	1	0	0	1	1	1	1	9
PND.associated-741	mmu-miR-106a-5p	MIMAT0000385	C77080	97130	NM_001033189	1	1	1	0	1	1	0	0	1	1	1	1	9
PND.associated-742	mmu-miR-106a-5p	MIMAT0000385	Dcaf8	98193	NM_153555	1	1	1	0	1	1	1	0	1	0	1	1	9
PND.associated-743	mmu-miR-106a-5p	MIMAT0000385	Slc41a1	98396	NM_173865	1	1	1	0	1	1	0	0	1	1	1	1	9
PND.associated-744	mmu-miR-106a-5p	MIMAT0000385	Fam102a	98952	NM_153560	1	1	1	0	1	1	0	0	1	1	1	1	9
PND.associated-745	mmu-miR-106a-5p	MIMAT0000385	Magi3	99470	NM_133853	1	1	1	0	1	1	0	0	1	1	1	1	9
PND.associated-746	mmu-miR-106a-5p	MIMAT0000385	Tmem64	100201	NM_181401	1	1	1	0	0	1	1	0	1	1	1	1	9
PND.associated-747	mmu-miR-106a-5p	MIMAT0000385	Dcun1d4	100737	NM_178896	1	1	1	0	0	1	1	0	1	1	1	1	9
PND.associated-748	mmu-miR-106a-5p	MIMAT0000385	Ube3c	100763	NM_133907	1	1	1	0	1	1	1	0	1	0	1	1	9
PND.associated-749	mmu-miR-106a-5p	MIMAT0000385	Tmem168	101118	NM_028990	1	1	1	0	1	1	0	0	1	1	1	1	9
PND.associated-750	mmu-miR-106a-5p	MIMAT0000385	Unc45a	101869	NM_133952	1	1	1	0	0	1	1	0	1	1	1	1	9
PND.associated-751	mmu-miR-106a-5p	MIMAT0000385	Arhgef18	102098	NM_133962	1	1	1	0	1	1	0	0	1	1	1	1	9
PND.associated-752	mmu-miR-106a-5p	MIMAT0000385	Dnal1	105000	NM_028821	1	1	1	0	1	1	0	0	1	1	1	1	9
PND.associated-753	mmu-miR-106a-5p	MIMAT0000385	Ankrd28	105522	NM_001024604	1	1	1	0	1	1	0	0	1	1	1	1	9
PND.associated-754	mmu-miR-106a-5p	MIMAT0000385	Ube2q2	109161	NM_180600	1	1	1	0	1	1	1	0	1	1	0	1	9
PND.associated-755	mmu-miR-106a-5p	MIMAT0000385	Pkn2	109333	NM_178654	1	1	1	0	1	1	0	0	1	1	1	1	9
PND.associated-756	mmu-miR-106a-5p	MIMAT0000385	Zfp91	109910	NM_053009	1	1	1	0	1	1	0	0	1	1	1	1	9
PND.associated-757	mmu-miR-106a-5p	MIMAT0000385	Chrna2	110902	NM_144803	1	1	1	0	1	1	0	0	1	1	1	1	9
PND.associated-758	mmu-miR-106a-5p	MIMAT0000385	Erc1	111173	NM_053204	1	1	1	0	1	1	0	0	1	1	1	1	9
PND.associated-759	mmu-miR-106a-5p	MIMAT0000385	Elac1	114615	NM_053255	1	1	1	0	0	1	1	0	1	1	1	1	9
PND.associated-760	mmu-miR-106a-5p	MIMAT0000385	Slc19a2	116914	NM_054087	1	1	1	0	1	1	0	0	1	1	1	1	9
PND.associated-761	mmu-miR-106a-5p	MIMAT0000385	Socs7	192157	NM_138657	1	1	1	0	1	1	0	0	1	1	1	1	9
PND.associated-762	mmu-miR-106a-5p	MIMAT0000385	Ash1l	192195	NM_138679	1	1	1	0	0	1	1	0	1	1	1	1	9
PND.associated-763	mmu-miR-106a-5p	MIMAT0000385	Abcg4	192663	NM_138955	1	1	1	0	1	1	0	0	1	1	1	1	9
PND.associated-764	mmu-miR-106a-5p	MIMAT0000385	Reps2	194590	NM_178256	1	1	1	0	1	1	0	0	1	1	1	1	9
PND.associated-765	mmu-miR-106a-5p	MIMAT0000385	Sirt7	209011	NM_153056	1	1	1	0	0	1	1	0	1	1	1	1	9
PND.associated-766	mmu-miR-106a-5p	MIMAT0000385	Thsd7b	210417	NM_172485	1	1	1	0	0	1	1	0	1	1	1	1	9
PND.associated-767	mmu-miR-106a-5p	MIMAT0000385	Zfyve26	211978	NM_001008550	1	1	1	0	1	1	1	0	1	1	0	1	9
PND.associated-768	mmu-miR-106a-5p	MIMAT0000385	8030462N17Rik	212163	NM_178670	1	1	1	0	0	1	1	0	1	1	1	1	9
PND.associated-769	mmu-miR-106a-5p	MIMAT0000385	Tnrc6b	213988	NM_144812	1	1	1	0	1	1	1	0	0	1	1	1	9
PND.associated-770	mmu-miR-106a-5p	MIMAT0000385	Kmt2a	214162	NM_001081049	1	1	1	0	1	1	0	0	1	1	1	1	9
PND.associated-771	mmu-miR-106a-5p	MIMAT0000385	Prr14l	215476	NM_194340	1	1	1	0	1	1	0	0	1	1	1	1	9
PND.associated-772	mmu-miR-106a-5p	MIMAT0000385	Rassf2	215653	NM_175445	1	1	1	0	1	1	0	0	1	1	1	1	9
PND.associated-773	mmu-miR-106a-5p	MIMAT0000385	Ginm1	215751	NM_145418	1	1	1	0	1	1	1	0	1	0	1	1	9
PND.associated-774	mmu-miR-106a-5p	MIMAT0000385	Eea1	216238	NM_001001932	1	1	1	0	1	1	0	0	1	1	1	1	9
PND.associated-775	mmu-miR-106a-5p	MIMAT0000385	Agap2	216439	NM_001033263	1	1	1	0	0	1	1	0	1	1	1	1	9
PND.associated-776	mmu-miR-106a-5p	MIMAT0000385	Camta2	216874	NM_178116	1	1	1	0	0	1	1	0	1	1	1	1	9
PND.associated-777	mmu-miR-106a-5p	MIMAT0000385	Rundc1	217201	NM_172566	1	1	1	0	1	1	0	0	1	1	1	1	9
PND.associated-778	mmu-miR-106a-5p	MIMAT0000385	Unk	217331	NM_172569	1	1	1	0	1	1	1	0	1	0	1	1	9
PND.associated-779	mmu-miR-106a-5p	MIMAT0000385	Tnrc6c	217351	NM_198022	1	1	1	0	0	1	1	0	1	1	1	1	9
PND.associated-780	mmu-miR-106a-5p	MIMAT0000385	Trib2	217410	NM_144551	1	1	1	0	0	1	1	0	1	1	1	1	9
PND.associated-781	mmu-miR-106a-5p	MIMAT0000385	Snx13	217463	NM_001014973	1	1	1	0	0	1	1	0	1	1	1	1	9
PND.associated-782	mmu-miR-106a-5p	MIMAT0000385	Nek9	217718	NM_145138	1	1	1	0	1	1	0	0	1	1	1	1	9
PND.associated-783	mmu-miR-106a-5p	MIMAT0000385	Fcho2	218503	NM_172591	1	1	1	0	1	1	0	0	1	1	1	1	9
PND.associated-784	mmu-miR-106a-5p	MIMAT0000385	D14Abb1e	218850	NM_028945	1	1	1	0	1	1	1	0	0	1	1	1	9
PND.associated-785	mmu-miR-106a-5p	MIMAT0000385	Fgd4	224014	NM_139232	1	1	1	0	1	1	0	0	1	1	1	1	9
PND.associated-786	mmu-miR-106a-5p	MIMAT0000385	Dirc2	224132	NM_153550	1	1	1	0	1	1	0	0	1	1	1	1	9
PND.associated-787	mmu-miR-106a-5p	MIMAT0000385	Cyyr1	224405	NM_144853	1	1	1	0	1	1	0	0	1	1	1	1	9
PND.associated-788	mmu-miR-106a-5p	MIMAT0000385	Prdm6	225518	NM_001033281	1	1	1	0	0	1	1	0	1	1	1	1	9
PND.associated-789	mmu-miR-106a-5p	MIMAT0000385	Cep120	225523	NM_178686	1	1	1	0	1	1	0	0	1	1	1	1	9
PND.associated-790	mmu-miR-106a-5p	MIMAT0000385	Cep76	225659	NM_001081073	1	1	1	0	1	1	0	0	1	1	1	1	9
PND.associated-791	mmu-miR-106a-5p	MIMAT0000385	Kdm2a	225876	NM_001001984	1	1	1	0	1	1	0	0	1	1	1	1	9
PND.associated-792	mmu-miR-106a-5p	MIMAT0000385	D030056L22Rik	225995	NM_177640	1	1	1	0	1	1	0	0	1	1	1	1	9
PND.associated-793	mmu-miR-106a-5p	MIMAT0000385	Rab3gap1	226407	NM_178690	1	1	1	0	0	1	1	0	1	1	1	1	9
PND.associated-794	mmu-miR-106a-5p	MIMAT0000385	Zbtb41	226470	NM_172643	1	1	1	0	0	1	1	0	1	1	1	1	9
PND.associated-795	mmu-miR-106a-5p	MIMAT0000385	Lamc1	226519	NM_010683	1	1	1	0	0	1	1	0	1	1	1	1	9
PND.associated-796	mmu-miR-106a-5p	MIMAT0000385	Klhl20	226541	NM_001039482	1	1	1	0	1	1	0	0	1	1	1	1	9
PND.associated-797	mmu-miR-106a-5p	MIMAT0000385	Slc30a10	226781	NM_001033286	1	1	1	0	1	1	0	0	1	1	1	1	9
PND.associated-798	mmu-miR-106a-5p	MIMAT0000385	Eif5b	226982	NM_198303	1	1	1	0	0	1	1	0	1	1	1	1	9
PND.associated-799	mmu-miR-106a-5p	MIMAT0000385	Fam134a	227298	NM_170755	1	1	1	0	1	1	1	0	1	0	1	1	9
PND.associated-800	mmu-miR-106a-5p	MIMAT0000385	Zcchc2	227449	NM_001122675	1	1	1	0	1	1	0	0	1	1	1	1	9
PND.associated-801	mmu-miR-106a-5p	MIMAT0000385	Rabgap1	227800	NM_146121	1	0	1	0	1	1	1	0	1	1	1	1	9
PND.associated-802	mmu-miR-106a-5p	MIMAT0000385	Arhgap1	228359	NM_146124	1	1	1	0	1	1	0	0	1	1	1	1	9
PND.associated-803	mmu-miR-106a-5p	MIMAT0000385	Psmf1	228769	NM_212446	1	1	1	0	1	1	0	0	1	1	1	1	9
PND.associated-804	mmu-miR-106a-5p	MIMAT0000385	Ncoa5	228869	NM_144892	1	1	1	0	0	1	1	0	1	1	1	1	9
PND.associated-805	mmu-miR-106a-5p	MIMAT0000385	Ythdf3	229096	NM_172677	1	1	1	0	1	1	0	0	1	1	1	1	9
PND.associated-806	mmu-miR-106a-5p	MIMAT0000385	Acer2	230379	NM_139306	1	1	1	0	1	1	0	0	1	1	1	1	9
PND.associated-807	mmu-miR-106a-5p	MIMAT0000385	Zfp362	230761	NM_001081098	1	1	1	0	1	1	0	0	1	1	1	1	9
PND.associated-808	mmu-miR-106a-5p	MIMAT0000385	Sh2d5	230863	NM_001099631	1	1	1	0	1	1	0	0	1	1	1	1	9
PND.associated-809	mmu-miR-106a-5p	MIMAT0000385	Snx8	231834	NM_172277	1	1	1	0	1	1	0	0	1	1	1	1	9
PND.associated-810	mmu-miR-106a-5p	MIMAT0000385	Stk38l	232533	NM_172734	1	1	1	0	0	1	1	0	1	1	1	1	9
PND.associated-811	mmu-miR-106a-5p	MIMAT0000385	Vwde	232585	NM_001013757	1	1	1	0	1	1	0	0	1	1	1	1	9
PND.associated-812	mmu-miR-106a-5p	MIMAT0000385	Ano5	233246	NM_177694	1	1	1	0	1	1	0	0	1	1	1	1	9
PND.associated-813	mmu-miR-106a-5p	MIMAT0000385	Smg1	233789	NM_001031814	1	1	1	0	0	1	1	0	1	1	1	1	9
PND.associated-814	mmu-miR-106a-5p	MIMAT0000385	BC030336	233812	NM_001164580	1	1	1	0	1	1	1	0	0	1	1	1	9
PND.associated-815	mmu-miR-106a-5p	MIMAT0000385	Dync1li2	234663	NM_001013380	1	1	1	0	0	1	1	0	1	1	1	1	9
PND.associated-816	mmu-miR-106a-5p	MIMAT0000385	Usp3	235441	NM_144937	1	1	1	0	1	1	0	0	1	1	1	1	9
PND.associated-817	mmu-miR-106a-5p	MIMAT0000385	Rab8b	235442	NM_173413	1	1	1	0	1	1	0	0	1	1	1	1	9
PND.associated-818	mmu-miR-106a-5p	MIMAT0000385	Ago1	236511	NM_153403	1	1	1	0	1	1	1	0	0	1	1	1	9
PND.associated-819	mmu-miR-106a-5p	MIMAT0000385	Csmd3	239420	NM_001081391	1	1	1	0	1	1	0	0	1	1	1	1	9
PND.associated-820	mmu-miR-106a-5p	MIMAT0000385	Colec10	239447	NM_173422	1	1	1	0	1	1	0	0	1	1	1	1	9
PND.associated-821	mmu-miR-106a-5p	MIMAT0000385	Slc16a12	240638	NM_172838	1	1	1	0	1	1	0	0	1	1	1	1	9
PND.associated-822	mmu-miR-106a-5p	MIMAT0000385	Ccnj	240665	NM_172839	1	1	1	0	0	1	1	0	1	1	1	1	9
PND.associated-823	mmu-miR-106a-5p	MIMAT0000385	Napepld	242864	NM_178728	1	1	1	0	1	1	0	0	1	1	1	1	9
PND.associated-824	mmu-miR-106a-5p	MIMAT0000385	Kbtbd8	243574	NM_001008785	1	1	1	0	1	1	1	0	0	1	1	1	9
PND.associated-825	mmu-miR-106a-5p	MIMAT0000385	Clec1a	243653	NM_175526	1	1	1	0	1	1	0	0	1	1	1	1	9
PND.associated-826	mmu-miR-106a-5p	MIMAT0000385	Tbc1d8b	245638	NM_001081499	1	1	1	0	1	1	0	0	1	1	1	1	9
PND.associated-827	mmu-miR-106a-5p	MIMAT0000385	Setx	269254	NM_198033	1	1	1	0	1	1	0	0	1	1	1	1	9
PND.associated-828	mmu-miR-106a-5p	MIMAT0000385	Ss18l1	269397	NM_178750	1	1	1	0	1	1	0	0	1	1	1	1	9
PND.associated-829	mmu-miR-106a-5p	MIMAT0000385	Gpr157	269604	NM_177366	1	1	1	0	1	1	0	0	1	1	1	1	9
PND.associated-830	mmu-miR-106a-5p	MIMAT0000385	Tbcel	272589	NM_173038	1	1	1	0	1	1	0	0	1	1	1	1	9
PND.associated-831	mmu-miR-106a-5p	MIMAT0000385	Prex1	277360	NM_177782	1	1	1	0	0	1	1	0	1	1	1	1	9
PND.associated-832	mmu-miR-106a-5p	MIMAT0000385	Klhl23	277396	NM_177784	1	1	1	0	1	1	0	0	1	1	1	1	9
PND.associated-833	mmu-miR-106a-5p	MIMAT0000385	Nol4	319211	NM_199024	1	1	1	0	1	1	0	0	1	1	1	1	9
PND.associated-834	mmu-miR-106a-5p	MIMAT0000385	Fndc3a	319448	NM_207636	1	1	1	0	0	1	1	0	1	1	1	1	9
PND.associated-835	mmu-miR-106a-5p	MIMAT0000385	6430573F11Rik	319582	NM_176952	1	1	1	0	1	1	0	0	1	1	1	1	9
PND.associated-836	mmu-miR-106a-5p	MIMAT0000385	Frmd6	319710	NM_028127	1	1	1	0	1	1	0	0	1	1	1	1	9
PND.associated-837	mmu-miR-106a-5p	MIMAT0000385	Ercc6	319955	NM_001081221	1	1	1	0	1	1	0	0	1	1	1	1	9
PND.associated-838	mmu-miR-106a-5p	MIMAT0000385	Casc4	319996	NM_001205369	1	1	1	0	1	1	1	0	0	1	1	1	9
PND.associated-839	mmu-miR-106a-5p	MIMAT0000385	Hook3	320191	NM_207659	1	1	1	0	1	1	0	0	1	1	1	1	9
PND.associated-840	mmu-miR-106a-5p	MIMAT0000385	Rnf152	320311	NM_178779	1	1	1	0	1	1	0	0	1	1	1	1	9
PND.associated-841	mmu-miR-106a-5p	MIMAT0000385	Ubn2	320538	NM_177185	1	1	1	0	1	1	0	0	1	1	1	1	9
PND.associated-842	mmu-miR-106a-5p	MIMAT0000385	Dennd5b	320560	NM_177192	1	1	1	0	1	1	0	0	1	1	1	1	9
PND.associated-843	mmu-miR-106a-5p	MIMAT0000385	Ocrl	320634	NM_177215	1	1	1	0	1	1	0	0	1	1	1	1	9
PND.associated-844	mmu-miR-106a-5p	MIMAT0000385	Arl4c	320982	NM_177305	1	1	1	0	1	1	0	0	1	1	1	1	9
PND.associated-845	mmu-miR-106a-5p	MIMAT0000385	Frs2	327826	NM_177798	1	1	1	0	0	1	1	0	1	1	1	1	9
PND.associated-846	mmu-miR-106a-5p	MIMAT0000385	Zfp532	328977	NM_207255	1	1	1	0	0	1	1	0	1	1	1	1	9
PND.associated-847	mmu-miR-106a-5p	MIMAT0000385	Nanos1	332397	NM_178421	1	1	1	0	1	1	0	0	1	1	1	1	9
PND.associated-848	mmu-miR-106a-5p	MIMAT0000385	Map3k9	338372	NM_001174107	1	1	1	0	1	1	1	0	0	1	1	1	9
PND.associated-849	mmu-miR-106a-5p	MIMAT0000385	Tmed8	382620	NM_001033475	1	1	1	0	1	1	0	0	1	1	1	1	9
PND.associated-850	mmu-miR-106a-5p	MIMAT0000385	Zfp488	382867	NM_001013777	1	1	1	0	1	1	0	0	1	1	1	1	9
PND.associated-851	mmu-miR-106a-5p	MIMAT0000385	Tmtc1	387314	NM_198967	1	1	1	0	1	1	0	0	1	1	1	1	9
PND.associated-852	mmu-miR-106a-5p	MIMAT0000385	Zhx2	387609	NM_199449	1	1	1	0	1	1	0	0	1	1	1	1	9
PND.associated-853	mmu-miR-10b-5p	MIMAT0000208	Galnt1	14423	NM_013814	1	1	1	0	1	1	1	0	1	1	1	1	10
PND.associated-854	mmu-miR-10b-5p	MIMAT0000208	Adam22	11496	NM_001098225	1	1	1	0	0	1	1	0	1	1	1	1	9
PND.associated-855	mmu-miR-10b-5p	MIMAT0000208	Ankfy1	11736	NM_009671	1	1	1	0	1	1	0	0	1	1	1	1	9
PND.associated-856	mmu-miR-10b-5p	MIMAT0000208	Rb1cc1	12421	NM_009826	1	1	1	0	1	1	1	0	1	1	0	1	9
PND.associated-857	mmu-miR-10b-5p	MIMAT0000208	Chl1	12661	NM_007697	1	1	1	0	0	1	1	0	1	1	1	1	9
PND.associated-858	mmu-miR-10b-5p	MIMAT0000208	Nr6a1	14536	NM_010264	1	1	1	0	1	1	0	0	1	1	1	1	9
PND.associated-859	mmu-miR-10b-5p	MIMAT0000208	Hivep2	15273	NM_010437	1	1	1	0	0	1	1	0	1	1	1	1	9
PND.associated-860	mmu-miR-10b-5p	MIMAT0000208	Id4	15904	NM_031166	1	1	1	0	1	1	1	0	1	0	1	1	9
PND.associated-861	mmu-miR-10b-5p	MIMAT0000208	Kcnj5	16521	NM_010605	1	1	1	0	1	1	0	0	1	1	1	1	9
PND.associated-862	mmu-miR-10b-5p	MIMAT0000208	Lcp2	16822	NM_010696	1	1	1	0	1	1	0	0	1	1	1	1	9
PND.associated-863	mmu-miR-10b-5p	MIMAT0000208	Mtf1	17764	NM_008636	1	1	1	0	1	1	0	0	1	1	1	1	9
PND.associated-864	mmu-miR-10b-5p	MIMAT0000208	Pcdh10	18526	NM_001098171	1	1	1	0	1	1	0	0	1	1	1	1	9
PND.associated-865	mmu-miR-10b-5p	MIMAT0000208	Sema4c	20353	NM_001126047	1	1	1	0	0	1	1	0	1	1	1	1	9
PND.associated-866	mmu-miR-10b-5p	MIMAT0000208	Smarcc1	20588	NM_009211	1	1	1	0	0	1	1	0	1	1	1	1	9
PND.associated-867	mmu-miR-10b-5p	MIMAT0000208	Ncor2	20602	NM_011424	1	1	1	0	1	1	1	0	1	0	1	1	9
PND.associated-868	mmu-miR-10b-5p	MIMAT0000208	Sntb2	20650	NM_009229	1	1	1	0	1	1	0	0	1	1	1	1	9
PND.associated-869	mmu-miR-10b-5p	MIMAT0000208	Trove2	20822	NM_013835	1	1	1	0	1	1	0	0	1	1	1	1	9
PND.associated-870	mmu-miR-10b-5p	MIMAT0000208	Tbx15	21384	NM_009323	1	1	1	0	0	1	1	0	1	1	1	1	9
PND.associated-871	mmu-miR-10b-5p	MIMAT0000208	Tmod1	21916	NM_021883	1	1	1	0	1	1	0	0	1	1	1	1	9
PND.associated-872	mmu-miR-10b-5p	MIMAT0000208	Cops7b	26895	NM_172974	1	1	1	0	0	1	1	0	1	1	1	1	9
PND.associated-873	mmu-miR-10b-5p	MIMAT0000208	Serp1	28146	NM_030685	1	1	1	0	0	1	1	0	1	1	1	1	9
PND.associated-874	mmu-miR-10b-5p	MIMAT0000208	Atp11a	50770	NM_015804	1	1	1	0	0	1	1	0	1	1	1	1	9
PND.associated-875	mmu-miR-10b-5p	MIMAT0000208	Mlycd	56690	NM_019966	1	1	1	0	1	1	0	0	1	1	1	1	9
PND.associated-876	mmu-miR-10b-5p	MIMAT0000208	Stk4	58231	NM_021420	1	1	1	0	1	1	0	0	1	1	1	1	9
PND.associated-877	mmu-miR-10b-5p	MIMAT0000208	Cxcl16	66102	NM_023158	1	1	1	0	1	1	0	0	1	1	1	1	9
PND.associated-878	mmu-miR-10b-5p	MIMAT0000208	Ctnnbip1	67087	NM_023465	1	1	1	0	1	1	0	0	1	1	1	1	9
PND.associated-879	mmu-miR-10b-5p	MIMAT0000208	Idh3a	67834	NM_029573	1	1	1	0	1	1	0	0	1	1	1	1	9
PND.associated-880	mmu-miR-10b-5p	MIMAT0000208	Lrrc16a	68732	NM_026825	1	1	1	0	0	1	1	0	1	1	1	1	9
PND.associated-881	mmu-miR-10b-5p	MIMAT0000208	Fbxo30	71865	NM_027968	1	1	1	0	1	1	0	0	1	1	1	1	9
PND.associated-882	mmu-miR-10b-5p	MIMAT0000208	Dusp3	72349	NM_028207	1	1	1	0	1	1	0	0	1	1	1	1	9
PND.associated-883	mmu-miR-10b-5p	MIMAT0000208	Scn2b	72821	NM_001014761	1	1	1	0	1	1	0	0	1	1	1	1	9
PND.associated-884	mmu-miR-10b-5p	MIMAT0000208	Dpp8	74388	NM_028906	1	1	1	0	0	1	1	0	1	1	1	1	9
PND.associated-885	mmu-miR-10b-5p	MIMAT0000208	Mau2	74549	NM_028993	1	1	1	0	1	1	0	0	1	1	1	1	9
PND.associated-886	mmu-miR-10b-5p	MIMAT0000208	Naa15	74838	NM_053089	1	1	1	0	1	1	1	0	1	0	1	1	9
PND.associated-887	mmu-miR-10b-5p	MIMAT0000208	Purg	75029	NM_001098233	1	1	1	0	1	1	0	0	1	1	1	1	9
PND.associated-888	mmu-miR-10b-5p	MIMAT0000208	1700039E15Rik	76713	NM_001033176	1	1	1	0	1	1	0	0	1	1	1	1	9
PND.associated-889	mmu-miR-10b-5p	MIMAT0000208	Aff4	93736	NM_033565	1	1	1	0	1	1	0	0	1	1	1	1	9
PND.associated-890	mmu-miR-10b-5p	MIMAT0000208	Arhgef18	102098	NM_133962	1	1	1	0	1	1	0	0	1	1	1	1	9
PND.associated-891	mmu-miR-10b-5p	MIMAT0000208	Grm3	108069	NM_181850	1	1	1	0	0	1	1	0	1	1	1	1	9
PND.associated-892	mmu-miR-10b-5p	MIMAT0000208	Baiap2	108100	NM_130862	1	1	1	0	0	1	1	0	1	1	1	1	9
PND.associated-893	mmu-miR-10b-5p	MIMAT0000208	Pgm3	109785	NM_028352	1	1	1	0	1	1	0	0	1	1	1	1	9
PND.associated-894	mmu-miR-10b-5p	MIMAT0000208	Bmp2k	140780	NM_080708	1	1	1	0	1	1	0	0	1	1	1	1	9
PND.associated-895	mmu-miR-10b-5p	MIMAT0000208	Acer1	171168	NM_175731	1	1	1	0	1	1	0	0	1	1	1	1	9
PND.associated-896	mmu-miR-10b-5p	MIMAT0000208	B3gntl1	210004	NM_178664	1	1	1	0	1	1	0	0	1	1	1	1	9
PND.associated-897	mmu-miR-10b-5p	MIMAT0000208	C330027C09Rik	224171	NM_172616	1	1	1	0	0	1	1	0	1	1	1	1	9
PND.associated-898	mmu-miR-10b-5p	MIMAT0000208	Rprd1a	225283	NM_144861	1	1	1	0	0	1	1	0	1	1	1	1	9
PND.associated-899	mmu-miR-10b-5p	MIMAT0000208	Wdr26	226757	NM_145514	1	1	1	0	1	1	0	0	1	1	1	1	9
PND.associated-900	mmu-miR-10b-5p	MIMAT0000208	6430571L13Rik	235599	NM_175486	1	1	1	0	1	1	0	0	1	1	1	1	9
PND.associated-901	mmu-miR-10b-5p	MIMAT0000208	Zfp367	238673	NM_175494	1	1	1	0	1	1	0	0	1	1	1	1	9
PND.associated-902	mmu-miR-10b-5p	MIMAT0000208	Nyap2	241134	NM_172849	1	1	1	0	1	1	0	0	1	1	1	1	9
PND.associated-903	mmu-miR-10b-5p	MIMAT0000208	Klhl31	244923	NM_172925	1	1	1	0	1	1	0	0	1	1	1	1	9
PND.associated-904	mmu-miR-10b-5p	MIMAT0000208	Mllt6	246198	NM_139311	1	1	1	0	0	1	1	0	1	1	1	1	9
PND.associated-905	mmu-miR-10b-5p	MIMAT0000208	Nod2	257632	NM_145857	1	1	1	0	1	1	0	0	1	1	1	1	9
PND.associated-906	mmu-miR-10b-5p	MIMAT0000208	Tox4	268741	NM_023434	1	1	1	0	1	1	0	0	1	1	1	1	9
PND.associated-907	mmu-miR-10b-5p	MIMAT0000208	Arsj	271970	NM_173451	1	1	1	0	1	1	0	0	1	1	1	1	9
PND.associated-908	mmu-miR-10b-5p	MIMAT0000208	Smtnl2	276829	NM_177776	1	1	1	0	1	1	0	0	1	1	1	1	9
PND.associated-909	mmu-miR-10b-5p	MIMAT0000208	Prex1	277360	NM_177782	1	1	1	0	0	1	1	0	1	1	1	1	9
PND.associated-910	mmu-miR-10b-5p	MIMAT0000208	Zfp784	654801	NM_001039532	1	1	1	0	1	1	0	0	1	1	1	1	9
PND.associated-911	mmu-miR-124-3p	MIMAT0000134	Zfp36l1	12192	NM_007564	1	1	1	0	1	1	1	0	1	1	1	1	10
PND.associated-912	mmu-miR-124-3p	MIMAT0000134	Chuk	12675	NM_007700	1	1	1	0	1	1	1	0	1	1	1	1	10
PND.associated-913	mmu-miR-124-3p	MIMAT0000134	Clock	12753	NM_007715	1	1	1	0	1	1	1	0	1	1	1	1	10
PND.associated-914	mmu-miR-124-3p	MIMAT0000134	Eps8	13860	NM_007945	1	1	1	0	1	1	1	0	1	1	1	1	10
PND.associated-915	mmu-miR-124-3p	MIMAT0000134	Smarcad1	13990	NM_007958	1	1	1	0	1	1	1	0	1	1	1	1	10
PND.associated-916	mmu-miR-124-3p	MIMAT0000134	Sh3pxd2a	14218	NM_008018	1	1	1	0	1	1	1	0	1	1	1	1	10
PND.associated-917	mmu-miR-124-3p	MIMAT0000134	Fmr1	14265	NM_008031	1	1	1	0	1	1	1	0	1	1	1	1	10
PND.associated-918	mmu-miR-124-3p	MIMAT0000134	Galnt1	14423	NM_013814	1	1	1	0	1	1	1	0	1	1	1	1	10
PND.associated-919	mmu-miR-124-3p	MIMAT0000134	Gpam	14732	NM_008149	1	1	1	0	1	1	1	0	1	1	1	1	10
PND.associated-920	mmu-miR-124-3p	MIMAT0000134	Jag1	16449	NM_013822	1	1	1	0	1	1	1	0	1	1	1	1	10
PND.associated-921	mmu-miR-124-3p	MIMAT0000134	Man2a1	17158	NM_008549	1	1	1	0	1	1	1	0	1	1	1	1	10
PND.associated-922	mmu-miR-124-3p	MIMAT0000134	Myh9	17886	NM_022410	1	1	1	0	1	1	1	0	1	1	1	1	10
PND.associated-923	mmu-miR-124-3p	MIMAT0000134	Myo10	17909	NM_019472	1	1	1	0	1	1	1	0	1	1	1	1	10
PND.associated-924	mmu-miR-124-3p	MIMAT0000134	Ppl	19041	NM_008909	1	1	1	0	1	1	1	0	1	1	1	1	10
PND.associated-925	mmu-miR-124-3p	MIMAT0000134	Qk	19317	NM_021881	1	1	1	0	1	1	1	0	1	1	1	1	10
PND.associated-926	mmu-miR-124-3p	MIMAT0000134	Rab10	19325	NM_016676	1	1	1	0	1	1	1	0	1	1	1	1	10
PND.associated-927	mmu-miR-124-3p	MIMAT0000134	Rab34	19376	NM_033475	1	1	1	0	1	1	1	0	1	1	1	1	10
PND.associated-928	mmu-miR-124-3p	MIMAT0000134	Rbl1	19650	NM_011249	1	1	1	0	1	1	1	0	1	1	1	1	10
PND.associated-929	mmu-miR-124-3p	MIMAT0000134	S100a4	20198	NM_011311	1	1	1	0	1	1	1	0	1	1	1	1	10
PND.associated-930	mmu-miR-124-3p	MIMAT0000134	Slit1	20562	NM_015748	1	1	1	0	1	1	1	0	1	1	1	1	10
PND.associated-931	mmu-miR-124-3p	MIMAT0000134	Gmcl1	23885	NM_011818	1	1	1	0	1	1	1	0	1	1	1	1	10
PND.associated-932	mmu-miR-124-3p	MIMAT0000134	Ror2	26564	NM_013846	1	1	1	0	1	1	1	0	1	1	1	1	10
PND.associated-933	mmu-miR-124-3p	MIMAT0000134	Yme1l1	27377	NM_013771	1	1	1	0	1	1	1	0	1	1	1	1	10
PND.associated-934	mmu-miR-124-3p	MIMAT0000134	Serp1	28146	NM_030685	1	1	1	0	1	1	1	0	1	1	1	1	10
PND.associated-935	mmu-miR-124-3p	MIMAT0000134	Ptpn9	56294	NM_019651	1	1	1	0	1	1	1	0	1	1	1	1	10
PND.associated-936	mmu-miR-124-3p	MIMAT0000134	Sh3rf1	59009	NM_021506	1	1	1	0	1	1	1	0	1	1	1	1	10
PND.associated-937	mmu-miR-124-3p	MIMAT0000134	Slc30a7	66500	NM_023214	1	1	1	0	1	1	1	0	1	1	1	1	10
PND.associated-938	mmu-miR-124-3p	MIMAT0000134	Ttl	69737	NM_027192	1	1	1	0	1	1	1	0	1	1	1	1	10
PND.associated-939	mmu-miR-124-3p	MIMAT0000134	Armc1	74252	NM_028840	1	1	1	0	1	1	1	0	1	1	1	1	10
PND.associated-940	mmu-miR-124-3p	MIMAT0000134	Usp38	74841	NM_027554	1	1	1	0	1	1	1	0	1	1	1	1	10
PND.associated-941	mmu-miR-124-3p	MIMAT0000134	Ascc2	75452	NM_029291	1	1	1	0	1	1	1	0	1	1	1	1	10
PND.associated-942	mmu-miR-124-3p	MIMAT0000134	Myh10	77579	NM_175260	1	1	1	0	1	1	1	0	1	1	1	1	10
PND.associated-943	mmu-miR-124-3p	MIMAT0000134	Myzap	102371	NM_001033208	1	1	1	0	1	1	1	0	1	1	1	1	10
PND.associated-944	mmu-miR-124-3p	MIMAT0000134	Imp3	102462	NM_133976	1	1	1	0	1	1	1	0	1	1	1	1	10
PND.associated-945	mmu-miR-124-3p	MIMAT0000134	Fbxo38	107035	NM_134136	1	1	1	0	1	1	1	0	1	1	1	1	10
PND.associated-946	mmu-miR-124-3p	MIMAT0000134	Tshz1	110796	NM_001081300	1	1	1	0	1	1	1	0	1	1	1	1	10
PND.associated-947	mmu-miR-124-3p	MIMAT0000134	Fchsd2	207278	NM_199012	1	1	1	0	1	1	1	0	1	1	1	1	10
PND.associated-948	mmu-miR-124-3p	MIMAT0000134	Esrp1	207920	NM_194055	1	1	1	0	1	1	1	0	1	1	1	1	10
PND.associated-949	mmu-miR-124-3p	MIMAT0000134	Plekhh2	213556	NM_177606	1	1	1	0	1	1	1	0	1	1	1	1	10
PND.associated-950	mmu-miR-124-3p	MIMAT0000134	Alx1	216285	NM_172553	1	1	1	0	1	1	1	0	1	1	1	1	10
PND.associated-951	mmu-miR-124-3p	MIMAT0000134	Rufy1	216724	NM_172557	1	1	1	0	1	1	1	0	1	1	1	1	10
PND.associated-952	mmu-miR-124-3p	MIMAT0000134	Nek9	217718	NM_145138	1	1	1	0	1	1	1	0	1	1	1	1	10
PND.associated-953	mmu-miR-124-3p	MIMAT0000134	Lamc1	226519	NM_010683	1	1	1	0	1	1	1	0	1	1	1	1	10
PND.associated-954	mmu-miR-124-3p	MIMAT0000134	E130308A19Rik	230259	NM_001015681	1	1	1	0	1	1	1	0	1	1	1	1	10
PND.associated-955	mmu-miR-124-3p	MIMAT0000134	Cep135	381644	NM_199032	1	1	1	0	1	1	1	0	1	1	1	1	10
PND.associated-956	mmu-miR-124-3p	MIMAT0000134	Abca1	11303	NM_013454	1	1	1	0	0	1	1	0	1	1	1	1	9
PND.associated-957	mmu-miR-124-3p	MIMAT0000134	Aspa	11484	NM_023113	1	1	1	0	1	1	1	0	1	0	1	1	9
PND.associated-958	mmu-miR-124-3p	MIMAT0000134	Adam12	11489	NM_007400	1	1	1	0	1	1	0	0	1	1	1	1	9
PND.associated-959	mmu-miR-124-3p	MIMAT0000134	Adam19	11492	NM_009616	1	1	1	0	1	1	0	0	1	1	1	1	9
PND.associated-960	mmu-miR-124-3p	MIMAT0000134	Angpt1	11600	NM_009640	1	1	1	0	1	1	0	0	1	1	1	1	9
PND.associated-961	mmu-miR-124-3p	MIMAT0000134	Anxa11	11744	NM_013469	1	1	1	0	1	1	0	0	1	1	1	1	9
PND.associated-962	mmu-miR-124-3p	MIMAT0000134	Anxa4	11746	NM_013471	1	1	1	0	1	1	0	0	1	1	1	1	9
PND.associated-963	mmu-miR-124-3p	MIMAT0000134	Arf2	11841	NM_007477	1	1	1	0	0	1	1	0	1	1	1	1	9
PND.associated-964	mmu-miR-124-3p	MIMAT0000134	Slc7a1	11987	NM_007513	1	1	1	0	1	1	0	0	1	1	1	1	9
PND.associated-965	mmu-miR-124-3p	MIMAT0000134	Axin1	12005	NM_009733	1	1	1	0	1	1	1	0	1	0	1	1	9
PND.associated-966	mmu-miR-124-3p	MIMAT0000134	Bche	12038	NM_009738	1	1	1	0	1	1	0	0	1	1	1	1	9
PND.associated-967	mmu-miR-124-3p	MIMAT0000134	Prdm1	12142	NM_007548	1	1	1	0	0	1	1	0	1	1	1	1	9
PND.associated-968	mmu-miR-124-3p	MIMAT0000134	Bmpr1a	12166	NM_009758	1	1	1	0	1	1	0	0	1	1	1	1	9
PND.associated-969	mmu-miR-124-3p	MIMAT0000134	Zfp36l2	12193	NM_001001806	1	1	1	0	0	1	1	0	1	1	1	1	9
PND.associated-970	mmu-miR-124-3p	MIMAT0000134	Chic1	12212	NM_009767	1	1	1	0	1	1	0	0	1	1	1	1	9
PND.associated-971	mmu-miR-124-3p	MIMAT0000134	Rb1cc1	12421	NM_009826	1	1	1	0	1	1	1	0	1	1	0	1	9
PND.associated-972	mmu-miR-124-3p	MIMAT0000134	Cdh2	12558	NM_007664	1	1	1	0	1	1	1	0	1	0	1	1	9
PND.associated-973	mmu-miR-124-3p	MIMAT0000134	Cdh9	12565	NM_009869	1	1	1	0	1	1	0	0	1	1	1	1	9
PND.associated-974	mmu-miR-124-3p	MIMAT0000134	Cebpa	12606	NM_007678	1	1	1	0	1	1	0	0	1	1	1	1	9
PND.associated-975	mmu-miR-124-3p	MIMAT0000134	Col4a1	12826	NM_009931	1	1	1	0	1	1	1	0	1	0	1	1	9
PND.associated-976	mmu-miR-124-3p	MIMAT0000134	Col5a1	12831	NM_015734	1	1	1	0	0	1	1	0	1	1	1	1	9
PND.associated-977	mmu-miR-124-3p	MIMAT0000134	Ddx3x	13205	NM_010028	1	1	1	0	1	1	0	0	1	1	1	1	9
PND.associated-978	mmu-miR-124-3p	MIMAT0000134	Twist2	13345	NM_007855	1	1	1	0	1	1	1	0	1	0	1	1	9
PND.associated-979	mmu-miR-124-3p	MIMAT0000134	Dhfr	13361	NM_010049	1	1	1	0	1	1	0	0	1	1	1	1	9
PND.associated-980	mmu-miR-124-3p	MIMAT0000134	Dlx5	13395	NM_010056	1	1	1	0	1	1	1	0	0	1	1	1	9
PND.associated-981	mmu-miR-124-3p	MIMAT0000134	Dnajc1	13418	NM_007869	1	1	1	0	1	1	0	0	1	1	1	1	9
PND.associated-982	mmu-miR-124-3p	MIMAT0000134	Egr2	13654	NM_010118	1	1	1	0	0	1	1	0	1	1	1	1	9
PND.associated-983	mmu-miR-124-3p	MIMAT0000134	Emb	13723	NM_010330	1	1	1	0	1	1	0	0	1	1	1	1	9
PND.associated-984	mmu-miR-124-3p	MIMAT0000134	Emr1	13733	NM_010130	1	1	1	0	1	1	0	0	1	1	1	1	9
PND.associated-985	mmu-miR-124-3p	MIMAT0000134	Epha2	13836	NM_010139	1	1	1	0	0	1	1	0	1	1	1	1	9
PND.associated-986	mmu-miR-124-3p	MIMAT0000134	Etv1	14009	NM_007960	1	1	1	0	0	1	1	0	1	1	1	1	9
PND.associated-987	mmu-miR-124-3p	MIMAT0000134	Evi5	14020	NM_007964	1	1	1	0	1	1	0	0	1	1	1	1	9
PND.associated-988	mmu-miR-124-3p	MIMAT0000134	Eya1	14048	NM_010164	1	1	1	0	0	1	1	0	1	1	1	1	9
PND.associated-989	mmu-miR-124-3p	MIMAT0000134	Eya2	14049	NM_010165	1	1	1	0	0	1	1	0	1	1	1	1	9
PND.associated-990	mmu-miR-124-3p	MIMAT0000134	Lgr5	14160	NM_010195	1	1	1	0	0	1	1	0	1	1	1	1	9
PND.associated-991	mmu-miR-124-3p	MIMAT0000134	Flot2	14252	NM_008028	1	1	1	0	1	1	1	0	0	1	1	1	9
PND.associated-992	mmu-miR-124-3p	MIMAT0000134	Fxr1	14359	NM_001113188	1	1	1	0	1	1	1	0	0	1	1	1	9
PND.associated-993	mmu-miR-124-3p	MIMAT0000134	Xrcc6	14375	NM_010247	1	1	1	0	0	1	1	0	1	1	1	1	9
PND.associated-994	mmu-miR-124-3p	MIMAT0000134	Gata6	14465	NM_010258	0	1	1	0	1	1	1	0	1	1	1	1	9
PND.associated-995	mmu-miR-124-3p	MIMAT0000134	B4galt1	14595	NM_022305	1	1	1	0	1	1	0	0	1	1	1	1	9
PND.associated-996	mmu-miR-124-3p	MIMAT0000134	Gli3	14634	NM_008130	1	1	1	0	1	1	0	0	1	1	1	1	9
PND.associated-997	mmu-miR-124-3p	MIMAT0000134	Gna13	14674	NM_010303	1	1	1	0	1	1	0	0	1	1	1	1	9
PND.associated-998	mmu-miR-124-3p	MIMAT0000134	Gnai1	14677	NM_010305	1	1	1	0	1	1	0	0	1	1	1	1	9
PND.associated-999	mmu-miR-124-3p	MIMAT0000134	Gnai2	14678	NM_008138	1	1	1	0	0	1	1	0	1	1	1	1	9
PND.associated-1000	mmu-miR-124-3p	MIMAT0000134	Gys1	14936	NM_030678	1	1	1	0	0	1	1	0	1	1	1	1	9
PND.associated-1001	mmu-miR-124-3p	MIMAT0000134	Foxq1	15220	NM_008239	1	1	1	0	1	1	0	0	1	1	1	1	9
PND.associated-1002	mmu-miR-124-3p	MIMAT0000134	Hipk1	15257	NM_010432	1	1	1	0	1	1	0	0	1	1	1	1	9
PND.associated-1003	mmu-miR-124-3p	MIMAT0000134	Hivep2	15273	NM_010437	1	1	1	0	1	1	1	0	1	0	1	1	9
PND.associated-1004	mmu-miR-124-3p	MIMAT0000134	Hmgcr	15357	NM_008255	1	1	1	0	0	1	1	0	1	1	1	1	9
PND.associated-1005	mmu-miR-124-3p	MIMAT0000134	Hsd3b2	15493	NM_153193	1	1	1	0	1	1	0	0	1	1	1	1	9
PND.associated-1006	mmu-miR-124-3p	MIMAT0000134	Hsd3b6	15497	NM_013821	1	1	1	0	1	1	0	0	1	1	1	1	9
PND.associated-1007	mmu-miR-124-3p	MIMAT0000134	Kpnb1	16211	NM_008379	1	1	1	0	0	1	1	0	1	1	1	1	9
PND.associated-1008	mmu-miR-124-3p	MIMAT0000134	Itgb1	16412	NM_010578	1	1	1	0	1	1	0	0	1	1	1	1	9
PND.associated-1009	mmu-miR-124-3p	MIMAT0000134	Itpr3	16440	NM_080553	1	1	1	0	1	1	1	0	1	1	0	1	9
PND.associated-1010	mmu-miR-124-3p	MIMAT0000134	Kcna1	16485	NM_010595	1	1	1	0	0	1	1	0	1	1	1	1	9
PND.associated-1011	mmu-miR-124-3p	MIMAT0000134	Kcnk2	16526	NM_010607	1	1	1	0	1	1	0	0	1	1	1	1	9
PND.associated-1012	mmu-miR-124-3p	MIMAT0000134	Kif2a	16563	NM_008442	1	1	1	0	1	1	0	0	1	1	1	1	9
PND.associated-1013	mmu-miR-124-3p	MIMAT0000134	Kpna3	16648	NM_008466	1	1	1	0	1	1	1	0	0	1	1	1	9
PND.associated-1014	mmu-miR-124-3p	MIMAT0000134	Sspn	16651	NM_010656	1	1	1	0	1	1	0	0	1	1	1	1	9
PND.associated-1015	mmu-miR-124-3p	MIMAT0000134	Lats1	16798	NM_010690	1	1	1	0	1	1	0	0	1	1	1	1	9
PND.associated-1016	mmu-miR-124-3p	MIMAT0000134	Ascl1	17172	NM_008553	1	1	1	0	0	1	1	0	1	1	1	1	9
PND.associated-1017	mmu-miR-124-3p	MIMAT0000134	Foxc1	17300	NM_008592	1	1	1	0	1	1	0	0	1	1	1	1	9
PND.associated-1018	mmu-miR-124-3p	MIMAT0000134	Nnt	18115	NM_008710	1	0	1	0	1	1	1	0	1	1	1	1	9
PND.associated-1019	mmu-miR-124-3p	MIMAT0000134	Nras	18176	NM_010937	1	1	1	0	1	1	0	0	1	1	1	1	9
PND.associated-1020	mmu-miR-124-3p	MIMAT0000134	P4ha1	18451	NM_011030	1	1	1	0	0	1	1	0	1	1	1	1	9
PND.associated-1021	mmu-miR-124-3p	MIMAT0000134	Pafah1b1	18472	NM_013625	1	1	1	0	0	1	1	0	1	1	1	1	9
PND.associated-1022	mmu-miR-124-3p	MIMAT0000134	Pam	18484	NM_013626	1	1	1	0	0	1	1	0	1	1	1	1	9
PND.associated-1023	mmu-miR-124-3p	MIMAT0000134	Pdcd6	18570	NM_011051	1	1	1	0	1	1	0	0	1	1	1	1	9
PND.associated-1024	mmu-miR-124-3p	MIMAT0000134	Pde4b	18578	NM_019840	1	1	1	0	1	1	0	0	1	1	1	1	9
PND.associated-1025	mmu-miR-124-3p	MIMAT0000134	Pgf	18654	NM_008827	1	1	1	0	1	1	0	0	1	1	1	1	9
PND.associated-1026	mmu-miR-124-3p	MIMAT0000134	Phex	18675	NM_011077	1	1	1	0	1	1	0	0	1	1	1	1	9
PND.associated-1027	mmu-miR-124-3p	MIMAT0000134	Pik3c2a	18704	NM_011083	1	1	1	0	1	1	0	0	1	1	1	1	9
PND.associated-1028	mmu-miR-124-3p	MIMAT0000134	Plxna3	18846	NM_008883	1	1	1	0	1	1	1	0	1	1	0	1	9
PND.associated-1029	mmu-miR-124-3p	MIMAT0000134	Sypl	19027	NM_198710	1	1	1	0	1	1	1	0	0	1	1	1	9
PND.associated-1030	mmu-miR-124-3p	MIMAT0000134	Ptpn12	19248	NM_011203	1	1	1	0	1	1	1	0	1	1	0	1	9
PND.associated-1031	mmu-miR-124-3p	MIMAT0000134	Ptprj	19271	NM_008982	1	1	1	0	1	1	0	0	1	1	1	1	9
PND.associated-1032	mmu-miR-124-3p	MIMAT0000134	Ptprz1	19283	NM_001081306	1	1	1	0	1	1	0	0	1	1	1	1	9
PND.associated-1033	mmu-miR-124-3p	MIMAT0000134	Rela	19697	NM_009045	1	1	1	0	1	1	0	0	1	1	1	1	9
PND.associated-1034	mmu-miR-124-3p	MIMAT0000134	Ralbp1	19765	NM_009067	1	1	1	0	0	1	1	0	1	1	1	1	9
PND.associated-1035	mmu-miR-124-3p	MIMAT0000134	Rlim	19820	NM_011276	1	1	1	0	0	1	1	0	1	1	1	1	9
PND.associated-1036	mmu-miR-124-3p	MIMAT0000134	Rock1	19877	NM_009071	1	1	1	0	1	1	0	0	1	1	1	1	9
PND.associated-1037	mmu-miR-124-3p	MIMAT0000134	Rock2	19878	NM_009072	1	1	1	0	1	1	0	0	1	1	1	1	9
PND.associated-1038	mmu-miR-124-3p	MIMAT0000134	Rsu1	20163	NM_009105	1	0	1	0	1	1	1	0	1	1	1	1	9
PND.associated-1039	mmu-miR-124-3p	MIMAT0000134	Ryr3	20192	NM_177652	1	1	1	0	1	1	0	0	1	1	1	1	9
PND.associated-1040	mmu-miR-124-3p	MIMAT0000134	Scn7a	20272	NM_009135	1	1	1	0	0	1	1	0	1	1	1	1	9
PND.associated-1041	mmu-miR-124-3p	MIMAT0000134	Sema6a	20358	NM_018744	1	1	1	0	0	1	1	0	1	1	1	1	9
PND.associated-1042	mmu-miR-124-3p	MIMAT0000134	Sgk1	20393	NM_001161845	1	1	1	0	1	1	1	0	0	1	1	1	9
PND.associated-1043	mmu-miR-124-3p	MIMAT0000134	Itsn2	20403	NM_001198968	1	1	1	0	1	1	1	0	0	1	1	1	9
PND.associated-1044	mmu-miR-124-3p	MIMAT0000134	Six4	20474	NM_011382	1	1	1	0	0	1	1	0	1	1	1	1	9
PND.associated-1045	mmu-miR-124-3p	MIMAT0000134	Slc16a1	20501	NM_009196	1	1	1	0	1	1	0	0	1	1	1	1	9
PND.associated-1046	mmu-miR-124-3p	MIMAT0000134	Snai2	20583	NM_011415	1	1	1	0	1	1	1	0	1	0	1	1	9
PND.associated-1047	mmu-miR-124-3p	MIMAT0000134	Sox9	20682	NM_011448	1	1	1	0	0	1	1	0	1	1	1	1	9
PND.associated-1048	mmu-miR-124-3p	MIMAT0000134	Zfand3	21769	NM_148926	1	1	1	0	0	1	1	0	1	1	1	1	9
PND.associated-1049	mmu-miR-124-3p	MIMAT0000134	Tgfbr1	21812	NM_009370	1	1	1	0	0	1	1	0	1	1	1	1	9
PND.associated-1050	mmu-miR-124-3p	MIMAT0000134	Tle1	21885	NM_011599	1	1	1	0	0	1	1	0	1	1	1	1	9
PND.associated-1051	mmu-miR-124-3p	MIMAT0000134	Tle4	21888	NM_011600	1	1	1	0	0	1	1	0	1	1	1	1	9
PND.associated-1052	mmu-miR-124-3p	MIMAT0000134	Tmod1	21916	NM_021883	1	1	1	0	1	1	0	0	1	1	1	1	9
PND.associated-1053	mmu-miR-124-3p	MIMAT0000134	Tnfsf11	21943	NM_011613	1	1	1	0	0	1	1	0	1	1	1	1	9
PND.associated-1054	mmu-miR-124-3p	MIMAT0000134	Tpst2	22022	NM_009419	1	1	1	0	0	1	1	0	1	1	1	1	9
PND.associated-1055	mmu-miR-124-3p	MIMAT0000134	Traf6	22034	NM_009424	1	1	1	0	1	1	0	0	1	1	1	1	9
PND.associated-1056	mmu-miR-124-3p	MIMAT0000134	Tub	22141	NM_021885	1	1	1	0	1	1	0	0	1	1	1	1	9
PND.associated-1057	mmu-miR-124-3p	MIMAT0000134	Tulp3	22158	NM_011657	1	1	1	0	1	1	0	0	1	1	1	1	9
PND.associated-1058	mmu-miR-124-3p	MIMAT0000134	Slc45a2	22293	NM_053077	1	1	1	0	1	1	0	0	1	1	1	1	9
PND.associated-1059	mmu-miR-124-3p	MIMAT0000134	Vamp3	22319	NM_009498	1	1	1	0	1	1	0	0	1	1	1	1	9
PND.associated-1060	mmu-miR-124-3p	MIMAT0000134	Vezf1	22344	NM_016686	1	1	1	0	0	1	1	0	1	1	1	1	9
PND.associated-1061	mmu-miR-124-3p	MIMAT0000134	Vim	22352	NM_011701	1	1	1	0	1	1	1	0	1	0	1	1	9
PND.associated-1062	mmu-miR-124-3p	MIMAT0000134	Zfp9	22750	NM_011763	1	1	1	0	1	1	0	0	1	1	1	1	9
PND.associated-1063	mmu-miR-124-3p	MIMAT0000134	Slc30a1	22782	NM_009579	1	1	1	0	0	1	1	0	1	1	1	1	9
PND.associated-1064	mmu-miR-124-3p	MIMAT0000134	Fxr2	23879	NM_011814	1	1	1	0	1	1	1	0	1	0	1	1	9
PND.associated-1065	mmu-miR-124-3p	MIMAT0000134	Scamp2	24044	NM_022813	1	1	1	0	1	1	0	0	1	1	1	1	9
PND.associated-1066	mmu-miR-124-3p	MIMAT0000134	Angptl2	26360	NM_011923	1	1	1	0	0	1	1	0	1	1	1	1	9
PND.associated-1067	mmu-miR-124-3p	MIMAT0000134	Map2k4	26398	NM_009157	1	1	1	0	0	1	1	0	1	1	1	1	9
PND.associated-1068	mmu-miR-124-3p	MIMAT0000134	Map3k2	26405	NM_011946	1	1	1	0	1	1	0	0	1	1	1	1	9
PND.associated-1069	mmu-miR-124-3p	MIMAT0000134	Nr5a2	26424	NM_030676	1	1	1	0	0	1	1	0	1	1	1	1	9
PND.associated-1070	mmu-miR-124-3p	MIMAT0000134	Slc27a1	26457	NM_011977	1	1	1	0	1	1	0	0	1	1	1	1	9
PND.associated-1071	mmu-miR-124-3p	MIMAT0000134	Cln8	26889	NM_012000	1	1	1	0	1	1	0	0	1	1	1	1	9
PND.associated-1072	mmu-miR-124-3p	MIMAT0000134	Vat1	26949	NM_012037	1	1	1	0	1	1	0	0	1	1	1	1	9
PND.associated-1073	mmu-miR-124-3p	MIMAT0000134	Skp2	27401	NM_145468	1	1	1	0	1	1	0	0	1	1	1	1	9
PND.associated-1074	mmu-miR-124-3p	MIMAT0000134	Ept1	28042	NM_027652	1	1	1	0	1	1	0	0	1	1	1	1	9
PND.associated-1075	mmu-miR-124-3p	MIMAT0000134	Fam104a	28081	NM_138598	1	1	1	0	1	1	0	0	1	1	1	1	9
PND.associated-1076	mmu-miR-124-3p	MIMAT0000134	Nsun2	28114	NM_145354	1	1	1	0	1	1	0	0	1	1	1	1	9
PND.associated-1077	mmu-miR-124-3p	MIMAT0000134	Iqgap1	29875	NM_016721	1	1	1	0	1	1	0	0	1	1	1	1	9
PND.associated-1078	mmu-miR-124-3p	MIMAT0000134	Apln	30878	NM_013912	1	1	1	0	1	1	0	0	1	1	1	1	9
PND.associated-1079	mmu-miR-124-3p	MIMAT0000134	Tor3a	30935	NM_023141	1	1	1	0	1	1	0	0	1	1	1	1	9
PND.associated-1080	mmu-miR-124-3p	MIMAT0000134	Gria3	53623	NM_016886	1	1	1	0	1	1	0	0	1	1	1	1	9
PND.associated-1081	mmu-miR-124-3p	MIMAT0000134	Slc40a1	53945	NM_016917	1	1	1	0	1	1	1	0	1	0	1	1	9
PND.associated-1082	mmu-miR-124-3p	MIMAT0000134	Skap2	54353	NM_018773	1	1	1	0	0	1	1	0	1	1	1	1	9
PND.associated-1083	mmu-miR-124-3p	MIMAT0000134	Rassf5	54354	NM_018750	1	1	1	0	1	1	0	0	1	1	1	1	9
PND.associated-1084	mmu-miR-124-3p	MIMAT0000134	Fmn2	54418	NM_019445	1	1	1	0	1	1	0	0	1	1	1	1	9
PND.associated-1085	mmu-miR-124-3p	MIMAT0000134	Pcnx	54604	NM_018814	1	1	1	0	0	1	1	0	1	1	1	1	9
PND.associated-1086	mmu-miR-124-3p	MIMAT0000134	Hebp2	56016	NM_019487	1	1	1	0	1	1	0	0	1	1	1	1	9
PND.associated-1087	mmu-miR-124-3p	MIMAT0000134	Ptbp2	56195	NM_019550	1	1	1	0	1	1	0	0	1	1	1	1	9
PND.associated-1088	mmu-miR-124-3p	MIMAT0000134	Metap2	56307	NM_019648	1	1	1	0	1	1	0	0	1	1	1	1	9
PND.associated-1089	mmu-miR-124-3p	MIMAT0000134	Pdlim5	56376	NM_001190852	1	1	1	0	1	1	1	0	0	1	1	1	9
PND.associated-1090	mmu-miR-124-3p	MIMAT0000134	Socs5	56468	NM_019654	1	1	1	0	0	1	1	0	1	1	1	1	9
PND.associated-1091	mmu-miR-124-3p	MIMAT0000134	Gosr2	56494	NM_019650	1	1	1	0	1	1	0	0	1	1	1	1	9
PND.associated-1092	mmu-miR-124-3p	MIMAT0000134	Srpk3	56504	NM_019684	1	1	1	0	0	1	1	0	1	1	1	1	9
PND.associated-1093	mmu-miR-124-3p	MIMAT0000134	Alg2	56737	NM_019998	1	1	1	0	1	1	0	0	1	1	1	1	9
PND.associated-1094	mmu-miR-124-3p	MIMAT0000134	Aldh9a1	56752	NM_019993	1	1	1	0	0	1	1	0	1	1	1	1	9
PND.associated-1095	mmu-miR-124-3p	MIMAT0000134	Sertad2	58172	NM_021372	1	1	1	0	1	1	1	0	0	1	1	1	9
PND.associated-1096	mmu-miR-124-3p	MIMAT0000134	Cd274	60533	NM_021893	1	1	1	0	1	1	0	0	1	1	1	1	9
PND.associated-1097	mmu-miR-124-3p	MIMAT0000134	Ptges	64292	NM_022415	1	1	1	0	1	1	0	0	1	1	1	1	9
PND.associated-1098	mmu-miR-124-3p	MIMAT0000134	Suv39h2	64707	NM_022724	1	1	1	0	1	1	0	0	1	1	1	1	9
PND.associated-1099	mmu-miR-124-3p	MIMAT0000134	Asf1a	66403	NM_025541	1	1	1	0	0	1	1	0	1	1	1	1	9
PND.associated-1100	mmu-miR-124-3p	MIMAT0000134	Farsa	66590	NM_025648	1	1	1	0	0	1	1	0	1	1	1	1	9
PND.associated-1101	mmu-miR-124-3p	MIMAT0000134	Pcyox1	66881	NM_025823	1	1	1	0	1	1	0	0	1	1	1	1	9
PND.associated-1102	mmu-miR-124-3p	MIMAT0000134	Wwp2	66894	NM_025830	1	1	1	0	1	1	0	0	1	1	1	1	9
PND.associated-1103	mmu-miR-124-3p	MIMAT0000134	Pccb	66904	NM_025835	1	1	1	0	0	1	1	0	1	1	1	1	9
PND.associated-1104	mmu-miR-124-3p	MIMAT0000134	Prpf38b	66921	NM_025845	1	1	1	0	1	1	0	0	1	1	1	1	9
PND.associated-1105	mmu-miR-124-3p	MIMAT0000134	Cmtm6	67213	NM_026036	1	1	1	0	1	1	0	0	1	1	1	1	9
PND.associated-1106	mmu-miR-124-3p	MIMAT0000134	Sf3a1	67465	NM_026175	1	1	1	0	0	1	1	0	1	1	1	1	9
PND.associated-1107	mmu-miR-124-3p	MIMAT0000134	Abhd5	67469	NM_026179	1	1	1	0	1	1	0	0	1	1	1	1	9
PND.associated-1108	mmu-miR-124-3p	MIMAT0000134	Narf	67608	NM_026272	1	1	1	0	1	1	0	0	1	1	1	1	9
PND.associated-1109	mmu-miR-124-3p	MIMAT0000134	Hormad1	67981	NM_026489	1	1	1	0	0	1	1	0	1	1	1	1	9
PND.associated-1110	mmu-miR-124-3p	MIMAT0000134	Mob1b	68473	NM_026735	1	1	1	0	1	1	0	0	1	1	1	1	9
PND.associated-1111	mmu-miR-124-3p	MIMAT0000134	Micu2	68514	NM_028643	1	1	1	0	1	1	0	0	1	1	1	1	9
PND.associated-1112	mmu-miR-124-3p	MIMAT0000134	Fam189b	68521	NM_001014995	1	1	1	0	0	1	1	0	1	1	1	1	9
PND.associated-1113	mmu-miR-124-3p	MIMAT0000134	Wipf2	68524	NM_197940	1	1	1	0	1	1	0	0	1	1	1	1	9
PND.associated-1114	mmu-miR-124-3p	MIMAT0000134	Tmem109	68539	NM_134142	1	1	1	0	1	1	0	0	1	1	1	1	9
PND.associated-1115	mmu-miR-124-3p	MIMAT0000134	Slc44a2	68682	NM_152808	1	1	1	0	1	1	0	0	1	1	1	1	9
PND.associated-1116	mmu-miR-124-3p	MIMAT0000134	Ctdspl	69274	NM_133710	1	1	1	0	1	1	0	0	1	1	1	1	9
PND.associated-1117	mmu-miR-124-3p	MIMAT0000134	Cdk13	69562	NM_001081058	1	1	1	0	1	1	1	0	1	0	1	1	9
PND.associated-1118	mmu-miR-124-3p	MIMAT0000134	Dapk1	69635	NM_029653	1	1	1	0	1	1	1	0	0	1	1	1	9
PND.associated-1119	mmu-miR-124-3p	MIMAT0000134	Crtc3	70461	NM_173863	1	1	1	0	1	1	0	0	1	1	1	1	9
PND.associated-1120	mmu-miR-124-3p	MIMAT0000134	Ankib1	70797	NM_001003909	1	1	1	0	0	1	1	0	1	1	1	1	9
PND.associated-1121	mmu-miR-124-3p	MIMAT0000134	Pgrmc2	70804	NM_027558	1	1	1	0	1	1	1	0	0	1	1	1	9
PND.associated-1122	mmu-miR-124-3p	MIMAT0000134	Phf6	70998	NM_027642	1	1	1	0	1	1	0	0	1	1	1	1	9
PND.associated-1123	mmu-miR-124-3p	MIMAT0000134	Rfx4	71137	NM_001024918	1	1	1	0	1	1	1	0	0	1	1	1	9
PND.associated-1124	mmu-miR-124-3p	MIMAT0000134	Daw1	71227	NM_027725	1	1	1	0	1	1	1	0	1	0	1	1	9
PND.associated-1125	mmu-miR-124-3p	MIMAT0000134	Myo1e	71602	NM_181072	1	1	1	0	1	1	0	0	1	1	1	1	9
PND.associated-1126	mmu-miR-124-3p	MIMAT0000134	Pnpt1	71701	NM_027869	1	1	1	0	1	1	1	0	1	0	1	1	9
PND.associated-1127	mmu-miR-124-3p	MIMAT0000134	Plekhf2	71801	NM_175175	1	1	1	0	0	1	1	0	1	1	1	1	9
PND.associated-1128	mmu-miR-124-3p	MIMAT0000134	Zcchc24	71918	NM_001101433	1	1	1	0	1	1	0	0	1	1	1	1	9
PND.associated-1129	mmu-miR-124-3p	MIMAT0000134	Tom1l1	71943	NM_028011	1	1	1	0	1	1	0	0	1	1	1	1	9
PND.associated-1130	mmu-miR-124-3p	MIMAT0000134	Pgm2	72157	NM_028132	1	1	1	0	0	1	1	0	1	1	1	1	9
PND.associated-1131	mmu-miR-124-3p	MIMAT0000134	Kcnk10	72258	NM_029911	1	1	1	0	1	1	0	0	1	1	1	1	9
PND.associated-1132	mmu-miR-124-3p	MIMAT0000134	B3gnt3	72297	NM_028189	1	1	1	0	1	1	0	0	1	1	1	1	9
PND.associated-1133	mmu-miR-124-3p	MIMAT0000134	Rab38	72433	NM_028238	1	1	1	0	1	1	0	0	1	1	1	1	9
PND.associated-1134	mmu-miR-124-3p	MIMAT0000134	Tmem87b	72477	NM_028248	1	1	1	0	1	1	0	0	1	1	1	1	9
PND.associated-1135	mmu-miR-124-3p	MIMAT0000134	Hspa12b	72630	NM_028306	1	1	1	0	0	1	1	0	1	1	1	1	9
PND.associated-1136	mmu-miR-124-3p	MIMAT0000134	Fam76b	72826	NM_176836	1	1	1	0	1	1	0	0	1	1	1	1	9
PND.associated-1137	mmu-miR-124-3p	MIMAT0000134	Insig2	72999	NM_133748	1	1	1	0	0	1	1	0	1	1	1	1	9
PND.associated-1138	mmu-miR-124-3p	MIMAT0000134	Ccsap	73420	NM_028536	1	1	1	0	1	1	0	0	1	1	1	1	9
PND.associated-1139	mmu-miR-124-3p	MIMAT0000134	Gga2	74105	NM_028758	1	1	1	0	1	1	0	0	1	1	1	1	9
PND.associated-1140	mmu-miR-124-3p	MIMAT0000134	Paqr8	74229	NM_028829	1	1	1	0	1	1	0	0	1	1	1	1	9
PND.associated-1141	mmu-miR-124-3p	MIMAT0000134	Ranbp10	74334	NM_145824	1	1	1	0	0	1	1	0	1	1	1	1	9
PND.associated-1142	mmu-miR-124-3p	MIMAT0000134	Shpk	74637	NM_029031	1	1	1	0	1	1	0	0	1	1	1	1	9
PND.associated-1143	mmu-miR-124-3p	MIMAT0000134	Naa15	74838	NM_053089	1	1	1	0	1	1	0	0	1	1	1	1	9
PND.associated-1144	mmu-miR-124-3p	MIMAT0000134	Pcdh1	75599	NM_029357	1	1	1	0	1	1	0	0	1	1	1	1	9
PND.associated-1145	mmu-miR-124-3p	MIMAT0000134	Amotl1	75723	NM_001081395	1	1	1	0	1	1	0	0	1	1	1	1	9
PND.associated-1146	mmu-miR-124-3p	MIMAT0000134	Ncapg2	76044	NM_133762	1	1	1	0	0	1	1	0	1	1	1	1	9
PND.associated-1147	mmu-miR-124-3p	MIMAT0000134	Gstk1	76263	NM_029555	1	1	1	0	1	1	0	0	1	1	1	1	9
PND.associated-1148	mmu-miR-124-3p	MIMAT0000134	Osbp	76303	NM_001033174	1	1	1	0	0	1	1	0	1	1	1	1	9
PND.associated-1149	mmu-miR-124-3p	MIMAT0000134	Slc10a7	76775	NM_029736	1	1	1	0	1	1	0	0	1	1	1	1	9
PND.associated-1150	mmu-miR-124-3p	MIMAT0000134	Crebrf	77128	NM_029870	1	1	1	0	1	1	0	0	1	1	1	1	9
PND.associated-1151	mmu-miR-124-3p	MIMAT0000134	Limch1	77569	NM_001001980	1	1	1	0	1	1	0	0	1	1	1	1	9
PND.associated-1152	mmu-miR-124-3p	MIMAT0000134	Usp45	77593	NM_152825	1	1	1	0	1	1	1	0	1	0	1	1	9
PND.associated-1153	mmu-miR-124-3p	MIMAT0000134	Zfp449	78619	NM_030139	1	1	1	0	1	1	0	0	1	1	1	1	9
PND.associated-1154	mmu-miR-124-3p	MIMAT0000134	Fam122b	78755	NM_030167	1	1	1	0	1	1	0	0	1	1	1	1	9
PND.associated-1155	mmu-miR-124-3p	MIMAT0000134	Cacul1	78832	NM_030197	1	1	1	0	1	1	0	0	1	1	1	1	9
PND.associated-1156	mmu-miR-124-3p	MIMAT0000134	Trim39	79263	NM_024468	1	1	1	0	1	1	0	0	1	1	1	1	9
PND.associated-1157	mmu-miR-124-3p	MIMAT0000134	Rnf114	81018	NM_030743	1	1	1	0	1	1	0	0	1	1	1	1	9
PND.associated-1158	mmu-miR-124-3p	MIMAT0000134	Sgpp1	81535	NM_030750	1	1	1	0	1	1	1	0	1	0	1	1	9
PND.associated-1159	mmu-miR-124-3p	MIMAT0000134	Ctns	83429	NM_031251	1	1	1	0	1	1	0	0	1	1	1	1	9
PND.associated-1160	mmu-miR-124-3p	MIMAT0000134	Phip	83946	NM_001081216	1	1	1	0	1	1	0	0	1	1	1	1	9
PND.associated-1161	mmu-miR-124-3p	MIMAT0000134	Zkscan8	93681	NM_139141	1	1	1	0	1	1	0	0	1	1	1	1	9
PND.associated-1162	mmu-miR-124-3p	MIMAT0000134	Narg2	93697	NM_145618	1	1	1	0	1	1	0	0	1	1	1	1	9
PND.associated-1163	mmu-miR-124-3p	MIMAT0000134	Aff4	93736	NM_033565	1	1	1	0	0	1	1	0	1	1	1	1	9
PND.associated-1164	mmu-miR-124-3p	MIMAT0000134	Hadha	97212	NM_178878	1	1	1	0	1	1	0	0	1	1	1	1	9
PND.associated-1165	mmu-miR-124-3p	MIMAT0000134	Stard7	99138	NM_139308	1	1	1	0	1	1	0	0	1	1	1	1	9
PND.associated-1166	mmu-miR-124-3p	MIMAT0000134	Abtb2	99382	NM_178890	1	1	1	0	0	1	1	0	1	1	1	1	9
PND.associated-1167	mmu-miR-124-3p	MIMAT0000134	Slc15a4	100561	NM_133895	1	1	1	0	1	1	0	0	1	1	1	1	9
PND.associated-1168	mmu-miR-124-3p	MIMAT0000134	Phkb	102093	NM_199446	1	1	1	0	0	1	1	0	1	1	1	1	9
PND.associated-1169	mmu-miR-124-3p	MIMAT0000134	Oaf	102644	NM_178644	1	1	1	0	1	1	0	0	1	1	1	1	9
PND.associated-1170	mmu-miR-124-3p	MIMAT0000134	Phldb1	102693	NM_153537	1	1	1	0	0	1	1	0	1	1	1	1	9
PND.associated-1171	mmu-miR-124-3p	MIMAT0000134	Sept10	103080	NM_001024911	1	1	1	0	1	1	0	0	1	1	1	1	9
PND.associated-1172	mmu-miR-124-3p	MIMAT0000134	Osbpl11	106326	NM_176840	1	1	1	0	1	1	1	0	1	0	1	1	9
PND.associated-1173	mmu-miR-124-3p	MIMAT0000134	Kank1	107351	NM_181404	1	1	1	0	1	1	1	0	1	0	1	1	9
PND.associated-1174	mmu-miR-124-3p	MIMAT0000134	Prkag2	108099	NM_145401	1	1	1	0	0	1	1	0	1	1	1	1	9
PND.associated-1175	mmu-miR-124-3p	MIMAT0000134	Galnt7	108150	NM_144731	1	1	1	0	1	1	1	0	1	0	1	1	9
PND.associated-1176	mmu-miR-124-3p	MIMAT0000134	Fam210a	108654	NM_153794	1	1	1	0	1	1	0	0	1	1	1	1	9
PND.associated-1177	mmu-miR-124-3p	MIMAT0000134	Gpt2	108682	NM_173866	1	1	1	0	1	1	0	0	1	1	1	1	9
PND.associated-1178	mmu-miR-124-3p	MIMAT0000134	Sft2d2	108735	NM_145512	1	1	1	0	1	1	0	0	1	1	1	1	9
PND.associated-1179	mmu-miR-124-3p	MIMAT0000134	Plekha5	109135	NM_144920	1	1	1	0	0	1	1	0	1	1	1	1	9
PND.associated-1180	mmu-miR-124-3p	MIMAT0000134	Pkn2	109333	NM_178654	1	1	1	0	1	1	0	0	1	1	1	1	9
PND.associated-1181	mmu-miR-124-3p	MIMAT0000134	Pigh	110417	NM_029988	1	1	1	0	1	1	0	0	1	1	1	1	9
PND.associated-1182	mmu-miR-124-3p	MIMAT0000134	Igf2bp1	140486	NM_009951	1	1	1	0	0	1	1	0	1	1	1	1	9
PND.associated-1183	mmu-miR-124-3p	MIMAT0000134	Smco4	170748	NM_133214	1	1	1	0	1	1	0	0	1	1	1	1	9
PND.associated-1184	mmu-miR-124-3p	MIMAT0000134	Slc12a8	171286	NM_134251	1	1	1	0	1	1	1	0	0	1	1	1	9
PND.associated-1185	mmu-miR-124-3p	MIMAT0000134	Edem1	192193	NM_138677	1	1	1	0	1	1	0	0	1	1	1	1	9
PND.associated-1186	mmu-miR-124-3p	MIMAT0000134	Tbc1d12	209478	NM_145952	1	1	1	0	0	1	1	0	1	1	1	1	9
PND.associated-1187	mmu-miR-124-3p	MIMAT0000134	Tyw3	209584	NM_172474	1	1	1	0	1	1	0	0	1	1	1	1	9
PND.associated-1188	mmu-miR-124-3p	MIMAT0000134	Lpp	210126	NM_178665	1	1	1	0	1	1	0	0	1	1	1	1	9
PND.associated-1189	mmu-miR-124-3p	MIMAT0000134	Tfdp2	211586	NM_178667	1	1	1	0	0	1	1	0	1	1	1	1	9
PND.associated-1190	mmu-miR-124-3p	MIMAT0000134	8030462N17Rik	212163	NM_178670	1	1	1	0	0	1	1	0	1	1	1	1	9
PND.associated-1191	mmu-miR-124-3p	MIMAT0000134	BC016579	212998	NM_145389	1	1	1	0	1	1	0	0	1	1	1	1	9
PND.associated-1192	mmu-miR-124-3p	MIMAT0000134	Tnrc6b	213988	NM_144812	1	1	1	0	1	1	1	0	0	1	1	1	9
PND.associated-1193	mmu-miR-124-3p	MIMAT0000134	Kmt2a	214162	NM_001081049	1	1	1	0	0	1	1	0	1	1	1	1	9
PND.associated-1194	mmu-miR-124-3p	MIMAT0000134	Parp16	214424	NM_177460	1	1	1	0	1	1	0	0	1	1	1	1	9
PND.associated-1195	mmu-miR-124-3p	MIMAT0000134	She	214547	NM_172530	1	1	1	0	1	1	0	0	1	1	1	1	9
PND.associated-1196	mmu-miR-124-3p	MIMAT0000134	Fam117a	215512	NM_172543	1	1	1	0	1	1	1	0	1	0	1	1	9
PND.associated-1197	mmu-miR-124-3p	MIMAT0000134	Nav1	215690	NM_173437	1	1	1	0	0	1	1	0	1	1	1	1	9
PND.associated-1198	mmu-miR-124-3p	MIMAT0000134	Ginm1	215751	NM_145418	1	1	1	0	1	1	1	0	1	0	1	1	9
PND.associated-1199	mmu-miR-124-3p	MIMAT0000134	D10Bwg1379e	215821	NM_001033258	1	1	1	0	1	1	1	0	1	0	1	1	9
PND.associated-1200	mmu-miR-124-3p	MIMAT0000134	Aldh1l2	216188	NM_153543	1	1	1	0	1	1	0	0	1	1	1	1	9
PND.associated-1201	mmu-miR-124-3p	MIMAT0000134	Eea1	216238	NM_001001932	1	1	1	0	1	1	0	0	1	1	1	1	9
PND.associated-1202	mmu-miR-124-3p	MIMAT0000134	Ube2o	217342	NM_173755	1	1	1	0	0	1	1	0	1	1	1	1	9
PND.associated-1203	mmu-miR-124-3p	MIMAT0000134	Snx13	217463	NM_001014973	1	1	1	0	0	1	1	0	1	1	1	1	9
PND.associated-1204	mmu-miR-124-3p	MIMAT0000134	L2hgdh	217666	NM_145443	1	1	1	0	1	1	0	0	1	1	1	1	9
PND.associated-1205	mmu-miR-124-3p	MIMAT0000134	Srek1	218543	NM_172592	1	1	1	0	0	1	1	0	1	1	1	1	9
PND.associated-1206	mmu-miR-124-3p	MIMAT0000134	Enpp4	224794	NM_199016	1	1	1	0	1	1	0	0	1	1	1	1	9
PND.associated-1207	mmu-miR-124-3p	MIMAT0000134	Svil	225115	NM_153153	1	1	1	0	1	1	0	0	1	1	1	1	9
PND.associated-1208	mmu-miR-124-3p	MIMAT0000134	Kdm2a	225876	NM_001001984	1	1	1	0	0	1	1	0	1	1	1	1	9
PND.associated-1209	mmu-miR-124-3p	MIMAT0000134	Suco	226551	NM_172645	1	1	1	0	1	1	1	0	0	1	1	1	9
PND.associated-1210	mmu-miR-124-3p	MIMAT0000134	Slc30a10	226781	NM_001033286	1	1	1	0	1	1	0	0	1	1	1	1	9
PND.associated-1211	mmu-miR-124-3p	MIMAT0000134	Ctdsp1	227292	NM_153088	1	1	1	0	1	1	0	0	1	1	1	1	9
PND.associated-1212	mmu-miR-124-3p	MIMAT0000134	Ddx31	227674	NM_001033294	1	1	1	0	1	1	0	0	1	1	1	1	9
PND.associated-1213	mmu-miR-124-3p	MIMAT0000134	Prrg4	228413	NM_178695	1	1	1	0	1	1	0	0	1	1	1	1	9
PND.associated-1214	mmu-miR-124-3p	MIMAT0000134	Smox	228608	NM_001177833	1	1	1	0	1	1	1	0	0	1	1	1	9
PND.associated-1215	mmu-miR-124-3p	MIMAT0000134	Trib3	228775	NM_175093	1	1	1	0	1	1	0	0	1	1	1	1	9
PND.associated-1216	mmu-miR-124-3p	MIMAT0000134	Mylk2	228785	NM_001081044	1	1	1	0	1	1	0	0	1	1	1	1	9
PND.associated-1217	mmu-miR-124-3p	MIMAT0000134	Ppp1r3d	228966	NM_001085501	1	1	1	0	1	1	0	0	1	1	1	1	9
PND.associated-1218	mmu-miR-124-3p	MIMAT0000134	Ptbp3	230257	NM_144904	1	1	1	0	1	1	1	0	0	1	1	1	9
PND.associated-1219	mmu-miR-124-3p	MIMAT0000134	Grsf1	231413	NM_178700	1	1	1	0	1	1	1	0	0	1	1	1	9
PND.associated-1220	mmu-miR-124-3p	MIMAT0000134	Fras1	231470	NM_175473	1	1	1	0	0	1	1	0	1	1	1	1	9
PND.associated-1221	mmu-miR-124-3p	MIMAT0000134	Oscar	232790	NM_175632	1	1	1	0	1	1	0	0	1	1	1	1	9
PND.associated-1222	mmu-miR-124-3p	MIMAT0000134	Samd4b	233033	NM_175021	1	1	1	0	0	1	1	0	1	1	1	1	9
PND.associated-1223	mmu-miR-124-3p	MIMAT0000134	Dpy19l3	233115	NM_178704	1	1	1	0	0	1	1	0	1	1	1	1	9
PND.associated-1224	mmu-miR-124-3p	MIMAT0000134	Mtmr10	233315	NM_172742	1	1	1	0	1	1	0	0	1	1	1	1	9
PND.associated-1225	mmu-miR-124-3p	MIMAT0000134	Tmco3	234076	NM_172282	1	1	1	0	1	1	0	0	1	1	1	1	9
PND.associated-1226	mmu-miR-124-3p	MIMAT0000134	Prtg	235472	NM_175485	1	1	1	0	0	1	1	0	1	1	1	1	9
PND.associated-1227	mmu-miR-124-3p	MIMAT0000134	Slc17a5	235504	NM_172773	1	1	1	0	1	1	0	0	1	1	1	1	9
PND.associated-1228	mmu-miR-124-3p	MIMAT0000134	Klhl15	236904	NM_001039060	1	1	1	0	1	1	0	0	1	1	1	1	9
PND.associated-1229	mmu-miR-124-3p	MIMAT0000134	Il22ra2	237310	NM_178258	1	1	1	0	1	1	0	0	1	1	1	1	9
PND.associated-1230	mmu-miR-124-3p	MIMAT0000134	Smcr8	237782	NM_001085440	1	1	1	0	1	1	0	0	1	1	1	1	9
PND.associated-1231	mmu-miR-124-3p	MIMAT0000134	Mtr	238505	NM_001081128	1	1	1	0	1	1	0	0	1	1	1	1	9
PND.associated-1232	mmu-miR-124-3p	MIMAT0000134	Zfp367	238673	NM_175494	1	1	1	0	0	1	1	0	1	1	1	1	9
PND.associated-1233	mmu-miR-124-3p	MIMAT0000134	Tor1aip2	240832	NM_172843	1	1	1	0	1	1	0	0	1	1	1	1	9
PND.associated-1234	mmu-miR-124-3p	MIMAT0000134	Plekhm3	241075	NM_001039493	1	1	1	0	1	1	0	0	1	1	1	1	9
PND.associated-1235	mmu-miR-124-3p	MIMAT0000134	Slc7a14	241919	NM_172861	1	1	1	0	1	1	0	0	1	1	1	1	9
PND.associated-1236	mmu-miR-124-3p	MIMAT0000134	Slc44a5	242259	NM_001081263	1	1	1	0	0	1	1	0	1	1	1	1	9
PND.associated-1237	mmu-miR-124-3p	MIMAT0000134	Tmem8b	242409	NM_001085508	1	1	1	0	1	1	0	0	1	1	1	1	9
PND.associated-1238	mmu-miR-124-3p	MIMAT0000134	Rasef	242505	NM_001017427	1	1	1	0	1	1	0	0	1	1	1	1	9
PND.associated-1239	mmu-miR-124-3p	MIMAT0000134	Dmrta1	242523	NM_175647	1	1	1	0	1	1	0	0	1	1	1	1	9
PND.associated-1240	mmu-miR-124-3p	MIMAT0000134	Wasf2	242687	NM_153423	1	1	1	0	1	1	0	0	1	1	1	1	9
PND.associated-1241	mmu-miR-124-3p	MIMAT0000134	Ppp1r3b	244416	NM_177741	1	1	1	0	1	1	0	0	1	1	1	1	9
PND.associated-1242	mmu-miR-124-3p	MIMAT0000134	Slitrk4	245446	NM_178740	1	1	1	0	1	1	0	0	1	1	1	1	9
PND.associated-1243	mmu-miR-124-3p	MIMAT0000134	Fam199x	245622	NM_146261	1	1	1	0	1	1	0	0	1	1	1	1	9
PND.associated-1244	mmu-miR-124-3p	MIMAT0000134	Kcnc2	268345	NM_001025581	1	1	1	0	0	1	1	0	1	1	1	1	9
PND.associated-1245	mmu-miR-124-3p	MIMAT0000134	Fam171a1	269233	NM_001081161	1	1	1	0	1	1	0	0	1	1	1	1	9
PND.associated-1246	mmu-miR-124-3p	MIMAT0000134	Chsy1	269941	NM_001081163	1	1	1	0	1	1	1	0	1	0	1	1	9
PND.associated-1247	mmu-miR-124-3p	MIMAT0000134	Timd4	276891	NM_178759	1	1	1	0	1	1	0	0	1	1	1	1	9
PND.associated-1248	mmu-miR-124-3p	MIMAT0000134	Cc2d1b	319965	NM_177045	1	1	1	0	1	1	1	0	1	1	0	1	9
PND.associated-1249	mmu-miR-124-3p	MIMAT0000134	Lrrc58	320184	NM_177093	1	1	1	0	1	1	0	0	1	1	1	1	9
PND.associated-1250	mmu-miR-124-3p	MIMAT0000134	Hook3	320191	NM_207659	1	1	1	0	0	1	1	0	1	1	1	1	9
PND.associated-1251	mmu-miR-124-3p	MIMAT0000134	Ttll5	320244	NM_001081423	1	1	1	0	0	1	1	0	1	1	1	1	9
PND.associated-1252	mmu-miR-124-3p	MIMAT0000134	Rinl	320435	NM_177158	1	1	1	0	1	1	0	0	1	1	1	1	9
PND.associated-1253	mmu-miR-124-3p	MIMAT0000134	Vwc2l	320460	NM_177164	1	1	1	0	0	1	1	0	1	1	1	1	9
PND.associated-1254	mmu-miR-124-3p	MIMAT0000134	Tmem117	320709	NM_178789	1	1	1	0	0	1	1	0	1	1	1	1	9
PND.associated-1255	mmu-miR-124-3p	MIMAT0000134	Negr1	320840	NM_001039094	1	1	1	0	1	1	0	0	1	1	1	1	9
PND.associated-1256	mmu-miR-124-3p	MIMAT0000134	Mical2	320878	NM_177282	1	1	1	0	0	1	1	0	1	1	1	1	9
PND.associated-1257	mmu-miR-124-3p	MIMAT0000134	Ankrd44	329154	NM_001081433	1	1	1	0	1	1	0	0	1	1	1	1	9
PND.associated-1258	mmu-miR-124-3p	MIMAT0000134	Slc9a9	331004	NM_177909	1	1	1	0	0	1	1	0	1	1	1	1	9
PND.associated-1259	mmu-miR-124-3p	MIMAT0000134	Grxcr2	332309	NM_001033426	1	1	1	0	0	1	1	0	1	1	1	1	9
PND.associated-1260	mmu-miR-124-3p	MIMAT0000134	Fa2h	338521	NM_178086	1	1	1	0	1	1	0	0	1	1	1	1	9
PND.associated-1261	mmu-miR-124-3p	MIMAT0000134	Txlnb	378431	NM_138628	1	1	1	0	1	1	0	0	1	1	1	1	9
PND.associated-1262	mmu-miR-124-3p	MIMAT0000134	Xkr8	381560	NM_201368	1	1	1	0	1	1	0	0	1	1	1	1	9
PND.associated-1263	mmu-miR-124-3p	MIMAT0000134	Rbm33	381626	NM_028234	1	1	1	0	1	1	0	0	1	1	1	1	9
PND.associated-1264	mmu-miR-124-3p	MIMAT0000134	Cnep1r1	382030	NM_029074	1	1	1	0	1	1	1	0	1	1	0	1	9
PND.associated-1265	mmu-miR-124-3p	MIMAT0000134	Zfp560	434377	NM_001004190	1	1	1	0	1	1	0	0	1	1	1	1	9
PND.associated-1266	mmu-miR-125a-5p	MIMAT0000135	Prdm1	12142	NM_007548	1	1	1	0	1	1	1	0	1	1	1	1	10
PND.associated-1267	mmu-miR-125a-5p	MIMAT0000135	Ncor2	20602	NM_011424	1	1	1	0	1	1	1	0	1	1	1	1	10
PND.associated-1268	mmu-miR-125a-5p	MIMAT0000135	Gtpbp2	56055	NM_019581	1	1	1	0	1	1	1	0	1	1	1	1	10
PND.associated-1269	mmu-miR-125a-5p	MIMAT0000135	Cndp2	66054	NM_023149	1	1	1	0	1	1	1	0	1	1	1	1	10
PND.associated-1270	mmu-miR-125a-5p	MIMAT0000135	Tube1	71924	NM_028006	1	1	1	0	1	1	1	0	1	1	1	1	10
PND.associated-1271	mmu-miR-125a-5p	MIMAT0000135	Ist1	71955	NM_028018	1	1	1	0	1	1	1	0	1	1	1	1	10
PND.associated-1272	mmu-miR-125a-5p	MIMAT0000135	Trappc6b	78232	NM_030057	1	1	1	0	1	1	1	0	1	1	1	1	10
PND.associated-1273	mmu-miR-125a-5p	MIMAT0000135	Bap1	104416	NM_027088	1	1	1	0	1	1	1	0	1	1	1	1	10
PND.associated-1274	mmu-miR-125a-5p	MIMAT0000135	Scn4a	110880	NM_133199	1	1	1	0	1	1	1	0	1	1	1	1	10
PND.associated-1275	mmu-miR-125a-5p	MIMAT0000135	Zfp704	170753	NM_133218	1	1	1	0	1	1	1	0	1	1	1	1	10
PND.associated-1276	mmu-miR-125a-5p	MIMAT0000135	Tfdp2	211586	NM_178667	1	1	1	0	1	1	1	0	1	1	1	1	10
PND.associated-1277	mmu-miR-125a-5p	MIMAT0000135	Fam20b	215015	NM_145413	1	1	1	0	1	1	1	0	1	1	1	1	10
PND.associated-1278	mmu-miR-125a-5p	MIMAT0000135	Zer1	227693	NM_178694	1	1	1	0	1	1	1	0	1	1	1	1	10
PND.associated-1279	mmu-miR-125a-5p	MIMAT0000135	Acads	11409	NM_007383	1	1	1	0	0	1	1	0	1	1	1	1	9
PND.associated-1280	mmu-miR-125a-5p	MIMAT0000135	Asic1	11419	NM_009597	1	1	1	0	0	1	1	0	1	1	1	1	9
PND.associated-1281	mmu-miR-125a-5p	MIMAT0000135	Adam17	11491	NM_009615	1	1	1	0	0	1	1	0	1	1	1	1	9
PND.associated-1282	mmu-miR-125a-5p	MIMAT0000135	Gla	11605	NM_013463	1	1	1	0	1	1	0	0	1	1	1	1	9
PND.associated-1283	mmu-miR-125a-5p	MIMAT0000135	Ahrr	11624	NM_009644	1	1	1	0	1	1	0	0	1	1	1	1	9
PND.associated-1284	mmu-miR-125a-5p	MIMAT0000135	Cacna1e	12290	NM_009782	1	1	1	0	0	1	1	0	1	1	1	1	9
PND.associated-1285	mmu-miR-125a-5p	MIMAT0000135	Clock	12753	NM_007715	1	1	1	0	0	1	1	0	1	1	1	1	9
PND.associated-1286	mmu-miR-125a-5p	MIMAT0000135	Hapln1	12950	NM_013500	1	1	1	0	0	1	1	0	1	1	1	1	9
PND.associated-1287	mmu-miR-125a-5p	MIMAT0000135	Csnk2a1	12995	NM_007788	1	1	1	0	1	1	1	0	1	0	1	1	9
PND.associated-1288	mmu-miR-125a-5p	MIMAT0000135	Cyp24a1	13081	NM_009996	1	1	1	0	1	1	0	0	1	1	1	1	9
PND.associated-1289	mmu-miR-125a-5p	MIMAT0000135	Arid3a	13496	NM_007880	1	1	1	0	1	1	0	0	1	1	1	1	9
PND.associated-1290	mmu-miR-125a-5p	MIMAT0000135	Eef2k	13631	NM_007908	1	1	1	0	0	1	1	0	1	1	1	1	9
PND.associated-1291	mmu-miR-125a-5p	MIMAT0000135	Ercc2	13871	NM_007949	1	1	1	0	0	1	1	0	1	1	1	1	9
PND.associated-1292	mmu-miR-125a-5p	MIMAT0000135	Gabra1	14394	NM_010250	1	1	1	0	0	1	1	0	1	1	1	1	9
PND.associated-1293	mmu-miR-125a-5p	MIMAT0000135	Gcnt1	14537	NM_173442	1	1	1	0	1	1	0	0	1	1	1	1	9
PND.associated-1294	mmu-miR-125a-5p	MIMAT0000135	Gjc1	14615	NM_008122	1	1	1	0	0	1	1	0	1	1	1	1	9
PND.associated-1295	mmu-miR-125a-5p	MIMAT0000135	Gpc1	14733	NM_016696	1	1	1	0	1	1	0	0	1	1	1	1	9
PND.associated-1296	mmu-miR-125a-5p	MIMAT0000135	Grk4	14772	NM_001080743	1	1	1	0	1	1	0	0	1	1	1	1	9
PND.associated-1297	mmu-miR-125a-5p	MIMAT0000135	Hivep2	15273	NM_010437	1	1	1	0	0	1	1	0	1	1	1	1	9
PND.associated-1298	mmu-miR-125a-5p	MIMAT0000135	Hs3st3a1	15478	NM_178870	1	1	1	0	1	1	0	0	1	1	1	1	9
PND.associated-1299	mmu-miR-125a-5p	MIMAT0000135	Inhbe	16326	NM_008382	1	1	1	0	1	1	0	0	1	1	1	1	9
PND.associated-1300	mmu-miR-125a-5p	MIMAT0000135	Irf4	16364	NM_013674	1	1	1	0	1	1	0	0	1	1	1	1	9
PND.associated-1301	mmu-miR-125a-5p	MIMAT0000135	Kcna1	16485	NM_010595	1	1	1	0	0	1	1	0	1	1	1	1	9
PND.associated-1302	mmu-miR-125a-5p	MIMAT0000135	Kcnh3	16512	NM_010601	1	1	1	0	0	1	1	0	1	1	1	1	9
PND.associated-1303	mmu-miR-125a-5p	MIMAT0000135	Lamc2	16782	NM_008485	1	1	1	0	1	1	0	0	1	1	1	1	9
PND.associated-1304	mmu-miR-125a-5p	MIMAT0000135	Lhx3	16871	NM_001039653	1	1	1	0	1	1	1	0	1	0	1	1	9
PND.associated-1305	mmu-miR-125a-5p	MIMAT0000135	Mbp	17196	NM_001025245	1	1	1	0	1	1	0	0	1	1	1	1	9
PND.associated-1306	mmu-miR-125a-5p	MIMAT0000135	Mmp15	17388	NM_008609	1	1	1	0	1	1	0	0	1	1	1	1	9
PND.associated-1307	mmu-miR-125a-5p	MIMAT0000135	Neurod2	18013	NM_010895	1	1	1	0	0	1	1	0	1	1	1	1	9
PND.associated-1308	mmu-miR-125a-5p	MIMAT0000135	Nfkbib	18036	NM_010908	1	1	1	0	1	1	0	0	1	1	1	1	9
PND.associated-1309	mmu-miR-125a-5p	MIMAT0000135	Nefm	18040	NM_008691	1	1	1	0	0	1	1	0	1	1	1	1	9
PND.associated-1310	mmu-miR-125a-5p	MIMAT0000135	Ngfr	18053	NM_033217	1	1	1	0	1	1	0	0	1	1	1	1	9
PND.associated-1311	mmu-miR-125a-5p	MIMAT0000135	Nin	18080	NM_001081453	1	1	1	0	0	1	1	0	1	1	1	1	9
PND.associated-1312	mmu-miR-125a-5p	MIMAT0000135	Notch1	18128	NM_008714	1	1	1	0	0	1	1	0	1	1	1	1	9
PND.associated-1313	mmu-miR-125a-5p	MIMAT0000135	Pafah1b1	18472	NM_013625	1	1	1	0	0	1	1	0	1	1	1	1	9
PND.associated-1314	mmu-miR-125a-5p	MIMAT0000135	Cdk16	18555	NM_011049	1	1	1	0	0	1	1	0	1	1	1	1	9
PND.associated-1315	mmu-miR-125a-5p	MIMAT0000135	Ppp1ca	19045	NM_031868	1	1	1	0	0	1	1	0	1	1	1	1	9
PND.associated-1316	mmu-miR-125a-5p	MIMAT0000135	Ptpn1	19246	NM_011201	1	1	1	0	0	1	1	0	1	1	1	1	9
PND.associated-1317	mmu-miR-125a-5p	MIMAT0000135	Ptpn14	19250	NM_008976	1	1	1	0	0	1	1	0	1	1	1	1	9
PND.associated-1318	mmu-miR-125a-5p	MIMAT0000135	Ralbp1	19765	NM_009067	1	1	1	0	0	1	1	0	1	1	1	1	9
PND.associated-1319	mmu-miR-125a-5p	MIMAT0000135	Rom1	19881	NM_009073	1	1	1	0	1	1	0	0	1	1	1	1	9
PND.associated-1320	mmu-miR-125a-5p	MIMAT0000135	Rps6ka1	20111	NM_009097	1	1	1	0	0	1	1	0	1	1	1	1	9
PND.associated-1321	mmu-miR-125a-5p	MIMAT0000135	Rs1	20147	NM_011302	1	1	1	0	1	1	0	0	1	1	1	1	9
PND.associated-1322	mmu-miR-125a-5p	MIMAT0000135	Sema4c	20353	NM_001126047	1	1	1	0	0	1	1	0	1	1	1	1	9
PND.associated-1323	mmu-miR-125a-5p	MIMAT0000135	Sema4d	20354	NM_013660	1	1	1	0	1	1	0	0	1	1	1	1	9
PND.associated-1324	mmu-miR-125a-5p	MIMAT0000135	Sgpl1	20397	NM_009163	1	1	1	0	1	1	0	0	1	1	1	1	9
PND.associated-1325	mmu-miR-125a-5p	MIMAT0000135	St6galnac4	20448	NM_011373	1	1	1	0	1	1	0	0	1	1	1	1	9
PND.associated-1326	mmu-miR-125a-5p	MIMAT0000135	Sstr3	20607	NM_009218	1	1	1	0	1	1	0	0	1	1	1	1	9
PND.associated-1327	mmu-miR-125a-5p	MIMAT0000135	Sptb	20741	NM_013675	1	1	1	0	0	1	1	0	1	1	1	1	9
PND.associated-1328	mmu-miR-125a-5p	MIMAT0000135	Scarb1	20778	NM_016741	1	1	1	0	1	1	0	0	1	1	1	1	9
PND.associated-1329	mmu-miR-125a-5p	MIMAT0000135	Srebf2	20788	NM_033218	1	1	1	0	0	1	1	0	1	1	1	1	9
PND.associated-1330	mmu-miR-125a-5p	MIMAT0000135	Srf	20807	NM_020493	1	1	1	0	0	1	1	0	1	1	1	1	9
PND.associated-1331	mmu-miR-125a-5p	MIMAT0000135	Stat1	20846	NM_009283	1	1	1	0	1	1	0	0	1	1	1	1	9
PND.associated-1332	mmu-miR-125a-5p	MIMAT0000135	Stc1	20855	NM_009285	1	1	1	0	0	1	1	0	1	1	1	1	9
PND.associated-1333	mmu-miR-125a-5p	MIMAT0000135	Cntn2	21367	NM_177129	1	1	1	0	1	1	0	0	1	1	1	1	9
PND.associated-1334	mmu-miR-125a-5p	MIMAT0000135	Traf6	22034	NM_009424	1	1	1	0	1	1	0	0	1	1	1	1	9
PND.associated-1335	mmu-miR-125a-5p	MIMAT0000135	Wnt7a	22421	NM_009527	1	1	1	0	1	1	0	0	1	1	1	1	9
PND.associated-1336	mmu-miR-125a-5p	MIMAT0000135	Slc6a18	22598	NM_001040692	1	1	1	0	1	1	0	0	1	1	1	1	9
PND.associated-1337	mmu-miR-125a-5p	MIMAT0000135	Grk1	24013	NM_011881	1	1	1	0	1	1	0	0	1	1	1	1	9
PND.associated-1338	mmu-miR-125a-5p	MIMAT0000135	Esrra	26379	NM_007953	1	1	1	0	0	1	1	0	1	1	1	1	9
PND.associated-1339	mmu-miR-125a-5p	MIMAT0000135	Podxl	27205	NM_013723	1	1	1	0	1	1	0	0	1	1	1	1	9
PND.associated-1340	mmu-miR-125a-5p	MIMAT0000135	Abcc5	27416	NM_013790	1	1	1	0	0	1	1	0	1	1	1	1	9
PND.associated-1341	mmu-miR-125a-5p	MIMAT0000135	Mfhas1	52065	NM_001081279	1	1	1	0	1	1	0	0	1	1	1	1	9
PND.associated-1342	mmu-miR-125a-5p	MIMAT0000135	Chst3	53374	NM_016803	1	1	1	0	1	1	0	0	1	1	1	1	9
PND.associated-1343	mmu-miR-125a-5p	MIMAT0000135	Pcdh12	53601	NM_017378	1	1	1	0	1	1	0	0	1	1	1	1	9
PND.associated-1344	mmu-miR-125a-5p	MIMAT0000135	Phc2	54383	NM_018774	1	1	1	0	0	1	1	0	1	1	1	1	9
PND.associated-1345	mmu-miR-125a-5p	MIMAT0000135	Nup210	54563	NM_018815	0	1	1	0	1	1	1	0	1	1	1	1	9
PND.associated-1346	mmu-miR-125a-5p	MIMAT0000135	Plagl2	54711	NM_018807	1	1	1	0	0	1	1	0	1	1	1	1	9
PND.associated-1347	mmu-miR-125a-5p	MIMAT0000135	Rybp	56353	NM_019743	1	1	1	0	0	1	1	0	1	1	1	1	9
PND.associated-1348	mmu-miR-125a-5p	MIMAT0000135	Zmym3	56364	NM_019831	1	1	1	0	0	1	1	0	1	1	1	1	9
PND.associated-1349	mmu-miR-125a-5p	MIMAT0000135	Cdc42se1	57912	NM_172395	1	1	1	0	1	1	0	0	1	1	1	1	9
PND.associated-1350	mmu-miR-125a-5p	MIMAT0000135	Tbc1d1	57915	NM_019636	1	1	1	0	0	1	1	0	1	1	1	1	9
PND.associated-1351	mmu-miR-125a-5p	MIMAT0000135	Scube1	64706	NM_022723	1	1	1	0	0	1	1	0	1	1	1	1	9
PND.associated-1352	mmu-miR-125a-5p	MIMAT0000135	Lpin3	64899	NM_022883	1	1	1	0	1	1	0	0	1	1	1	1	9
PND.associated-1353	mmu-miR-125a-5p	MIMAT0000135	Bhmt2	64918	NM_022884	1	1	1	0	1	1	0	0	1	1	1	1	9
PND.associated-1354	mmu-miR-125a-5p	MIMAT0000135	Xpo7	65246	NM_023045	1	1	1	0	1	1	0	0	1	1	1	1	9
PND.associated-1355	mmu-miR-125a-5p	MIMAT0000135	Abhd6	66082	NM_025341	1	1	1	0	1	1	0	0	1	1	1	1	9
PND.associated-1356	mmu-miR-125a-5p	MIMAT0000135	Grina	66168	NM_023168	1	1	1	0	0	1	1	0	1	1	1	1	9
PND.associated-1357	mmu-miR-125a-5p	MIMAT0000135	Fam53c	66306	NM_175104	1	1	1	0	0	1	1	0	1	1	1	1	9
PND.associated-1358	mmu-miR-125a-5p	MIMAT0000135	Smim7	66818	NM_172396	1	1	1	0	1	1	0	0	1	1	1	1	9
PND.associated-1359	mmu-miR-125a-5p	MIMAT0000135	Cdc37l1	67072	NM_025950	1	1	1	0	0	1	1	0	1	1	1	1	9
PND.associated-1360	mmu-miR-125a-5p	MIMAT0000135	Trak1	67095	NM_175114	1	1	1	0	0	1	1	0	1	1	1	1	9
PND.associated-1361	mmu-miR-125a-5p	MIMAT0000135	Dynlt3	67117	NM_025975	1	1	1	0	1	1	0	0	1	1	1	1	9
PND.associated-1362	mmu-miR-125a-5p	MIMAT0000135	Slc35a4	67843	NM_026404	1	1	1	0	1	1	1	0	0	1	1	1	9
PND.associated-1363	mmu-miR-125a-5p	MIMAT0000135	Fam134c	67998	NM_028933	1	1	1	0	0	1	1	0	1	1	1	1	9
PND.associated-1364	mmu-miR-125a-5p	MIMAT0000135	Ppm1f	68606	NM_176833	1	1	1	0	1	1	0	0	1	1	1	1	9
PND.associated-1365	mmu-miR-125a-5p	MIMAT0000135	Smek1	68734	NM_001160214	1	1	1	0	1	1	1	0	0	1	1	1	9
PND.associated-1366	mmu-miR-125a-5p	MIMAT0000135	Angel1	68737	NM_144524	1	1	1	0	1	1	0	0	1	1	1	1	9
PND.associated-1367	mmu-miR-125a-5p	MIMAT0000135	Abhd11	68758	NM_145215	1	1	1	0	1	1	0	0	1	1	1	1	9
PND.associated-1368	mmu-miR-125a-5p	MIMAT0000135	Triap1	69076	NM_026933	1	1	1	0	1	1	0	0	1	1	1	1	9
PND.associated-1369	mmu-miR-125a-5p	MIMAT0000135	Zfp397	69256	NM_027007	1	1	1	0	1	1	0	0	1	1	1	1	9
PND.associated-1370	mmu-miR-125a-5p	MIMAT0000135	Clmp	71566	NM_133733	1	1	1	0	1	1	0	0	1	1	1	1	9
PND.associated-1371	mmu-miR-125a-5p	MIMAT0000135	Galnt14	71685	NM_027864	1	1	1	0	1	1	0	0	1	1	1	1	9
PND.associated-1372	mmu-miR-125a-5p	MIMAT0000135	Coasy	71743	NM_027896	1	1	1	0	0	1	1	0	1	1	1	1	9
PND.associated-1373	mmu-miR-125a-5p	MIMAT0000135	Fndc3b	72007	NM_173182	1	1	1	0	0	1	1	0	1	1	1	1	9
PND.associated-1374	mmu-miR-125a-5p	MIMAT0000135	Osgepl1	72085	NM_028091	1	1	1	0	1	1	0	0	1	1	1	1	9
PND.associated-1375	mmu-miR-125a-5p	MIMAT0000135	B3gnt3	72297	NM_028189	1	1	1	0	1	1	0	0	1	1	1	1	9
PND.associated-1376	mmu-miR-125a-5p	MIMAT0000135	Scn2b	72821	NM_001014761	1	1	1	0	1	1	0	0	1	1	1	1	9
PND.associated-1377	mmu-miR-125a-5p	MIMAT0000135	4632428N05Rik	74048	NM_028732	1	1	1	0	1	1	0	0	1	1	1	1	9
PND.associated-1378	mmu-miR-125a-5p	MIMAT0000135	Katnb1	74187	NM_028805	1	1	1	0	0	1	1	0	1	1	1	1	9
PND.associated-1379	mmu-miR-125a-5p	MIMAT0000135	Zswim5	74464	NM_001029912	1	1	1	0	0	1	1	0	1	1	1	1	9
PND.associated-1380	mmu-miR-125a-5p	MIMAT0000135	Mau2	74549	NM_028993	1	1	1	0	0	1	1	0	1	1	1	1	9
PND.associated-1381	mmu-miR-125a-5p	MIMAT0000135	Gpsm2	76123	NM_029522	1	1	1	0	0	1	1	0	1	1	1	1	9
PND.associated-1382	mmu-miR-125a-5p	MIMAT0000135	Phf15	76901	NM_199299	1	1	1	0	1	1	0	0	1	1	1	1	9
PND.associated-1383	mmu-miR-125a-5p	MIMAT0000135	2610028H24Rik	76964	NM_029816	1	1	1	0	1	1	0	0	1	1	1	1	9
PND.associated-1384	mmu-miR-125a-5p	MIMAT0000135	Ypel2	77864	NM_001005341	1	1	1	0	1	1	0	0	1	1	1	1	9
PND.associated-1385	mmu-miR-125a-5p	MIMAT0000135	Phf23	78246	NM_030064	1	1	1	0	0	1	1	0	1	1	1	1	9
PND.associated-1386	mmu-miR-125a-5p	MIMAT0000135	Uvrag	78610	NM_178635	1	1	1	0	0	1	1	0	1	1	1	1	9
PND.associated-1387	mmu-miR-125a-5p	MIMAT0000135	Lactb	80907	NM_030717	1	1	1	0	1	1	1	0	1	0	1	1	9
PND.associated-1388	mmu-miR-125a-5p	MIMAT0000135	Rad54l2	81000	NM_030730	1	1	1	0	0	1	1	0	1	1	1	1	9
PND.associated-1389	mmu-miR-125a-5p	MIMAT0000135	Lin28a	83557	NM_145833	1	1	1	0	1	1	0	0	1	1	1	1	9
PND.associated-1390	mmu-miR-125a-5p	MIMAT0000135	Zkscan8	93681	NM_139141	1	1	1	0	1	1	0	0	1	1	1	1	9
PND.associated-1391	mmu-miR-125a-5p	MIMAT0000135	Lmod1	93689	NM_053106	1	1	1	0	1	1	0	0	1	1	1	1	9
PND.associated-1392	mmu-miR-125a-5p	MIMAT0000135	Slc24a3	94249	NM_053195	1	1	1	0	1	1	0	0	1	1	1	1	9
PND.associated-1393	mmu-miR-125a-5p	MIMAT0000135	Osbpl9	100273	NM_133885	1	1	1	0	1	1	1	0	0	1	1	1	9
PND.associated-1394	mmu-miR-125a-5p	MIMAT0000135	AU040320	100317	NM_133886	1	1	1	0	0	1	1	0	1	1	1	1	9
PND.associated-1395	mmu-miR-125a-5p	MIMAT0000135	Itga9	104099	NM_133721	1	1	1	0	1	1	1	0	0	1	1	1	9
PND.associated-1396	mmu-miR-125a-5p	MIMAT0000135	Rhoq	104215	NM_145491	1	1	1	0	1	1	0	0	1	1	1	1	9
PND.associated-1397	mmu-miR-125a-5p	MIMAT0000135	Nrm	106582	NM_134122	1	1	1	0	1	1	0	0	1	1	1	1	9
PND.associated-1398	mmu-miR-125a-5p	MIMAT0000135	Galnt7	108150	NM_144731	1	1	1	0	0	1	1	0	1	1	1	1	9
PND.associated-1399	mmu-miR-125a-5p	MIMAT0000135	Fam212b	109050	NM_175398	1	1	1	0	1	1	0	0	1	1	1	1	9
PND.associated-1400	mmu-miR-125a-5p	MIMAT0000135	Erc1	111173	NM_053204	1	1	1	0	0	1	1	0	1	1	1	1	9
PND.associated-1401	mmu-miR-125a-5p	MIMAT0000135	Elovl6	170439	NM_130450	1	1	1	0	1	1	0	0	1	1	1	1	9
PND.associated-1402	mmu-miR-125a-5p	MIMAT0000135	Sertad3	170742	NM_133210	1	1	1	0	1	1	0	0	1	1	1	1	9
PND.associated-1403	mmu-miR-125a-5p	MIMAT0000135	Bmf	171543	NM_138313	1	1	1	0	1	1	0	0	1	1	1	1	9
PND.associated-1404	mmu-miR-125a-5p	MIMAT0000135	Kdm4b	193796	NM_172132	1	1	1	0	1	1	0	0	1	1	1	1	9
PND.associated-1405	mmu-miR-125a-5p	MIMAT0000135	Sirt7	209011	NM_153056	1	1	1	0	0	1	1	0	1	1	1	1	9
PND.associated-1406	mmu-miR-125a-5p	MIMAT0000135	Gtf2h3	209357	NM_181410	1	1	1	0	1	1	0	0	1	1	1	1	9
PND.associated-1407	mmu-miR-125a-5p	MIMAT0000135	D15Ertd621e	210998	NM_145959	1	1	1	0	0	1	1	0	1	1	1	1	9
PND.associated-1408	mmu-miR-125a-5p	MIMAT0000135	Tmprss13	214531	NM_001013373	1	1	1	0	1	1	0	0	1	1	1	1	9
PND.associated-1409	mmu-miR-125a-5p	MIMAT0000135	Sidt2	214597	NM_172257	1	1	1	0	0	1	1	0	1	1	1	1	9
PND.associated-1410	mmu-miR-125a-5p	MIMAT0000135	Iba57	216792	NM_173785	1	1	1	0	1	1	0	0	1	1	1	1	9
PND.associated-1411	mmu-miR-125a-5p	MIMAT0000135	Synrg	217030	NM_194341	1	1	1	0	0	1	1	0	1	1	1	1	9
PND.associated-1412	mmu-miR-125a-5p	MIMAT0000135	Zfyve1	217695	NM_183154	1	1	1	0	0	1	1	0	1	1	1	1	9
PND.associated-1413	mmu-miR-125a-5p	MIMAT0000135	Nrbp2	223649	NM_144847	1	1	1	0	1	1	0	0	1	1	1	1	9
PND.associated-1414	mmu-miR-125a-5p	MIMAT0000135	Cyyr1	224405	NM_144853	1	1	1	0	1	1	0	0	1	1	1	1	9
PND.associated-1415	mmu-miR-125a-5p	MIMAT0000135	Uhrf1bp1	224648	NM_001080769	1	1	1	0	1	1	0	0	1	1	1	1	9
PND.associated-1416	mmu-miR-125a-5p	MIMAT0000135	Zfp523	224656	NM_172617	1	1	1	0	1	1	1	0	1	1	0	1	9
PND.associated-1417	mmu-miR-125a-5p	MIMAT0000135	Abcf1	224742	NM_013854	1	1	1	0	0	1	1	0	1	1	1	1	9
PND.associated-1418	mmu-miR-125a-5p	MIMAT0000135	Sh3tc2	225608	NM_172628	1	1	1	0	0	1	1	0	1	1	1	1	9
PND.associated-1419	mmu-miR-125a-5p	MIMAT0000135	Ubtd1	226122	NM_145500	1	1	1	0	0	1	1	0	1	1	1	1	9
PND.associated-1420	mmu-miR-125a-5p	MIMAT0000135	Lamc1	226519	NM_010683	1	1	1	0	0	1	1	0	1	1	1	1	9
PND.associated-1421	mmu-miR-125a-5p	MIMAT0000135	Plekhb2	226971	NM_145516	1	1	1	0	1	1	0	0	1	1	1	1	9
PND.associated-1422	mmu-miR-125a-5p	MIMAT0000135	Kcnt1	227632	NM_175462	1	1	1	0	1	1	0	0	1	1	1	1	9
PND.associated-1423	mmu-miR-125a-5p	MIMAT0000135	Lrp4	228357	NM_172668	1	1	1	0	0	1	1	0	1	1	1	1	9
PND.associated-1424	mmu-miR-125a-5p	MIMAT0000135	Smg5	229512	NM_178246	1	1	1	0	0	1	1	0	1	1	1	1	9
PND.associated-1425	mmu-miR-125a-5p	MIMAT0000135	Pias3	229615	NM_146135	1	1	1	0	0	1	1	0	1	1	1	1	9
PND.associated-1426	mmu-miR-125a-5p	MIMAT0000135	Acer2	230379	NM_139306	1	1	1	0	1	1	0	0	1	1	1	1	9
PND.associated-1427	mmu-miR-125a-5p	MIMAT0000135	Pdap1	231887	NM_001033313	1	1	1	0	0	1	1	0	1	1	1	1	9
PND.associated-1428	mmu-miR-125a-5p	MIMAT0000135	Eva1a	232146	NM_145570	1	1	1	0	1	1	0	0	1	1	1	1	9
PND.associated-1429	mmu-miR-125a-5p	MIMAT0000135	Stk38l	232533	NM_172734	1	1	1	0	0	1	1	0	1	1	1	1	9
PND.associated-1430	mmu-miR-125a-5p	MIMAT0000135	4931406P16Rik	233103	NM_172741	1	1	1	0	0	1	1	0	1	1	1	1	9
PND.associated-1431	mmu-miR-125a-5p	MIMAT0000135	Smg1	233789	NM_001031814	1	1	1	0	0	1	1	0	1	1	1	1	9
PND.associated-1432	mmu-miR-125a-5p	MIMAT0000135	Cpne2	234577	NM_153507	1	1	1	0	1	1	1	0	1	0	1	1	9
PND.associated-1433	mmu-miR-125a-5p	MIMAT0000135	Dync1li2	234663	NM_001013380	1	1	1	0	0	1	1	0	1	1	1	1	9
PND.associated-1434	mmu-miR-125a-5p	MIMAT0000135	Ddx19b	234733	NM_172284	1	1	1	0	1	1	0	0	1	1	1	1	9
PND.associated-1435	mmu-miR-125a-5p	MIMAT0000135	Prtg	235472	NM_175485	1	1	1	0	1	1	0	0	1	1	1	1	9
PND.associated-1436	mmu-miR-125a-5p	MIMAT0000135	Camkv	235604	NM_145621	1	1	1	0	0	1	1	0	1	1	1	1	9
PND.associated-1437	mmu-miR-125a-5p	MIMAT0000135	Smcr8	237782	NM_001085440	1	1	1	0	0	1	1	0	1	1	1	1	9
PND.associated-1438	mmu-miR-125a-5p	MIMAT0000135	Kcns3	238076	NM_173417	1	1	1	0	1	1	0	0	1	1	1	1	9
PND.associated-1439	mmu-miR-125a-5p	MIMAT0000135	Ppwd1	238831	NM_172807	1	1	1	0	1	1	1	0	1	0	1	1	9
PND.associated-1440	mmu-miR-125a-5p	MIMAT0000135	Slitrk6	239250	NM_175499	1	1	1	0	1	1	1	0	1	1	0	1	9
PND.associated-1441	mmu-miR-125a-5p	MIMAT0000135	Lnpep	240028	NM_172827	1	1	1	0	0	1	1	0	1	1	1	1	9
PND.associated-1442	mmu-miR-125a-5p	MIMAT0000135	Itga8	241226	NM_001001309	1	1	1	0	1	1	0	0	1	1	1	1	9
PND.associated-1443	mmu-miR-125a-5p	MIMAT0000135	Lrrc8a	241296	NM_177725	1	1	1	0	0	1	1	0	1	1	1	1	9
PND.associated-1444	mmu-miR-125a-5p	MIMAT0000135	Sbno1	243272	NM_001081203	1	1	1	0	1	1	0	0	1	1	1	1	9
PND.associated-1445	mmu-miR-125a-5p	MIMAT0000135	Nars2	244141	NM_153591	1	1	1	0	1	1	0	0	1	1	1	1	9
PND.associated-1446	mmu-miR-125a-5p	MIMAT0000135	Tbc1d8b	245638	NM_001081499	1	1	1	0	1	1	0	0	1	1	1	1	9
PND.associated-1447	mmu-miR-125a-5p	MIMAT0000135	Mllt6	246198	NM_139311	1	1	1	0	0	1	1	0	1	1	1	1	9
PND.associated-1448	mmu-miR-125a-5p	MIMAT0000135	Epb4.1	269587	NM_183428	1	1	1	0	0	1	1	0	1	1	1	1	9
PND.associated-1449	mmu-miR-125a-5p	MIMAT0000135	Map3k10	269881	NM_001081292	1	1	1	0	0	1	1	0	1	1	1	1	9
PND.associated-1450	mmu-miR-125a-5p	MIMAT0000135	Tmem169	271711	NM_175564	1	1	1	0	1	1	0	0	1	1	1	1	9
PND.associated-1451	mmu-miR-125a-5p	MIMAT0000135	Hif1an	319594	NM_176958	1	1	1	0	1	1	0	0	1	1	1	1	9
PND.associated-1452	mmu-miR-125a-5p	MIMAT0000135	Tmem72	319776	NM_178768	1	1	1	0	1	1	0	0	1	1	1	1	9
PND.associated-1453	mmu-miR-125a-5p	MIMAT0000135	B430306N03Rik	320148	NM_177083	1	1	1	0	1	1	0	0	1	1	1	1	9
PND.associated-1454	mmu-miR-125a-5p	MIMAT0000135	Zdhhc17	320150	NM_172554	1	1	1	0	0	1	1	0	1	1	1	1	9
PND.associated-1455	mmu-miR-125a-5p	MIMAT0000135	Msrb3	320183	NM_177092	1	1	1	0	1	1	0	0	1	1	1	1	9
PND.associated-1456	mmu-miR-125a-5p	MIMAT0000135	P4ha3	320452	NM_177161	1	1	1	0	1	1	1	0	0	1	1	1	9
PND.associated-1457	mmu-miR-125a-5p	MIMAT0000135	Mical2	320878	NM_177282	1	1	1	0	0	1	1	0	1	1	1	1	9
PND.associated-1458	mmu-miR-125a-5p	MIMAT0000135	Acot11	329910	NM_025590	1	1	1	0	0	1	1	0	1	1	1	1	9
PND.associated-1459	mmu-miR-125a-5p	MIMAT0000135	Tmem120b	330189	NM_001039723	1	1	1	0	1	1	0	0	1	1	1	1	9
PND.associated-1460	mmu-miR-125a-5p	MIMAT0000135	Frmpd4	333605	NM_001033330	1	1	1	0	1	1	0	0	1	1	1	1	9
PND.associated-1461	mmu-miR-125a-5p	MIMAT0000135	Trim65	338364	NM_178802	1	1	1	0	1	1	0	0	1	1	1	1	9
PND.associated-1462	mmu-miR-125a-5p	MIMAT0000135	Myo18a	360013	NM_011586	1	1	1	0	0	1	1	0	1	1	1	1	9
PND.associated-1463	mmu-miR-125a-5p	MIMAT0000135	Lrch1	380916	NM_001033439	1	1	1	0	0	1	1	0	1	1	1	1	9
PND.associated-1464	mmu-miR-125a-5p	MIMAT0000135	Greb1l	381157	NM_001083628	1	1	1	0	0	1	1	0	1	1	1	1	9
PND.associated-1465	mmu-miR-125a-5p	MIMAT0000135	Zfp488	382867	NM_001013777	1	1	1	0	1	1	0	0	1	1	1	1	9
PND.associated-1466	mmu-miR-125a-5p	MIMAT0000135	Taf9b	407786	NM_001001176	1	1	1	0	1	1	0	0	1	1	1	1	9
PND.associated-1467	mmu-miR-125a-5p	MIMAT0000135	Cpsf6	432508	NM_001013391	1	1	1	0	0	1	1	0	1	1	1	1	9
PND.associated-1468	mmu-miR-125a-5p	MIMAT0000135	Zbtb9	474156	NM_001005916	1	1	1	0	1	1	0	0	1	1	1	1	9
PND.associated-1469	mmu-miR-125a-5p	MIMAT0000135	Gm6086	619597	NM_001039219	1	1	1	0	1	1	0	0	1	1	1	1	9
PND.associated-1470	mmu-miR-125a-5p	MIMAT0000135	Kctd21	622320	NM_001039039	1	1	1	0	1	1	0	0	1	1	1	1	9
PND.associated-1471	mmu-miR-125a-5p	MIMAT0000135	Zxdb	668166	NM_001081473	1	1	1	0	0	1	1	0	1	1	1	1	9
PND.associated-1472	mmu-miR-127-3p	MIMAT0000139	Klhl14	225266	NM_001081403	1	1	1	0	1	1	1	0	1	1	1	1	10
PND.associated-1473	mmu-miR-127-3p	MIMAT0000139	Arhgef25	52666	NM_028027	1	1	1	0	0	1	1	0	1	1	1	1	9
PND.associated-1474	mmu-miR-127-3p	MIMAT0000139	Il21	60505	NM_021782	1	1	1	0	1	1	0	0	1	1	1	1	9
PND.associated-1475	mmu-miR-127-3p	MIMAT0000139	Setd8	67956	NM_030241	1	1	1	0	0	1	1	0	1	1	1	1	9
PND.associated-1476	mmu-miR-127-3p	MIMAT0000139	Prkrir	72981	NM_028410	1	1	1	0	0	1	1	0	1	1	1	1	9
PND.associated-1477	mmu-miR-127-3p	MIMAT0000139	Chst15	77590	NM_029935	1	1	1	0	1	1	0	0	1	1	1	1	9
PND.associated-1478	mmu-miR-127-3p	MIMAT0000139	Scn4a	110880	NM_133199	1	1	1	0	0	1	1	0	1	1	1	1	9
PND.associated-1479	mmu-miR-127-3p	MIMAT0000139	Zswim4	212168	NM_172503	1	1	1	0	1	1	0	0	1	1	1	1	9
PND.associated-1480	mmu-miR-127-3p	MIMAT0000139	Trib3	228775	NM_175093	1	1	1	0	1	1	0	0	1	1	1	1	9
PND.associated-1481	mmu-miR-127-3p	MIMAT0000139	Fbxl19	233902	NM_172748	1	1	1	0	0	1	1	0	1	1	1	1	9
PND.associated-1482	mmu-miR-127-3p	MIMAT0000139	Sept7	235072	NM_009859	1	1	1	0	1	1	0	0	1	1	1	1	9
PND.associated-1483	mmu-miR-127-3p	MIMAT0000139	Zfp384	269800	NM_175557	1	1	1	0	0	1	1	0	1	1	1	1	9
PND.associated-1484	mmu-miR-127-3p	MIMAT0000139	Zc3h4	330474	NM_198631	1	1	1	0	0	1	1	0	1	1	1	1	9
PND.associated-1485	mmu-miR-128-3p	MIMAT0000140	Bub1b	12236	NM_009773	1	1	1	0	1	1	1	0	1	1	1	1	10
PND.associated-1486	mmu-miR-128-3p	MIMAT0000140	H3f3b	15081	NM_008211	1	1	1	0	1	1	1	0	1	1	1	1	10
PND.associated-1487	mmu-miR-128-3p	MIMAT0000140	Hao1	15112	NM_010403	1	1	1	0	1	1	1	0	1	1	1	1	10
PND.associated-1488	mmu-miR-128-3p	MIMAT0000140	Rlim	19820	NM_011276	1	1	1	0	1	1	1	0	1	1	1	1	10
PND.associated-1489	mmu-miR-128-3p	MIMAT0000140	Plk2	20620	NM_152804	1	1	1	0	1	1	1	0	1	1	1	1	10
PND.associated-1490	mmu-miR-128-3p	MIMAT0000140	Sp1	20683	NM_013672	1	1	1	0	1	1	1	0	1	1	1	1	10
PND.associated-1491	mmu-miR-128-3p	MIMAT0000140	Syt4	20983	NM_009308	1	1	1	0	1	1	1	0	1	1	1	1	10
PND.associated-1492	mmu-miR-128-3p	MIMAT0000140	Tex2	21763	NM_198292	1	1	1	0	1	1	1	0	1	1	1	1	10
PND.associated-1493	mmu-miR-128-3p	MIMAT0000140	Ubr1	22222	NM_009461	1	1	1	0	1	1	1	0	1	1	1	1	10
PND.associated-1494	mmu-miR-128-3p	MIMAT0000140	Coro1c	23790	NM_011779	1	1	1	0	1	1	1	0	1	1	1	1	10
PND.associated-1495	mmu-miR-128-3p	MIMAT0000140	Sh2d3c	27387	NM_013781	1	1	1	0	1	1	1	0	1	1	1	1	10
PND.associated-1496	mmu-miR-128-3p	MIMAT0000140	Ulk2	29869	NM_013881	1	1	1	0	1	1	1	0	1	1	1	1	10
PND.associated-1497	mmu-miR-128-3p	MIMAT0000140	Clpp	53895	NM_017393	1	1	1	0	1	1	1	0	1	1	1	1	10
PND.associated-1498	mmu-miR-128-3p	MIMAT0000140	Ywhab	54401	NM_018753	1	1	1	0	1	1	1	0	1	1	1	1	10
PND.associated-1499	mmu-miR-128-3p	MIMAT0000140	Ptpn9	56294	NM_019651	1	1	1	0	1	1	1	0	1	1	1	1	10
PND.associated-1500	mmu-miR-128-3p	MIMAT0000140	Rybp	56353	NM_019743	1	1	1	0	1	1	1	0	1	1	1	1	10
PND.associated-1501	mmu-miR-128-3p	MIMAT0000140	Sv2a	64051	NM_022030	1	1	1	0	1	1	1	0	1	1	1	1	10
PND.associated-1502	mmu-miR-128-3p	MIMAT0000140	Arl8b	67166	NM_026011	1	1	1	0	1	1	1	0	1	1	1	1	10
PND.associated-1503	mmu-miR-128-3p	MIMAT0000140	Paip2	67869	NM_026420	1	1	1	0	1	1	1	0	1	1	1	1	10
PND.associated-1504	mmu-miR-128-3p	MIMAT0000140	Chd6	71389	NM_173368	1	1	1	0	1	1	1	0	1	1	1	1	10
PND.associated-1505	mmu-miR-128-3p	MIMAT0000140	Ist1	71955	NM_028018	1	1	1	0	1	1	1	0	1	1	1	1	10
PND.associated-1506	mmu-miR-128-3p	MIMAT0000140	Pgm2	72157	NM_028132	1	1	1	0	1	1	1	0	1	1	1	1	10
PND.associated-1507	mmu-miR-128-3p	MIMAT0000140	Rps6ka5	73086	NM_153587	1	1	1	0	1	1	1	0	1	1	1	1	10
PND.associated-1508	mmu-miR-128-3p	MIMAT0000140	Naa15	74838	NM_053089	1	1	1	0	1	1	1	0	1	1	1	1	10
PND.associated-1509	mmu-miR-128-3p	MIMAT0000140	Tgds	76355	NM_029578	1	1	1	0	1	1	1	0	1	1	1	1	10
PND.associated-1510	mmu-miR-128-3p	MIMAT0000140	Dnajb1	81489	NM_018808	1	1	1	0	1	1	1	0	1	1	1	1	10
PND.associated-1511	mmu-miR-128-3p	MIMAT0000140	Ube2n	93765	NM_080560	1	1	1	0	1	1	1	0	1	1	1	1	10
PND.associated-1512	mmu-miR-128-3p	MIMAT0000140	Tmem64	100201	NM_181401	1	1	1	0	1	1	1	0	1	1	1	1	10
PND.associated-1513	mmu-miR-128-3p	MIMAT0000140	Dcun1d4	100737	NM_178896	1	1	1	0	1	1	1	0	1	1	1	1	10
PND.associated-1514	mmu-miR-128-3p	MIMAT0000140	Fbxl14	101358	NM_133940	1	1	1	0	1	1	1	0	1	1	1	1	10
PND.associated-1515	mmu-miR-128-3p	MIMAT0000140	Sptssa	104725	NM_134054	1	1	1	0	1	1	1	0	1	1	1	1	10
PND.associated-1516	mmu-miR-128-3p	MIMAT0000140	Stim2	116873	NM_001081103	1	1	1	0	1	1	1	0	1	1	1	1	10
PND.associated-1517	mmu-miR-128-3p	MIMAT0000140	Rap1b	215449	NM_024457	1	1	1	0	1	1	1	0	1	1	1	1	10
PND.associated-1518	mmu-miR-128-3p	MIMAT0000140	Sh3tc2	225608	NM_172628	1	1	1	0	1	1	1	0	1	1	1	1	10
PND.associated-1519	mmu-miR-128-3p	MIMAT0000140	Ythdf1	228994	NM_173761	1	1	1	0	1	1	1	0	1	1	1	1	10
PND.associated-1520	mmu-miR-128-3p	MIMAT0000140	Zfp652	268469	NM_201609	1	1	1	0	1	1	1	0	1	1	1	1	10
PND.associated-1521	mmu-miR-128-3p	MIMAT0000140	Mtmr12	268783	NM_172958	1	1	1	0	1	1	1	0	1	1	1	1	10
PND.associated-1522	mmu-miR-128-3p	MIMAT0000140	Bcorl1	320376	NM_178782	1	1	1	0	1	1	1	0	1	1	1	1	10
PND.associated-1523	mmu-miR-128-3p	MIMAT0000140	Jhdm1d	338523	NM_001033430	1	1	1	0	1	1	1	0	1	1	1	1	10
PND.associated-1524	mmu-miR-128-3p	MIMAT0000140	Greb1l	381157	NM_001083628	1	1	1	0	1	1	1	0	1	1	1	1	10
PND.associated-1525	mmu-miR-128-3p	MIMAT0000140	Nrbf2	641340	NM_001036293	1	1	1	0	1	1	1	0	1	1	1	1	10
PND.associated-1526	mmu-miR-128-3p	MIMAT0000140	Abca1	11303	NM_013454	1	1	1	0	0	1	1	0	1	1	1	1	9
PND.associated-1527	mmu-miR-128-3p	MIMAT0000140	Acvr2a	11480	NM_007396	1	1	1	0	1	1	1	0	1	0	1	1	9
PND.associated-1528	mmu-miR-128-3p	MIMAT0000140	Adam22	11496	NM_001098225	1	1	1	0	1	1	0	0	1	1	1	1	9
PND.associated-1529	mmu-miR-128-3p	MIMAT0000140	Adora2b	11541	NM_007413	1	1	1	0	1	1	0	0	1	1	1	1	9
PND.associated-1530	mmu-miR-128-3p	MIMAT0000140	Agtrap	11610	NM_009642	1	1	1	0	1	1	0	0	1	1	1	1	9
PND.associated-1531	mmu-miR-128-3p	MIMAT0000140	Ampd3	11717	NM_009667	1	1	1	0	0	1	1	0	1	1	1	1	9
PND.associated-1532	mmu-miR-128-3p	MIMAT0000140	Aplp2	11804	NM_001102455	1	1	1	0	1	1	1	0	0	1	1	1	9
PND.associated-1533	mmu-miR-128-3p	MIMAT0000140	Arf2	11841	NM_007477	1	1	1	0	0	1	1	0	1	1	1	1	9
PND.associated-1534	mmu-miR-128-3p	MIMAT0000140	Atp1b1	11931	NM_009721	1	1	1	0	0	1	1	0	1	1	1	1	9
PND.associated-1535	mmu-miR-128-3p	MIMAT0000140	Bche	12038	NM_009738	1	1	1	0	1	1	0	0	1	1	1	1	9
PND.associated-1536	mmu-miR-128-3p	MIMAT0000140	Bmi1	12151	NM_007552	1	1	1	0	1	1	1	0	1	0	1	1	9
PND.associated-1537	mmu-miR-128-3p	MIMAT0000140	Bnc1	12173	NM_007562	1	1	1	0	1	1	0	0	1	1	1	1	9
PND.associated-1538	mmu-miR-128-3p	MIMAT0000140	Zfp36l1	12192	NM_007564	1	1	1	0	1	1	1	0	1	0	1	1	9
PND.associated-1539	mmu-miR-128-3p	MIMAT0000140	Btg1	12226	NM_007569	1	1	1	0	0	1	1	0	1	1	1	1	9
PND.associated-1540	mmu-miR-128-3p	MIMAT0000140	Capza1	12340	NM_009797	1	1	1	0	0	1	1	0	1	1	1	1	9
PND.associated-1541	mmu-miR-128-3p	MIMAT0000140	Cct3	12462	NM_009836	1	0	1	0	1	1	1	0	1	1	1	1	9
PND.associated-1542	mmu-miR-128-3p	MIMAT0000140	Cd34	12490	NM_001111059	1	1	1	0	1	1	0	0	1	1	1	1	9
PND.associated-1543	mmu-miR-128-3p	MIMAT0000140	Cdc42	12540	NM_009861	1	1	1	0	0	1	1	0	1	1	1	1	9
PND.associated-1544	mmu-miR-128-3p	MIMAT0000140	Cdh8	12564	NM_001039154	1	0	1	0	1	1	1	0	1	1	1	1	9
PND.associated-1545	mmu-miR-128-3p	MIMAT0000140	Cebpz	12607	NM_001024806	1	1	1	0	0	1	1	0	1	1	1	1	9
PND.associated-1546	mmu-miR-128-3p	MIMAT0000140	Chl1	12661	NM_007697	1	1	1	0	0	1	1	0	1	1	1	1	9
PND.associated-1547	mmu-miR-128-3p	MIMAT0000140	Clock	12753	NM_007715	1	1	1	0	0	1	1	0	1	1	1	1	9
PND.associated-1548	mmu-miR-128-3p	MIMAT0000140	Cnga2	12789	NM_007724	1	1	1	0	0	1	1	0	1	1	1	1	9
PND.associated-1549	mmu-miR-128-3p	MIMAT0000140	Col11a2	12815	NM_009926	1	1	1	0	1	1	0	0	1	1	1	1	9
PND.associated-1550	mmu-miR-128-3p	MIMAT0000140	Vcan	13003	NM_001081249	1	1	1	0	1	1	0	0	1	1	1	1	9
PND.associated-1551	mmu-miR-128-3p	MIMAT0000140	Ncan	13004	NM_007789	1	1	1	0	1	1	0	0	1	1	1	1	9
PND.associated-1552	mmu-miR-128-3p	MIMAT0000140	Ctla2a	13024	NM_007796	1	1	1	0	1	1	0	0	1	1	1	1	9
PND.associated-1553	mmu-miR-128-3p	MIMAT0000140	Dtna	13527	NM_207650	1	1	1	0	0	1	1	0	1	1	1	1	9
PND.associated-1554	mmu-miR-128-3p	MIMAT0000140	Edn3	13616	NM_007903	1	1	1	0	1	1	0	0	1	1	1	1	9
PND.associated-1555	mmu-miR-128-3p	MIMAT0000140	Ephb2	13844	NM_010142	1	1	1	0	0	1	1	0	1	1	1	1	9
PND.associated-1556	mmu-miR-128-3p	MIMAT0000140	Sfxn1	14057	NM_027324	1	1	1	0	1	1	0	0	1	1	1	1	9
PND.associated-1557	mmu-miR-128-3p	MIMAT0000140	Fgf1	14164	NM_010197	1	1	1	0	1	1	0	0	1	1	1	1	9
PND.associated-1558	mmu-miR-128-3p	MIMAT0000140	Flt4	14257	NM_008029	1	1	1	0	0	1	1	0	1	1	1	1	9
PND.associated-1559	mmu-miR-128-3p	MIMAT0000140	Fut9	14348	NM_010243	1	1	1	0	1	1	0	0	1	1	1	1	9
PND.associated-1560	mmu-miR-128-3p	MIMAT0000140	Gad2	14417	NM_008078	1	1	1	0	1	1	0	0	1	1	1	1	9
PND.associated-1561	mmu-miR-128-3p	MIMAT0000140	Gpam	14732	NM_008149	1	1	1	0	0	1	1	0	1	1	1	1	9
PND.associated-1562	mmu-miR-128-3p	MIMAT0000140	Grik3	14807	NM_001081097	1	1	1	0	1	1	0	0	1	1	1	1	9
PND.associated-1563	mmu-miR-128-3p	MIMAT0000140	Hmgcs2	15360	NM_008256	1	1	1	0	1	1	0	0	1	1	1	1	9
PND.associated-1564	mmu-miR-128-3p	MIMAT0000140	Hoxa1	15394	NM_010449	1	1	1	0	0	1	1	0	1	1	1	1	9
PND.associated-1565	mmu-miR-128-3p	MIMAT0000140	Agfg1	15463	NM_010472	1	1	1	0	0	1	1	0	1	1	1	1	9
PND.associated-1566	mmu-miR-128-3p	MIMAT0000140	Hsf2	15500	NM_008297	1	1	1	0	0	1	1	0	1	1	1	1	9
PND.associated-1567	mmu-miR-128-3p	MIMAT0000140	Ikbkb	16150	NM_010546	1	1	1	0	1	1	0	0	1	1	1	1	9
PND.associated-1568	mmu-miR-128-3p	MIMAT0000140	Isl1	16392	NM_021459	1	1	1	0	1	1	1	0	1	0	1	1	9
PND.associated-1569	mmu-miR-128-3p	MIMAT0000140	Kif11	16551	NM_010615	1	1	1	0	0	1	1	0	1	1	1	1	9
PND.associated-1570	mmu-miR-128-3p	MIMAT0000140	Lifr	16880	NM_013584	1	1	1	0	1	1	0	0	1	1	1	1	9
PND.associated-1571	mmu-miR-128-3p	MIMAT0000140	Man2a1	17158	NM_008549	1	1	1	0	0	1	1	0	1	1	1	1	9
PND.associated-1572	mmu-miR-128-3p	MIMAT0000140	Mcf2l	17207	NM_178076	1	1	1	0	1	1	0	0	1	1	1	1	9
PND.associated-1573	mmu-miR-128-3p	MIMAT0000140	Anapc1	17222	NM_008569	1	1	1	0	0	1	1	0	1	1	1	1	9
PND.associated-1574	mmu-miR-128-3p	MIMAT0000140	Melk	17279	NM_010790	1	1	1	0	0	1	1	0	1	1	1	1	9
PND.associated-1575	mmu-miR-128-3p	MIMAT0000140	Mme	17380	NM_008604	1	1	1	0	0	1	1	0	1	1	1	1	9
PND.associated-1576	mmu-miR-128-3p	MIMAT0000140	Mnt	17428	NM_010813	1	1	1	0	1	1	0	0	1	1	1	1	9
PND.associated-1577	mmu-miR-128-3p	MIMAT0000140	Myh9	17886	NM_022410	1	1	1	0	0	1	1	0	1	1	1	1	9
PND.associated-1578	mmu-miR-128-3p	MIMAT0000140	Nab1	17936	NM_008667	1	1	1	0	1	1	1	0	1	0	1	1	9
PND.associated-1579	mmu-miR-128-3p	MIMAT0000140	Nek2	18005	NM_010892	1	1	1	0	1	1	0	0	1	1	1	1	9
PND.associated-1580	mmu-miR-128-3p	MIMAT0000140	Neurod1	18012	NM_010894	1	1	1	0	0	1	1	0	1	1	1	1	9
PND.associated-1581	mmu-miR-128-3p	MIMAT0000140	Nf1	18015	NM_010897	1	1	1	0	0	1	1	0	1	1	1	1	9
PND.associated-1582	mmu-miR-128-3p	MIMAT0000140	Nhlh2	18072	NM_178777	1	1	1	0	0	1	1	0	1	1	1	1	9
PND.associated-1583	mmu-miR-128-3p	MIMAT0000140	Nin	18080	NM_001081453	1	1	1	0	1	1	0	0	1	1	1	1	9
PND.associated-1584	mmu-miR-128-3p	MIMAT0000140	Cd244	18106	NM_018729	1	1	1	0	1	1	0	0	1	1	1	1	9
PND.associated-1585	mmu-miR-128-3p	MIMAT0000140	Pcm1	18536	NM_023662	1	1	1	0	0	1	1	0	1	1	1	1	9
PND.associated-1586	mmu-miR-128-3p	MIMAT0000140	Pik3r1	18708	NM_001077495	1	1	1	0	1	1	1	0	0	1	1	1	9
PND.associated-1587	mmu-miR-128-3p	MIMAT0000140	Pkd2	18764	NM_008861	1	1	1	0	0	1	1	0	1	1	1	1	9
PND.associated-1588	mmu-miR-128-3p	MIMAT0000140	Plxna2	18845	NM_008882	1	1	1	0	0	1	1	0	1	1	1	1	9
PND.associated-1589	mmu-miR-128-3p	MIMAT0000140	Pten	19211	NM_008960	1	1	1	0	0	1	1	0	1	1	1	1	9
PND.associated-1590	mmu-miR-128-3p	MIMAT0000140	Ptprb	19263	NM_029928	1	1	1	0	1	1	0	0	1	1	1	1	9
PND.associated-1591	mmu-miR-128-3p	MIMAT0000140	Pitpnm2	19679	NM_011256	1	1	1	0	0	1	1	0	1	1	1	1	9
PND.associated-1592	mmu-miR-128-3p	MIMAT0000140	Reln	19699	NM_011261	1	1	1	0	1	1	0	0	1	1	1	1	9
PND.associated-1593	mmu-miR-128-3p	MIMAT0000140	Rgl2	19732	NM_009059	1	1	1	0	0	1	1	0	1	1	1	1	9
PND.associated-1594	mmu-miR-128-3p	MIMAT0000140	Xpr1	19775	NM_011273	1	1	1	0	1	1	0	0	1	1	1	1	9
PND.associated-1595	mmu-miR-128-3p	MIMAT0000140	Ruvbl2	20174	NM_011304	1	1	1	0	0	1	1	0	1	1	1	1	9
PND.associated-1596	mmu-miR-128-3p	MIMAT0000140	Stmn2	20257	NM_025285	1	1	1	0	0	1	1	0	1	1	1	1	9
PND.associated-1597	mmu-miR-128-3p	MIMAT0000140	Scn3a	20269	NM_018732	1	1	1	0	1	1	0	0	1	1	1	1	9
PND.associated-1598	mmu-miR-128-3p	MIMAT0000140	Scp2	20280	NM_011327	1	1	1	0	0	1	1	0	1	1	1	1	9
PND.associated-1599	mmu-miR-128-3p	MIMAT0000140	Sfrp4	20379	NM_016687	1	1	1	0	1	1	0	0	1	1	1	1	9
PND.associated-1600	mmu-miR-128-3p	MIMAT0000140	Srsf3	20383	NM_013663	1	1	1	0	1	1	0	0	1	1	1	1	9
PND.associated-1601	mmu-miR-128-3p	MIMAT0000140	St6galnac4	20448	NM_011373	1	1	1	0	1	1	0	0	1	1	1	1	9
PND.associated-1602	mmu-miR-128-3p	MIMAT0000140	Slc34a1	20505	NM_011392	1	1	1	0	1	1	0	0	1	1	1	1	9
PND.associated-1603	mmu-miR-128-3p	MIMAT0000140	Slc1a2	20511	NM_001077514	1	1	1	0	1	1	1	0	0	1	1	1	9
PND.associated-1604	mmu-miR-128-3p	MIMAT0000140	Tacr1	21336	NM_009313	1	1	1	0	1	1	0	0	1	1	1	1	9
PND.associated-1605	mmu-miR-128-3p	MIMAT0000140	Tbp	21374	NM_013684	1	1	1	0	0	1	1	0	1	1	1	1	9
PND.associated-1606	mmu-miR-128-3p	MIMAT0000140	Tfcp2	21422	NM_033476	1	1	1	0	1	1	0	0	1	1	1	1	9
PND.associated-1607	mmu-miR-128-3p	MIMAT0000140	Tgfb3	21809	NM_009368	1	1	1	0	1	1	1	0	1	1	0	1	9
PND.associated-1608	mmu-miR-128-3p	MIMAT0000140	Tgfbr1	21812	NM_009370	1	1	1	0	0	1	1	0	1	1	1	1	9
PND.associated-1609	mmu-miR-128-3p	MIMAT0000140	Tia1	21841	NM_011585	1	1	1	0	0	1	1	0	1	1	1	1	9
PND.associated-1610	mmu-miR-128-3p	MIMAT0000140	Tial1	21843	NM_009383	1	1	1	0	1	1	0	0	1	1	1	1	9
PND.associated-1611	mmu-miR-128-3p	MIMAT0000140	Tspan7	21912	NM_019634	1	1	1	0	0	1	1	0	1	1	1	1	9
PND.associated-1612	mmu-miR-128-3p	MIMAT0000140	Tub	22141	NM_021885	1	1	1	0	1	1	0	0	1	1	1	1	9
PND.associated-1613	mmu-miR-128-3p	MIMAT0000140	Upk1b	22268	NM_178924	1	1	1	0	1	1	0	0	1	1	1	1	9
PND.associated-1614	mmu-miR-128-3p	MIMAT0000140	Lin7c	22343	NM_011699	1	1	1	0	0	1	1	0	1	1	1	1	9
PND.associated-1615	mmu-miR-128-3p	MIMAT0000140	Wisp1	22402	NM_018865	1	1	1	0	1	1	0	0	1	1	1	1	9
PND.associated-1616	mmu-miR-128-3p	MIMAT0000140	Wnt1	22408	NM_021279	1	1	1	0	0	1	1	0	1	1	1	1	9
PND.associated-1617	mmu-miR-128-3p	MIMAT0000140	Plagl1	22634	NM_009538	1	1	1	0	1	1	0	0	1	1	1	1	9
PND.associated-1618	mmu-miR-128-3p	MIMAT0000140	Zfp26	22688	NM_011753	1	1	1	0	1	1	0	0	1	1	1	1	9
PND.associated-1619	mmu-miR-128-3p	MIMAT0000140	Aplnr	23796	NM_011784	1	1	1	0	1	1	0	0	1	1	1	1	9
PND.associated-1620	mmu-miR-128-3p	MIMAT0000140	Pde10a	23984	NM_011866	1	1	1	0	1	1	0	0	1	1	1	1	9
PND.associated-1621	mmu-miR-128-3p	MIMAT0000140	Sgcb	24051	NM_011890	1	1	1	0	1	1	0	0	1	1	1	1	9
PND.associated-1622	mmu-miR-128-3p	MIMAT0000140	Map2k7	26400	NM_001164172	1	1	1	0	1	1	1	0	0	1	1	1	9
PND.associated-1623	mmu-miR-128-3p	MIMAT0000140	Map3k1	26401	NM_011945	1	1	1	0	1	1	0	0	1	1	1	1	9
PND.associated-1624	mmu-miR-128-3p	MIMAT0000140	Limd1	29806	NM_013860	1	1	1	0	1	1	0	0	1	1	1	1	9
PND.associated-1625	mmu-miR-128-3p	MIMAT0000140	Hdgfrp3	29877	NM_013886	1	1	1	0	1	1	0	0	1	1	1	1	9
PND.associated-1626	mmu-miR-128-3p	MIMAT0000140	Usp25	30940	NM_013918	1	1	1	0	1	1	1	0	1	0	1	1	9
PND.associated-1627	mmu-miR-128-3p	MIMAT0000140	Ppp2r2d	52432	NM_026391	1	1	1	0	1	1	1	0	1	0	1	1	9
PND.associated-1628	mmu-miR-128-3p	MIMAT0000140	Sec61a1	53421	NM_016906	1	1	1	0	1	1	0	0	1	1	1	1	9
PND.associated-1629	mmu-miR-128-3p	MIMAT0000140	Insm1	53626	NM_016889	1	1	1	0	1	1	0	0	1	1	1	1	9
PND.associated-1630	mmu-miR-128-3p	MIMAT0000140	Atxn10	54138	NM_016843	1	1	1	0	1	1	0	0	1	1	1	1	9
PND.associated-1631	mmu-miR-128-3p	MIMAT0000140	Tbc1d8	54610	NM_018775	1	1	1	0	1	1	1	0	1	0	1	1	9
PND.associated-1632	mmu-miR-128-3p	MIMAT0000140	Pde3a	54611	NM_018779	1	1	1	0	1	1	1	0	1	0	1	1	9
PND.associated-1633	mmu-miR-128-3p	MIMAT0000140	Plagl2	54711	NM_018807	1	1	1	0	0	1	1	0	1	1	1	1	9
PND.associated-1634	mmu-miR-128-3p	MIMAT0000140	Cts8	56094	NM_019541	1	1	1	0	1	1	0	0	1	1	1	1	9
PND.associated-1635	mmu-miR-128-3p	MIMAT0000140	Shoc2	56392	NM_019658	1	1	1	0	0	1	1	0	1	1	1	1	9
PND.associated-1636	mmu-miR-128-3p	MIMAT0000140	Socs5	56468	NM_019654	1	1	1	0	0	1	1	0	1	1	1	1	9
PND.associated-1637	mmu-miR-128-3p	MIMAT0000140	Kcnd3	56543	NM_001039347	1	1	1	0	1	1	0	0	1	1	1	1	9
PND.associated-1638	mmu-miR-128-3p	MIMAT0000140	Gsk3b	56637	NM_019827	1	1	1	0	0	1	1	0	1	1	1	1	9
PND.associated-1639	mmu-miR-128-3p	MIMAT0000140	Tmem9b	56786	NM_020050	1	1	1	0	0	1	1	0	1	1	1	1	9
PND.associated-1640	mmu-miR-128-3p	MIMAT0000140	Rsad2	58185	NM_021384	1	1	1	0	1	1	0	0	1	1	1	1	9
PND.associated-1641	mmu-miR-128-3p	MIMAT0000140	Ppp1r1a	58200	NM_021391	1	1	1	0	1	1	0	0	1	1	1	1	9
PND.associated-1642	mmu-miR-128-3p	MIMAT0000140	Sh3rf1	59009	NM_021506	1	1	1	0	0	1	1	0	1	1	1	1	9
PND.associated-1643	mmu-miR-128-3p	MIMAT0000140	Scube1	64706	NM_022723	1	1	1	0	0	1	1	0	1	1	1	1	9
PND.associated-1644	mmu-miR-128-3p	MIMAT0000140	Xpo7	65246	NM_023045	1	1	1	0	1	1	0	0	1	1	1	1	9
PND.associated-1645	mmu-miR-128-3p	MIMAT0000140	Tmem57	66146	NM_025382	1	1	1	0	0	1	1	0	1	1	1	1	9
PND.associated-1646	mmu-miR-128-3p	MIMAT0000140	Atp5sl	66349	NM_025504	1	1	1	0	1	1	0	0	1	1	1	1	9
PND.associated-1647	mmu-miR-128-3p	MIMAT0000140	Tril	66873	NM_025817	1	1	1	0	1	1	0	0	1	1	1	1	9
PND.associated-1648	mmu-miR-128-3p	MIMAT0000140	Sdha	66945	NM_023281	1	1	1	0	1	1	1	0	1	1	0	1	9
PND.associated-1649	mmu-miR-128-3p	MIMAT0000140	Luc7l	66978	NM_028190	1	1	1	0	1	1	0	0	1	1	1	1	9
PND.associated-1650	mmu-miR-128-3p	MIMAT0000140	Med28	66999	NM_025895	1	1	1	0	1	1	0	0	1	1	1	1	9
PND.associated-1651	mmu-miR-128-3p	MIMAT0000140	Dnajb4	67035	NM_027287	1	1	1	0	1	1	1	0	0	1	1	1	9
PND.associated-1652	mmu-miR-128-3p	MIMAT0000140	Riok2	67045	NM_025934	1	1	1	0	1	1	1	0	1	0	1	1	9
PND.associated-1653	mmu-miR-128-3p	MIMAT0000140	Lsm1	67207	NM_026032	1	1	1	0	1	1	0	0	1	1	1	1	9
PND.associated-1654	mmu-miR-128-3p	MIMAT0000140	Fam69a	67266	NM_026062	1	1	1	0	1	1	0	0	1	1	1	1	9
PND.associated-1655	mmu-miR-128-3p	MIMAT0000140	Zfp606	67370	NM_026112	1	1	1	0	1	1	0	0	1	1	1	1	9
PND.associated-1656	mmu-miR-128-3p	MIMAT0000140	Slc25a46	67453	NM_026165	1	1	1	0	1	1	0	0	1	1	1	1	9
PND.associated-1657	mmu-miR-128-3p	MIMAT0000140	Ikbip	67454	NM_026166	1	1	1	0	1	1	0	0	1	1	1	1	9
PND.associated-1658	mmu-miR-128-3p	MIMAT0000140	Sf3a1	67465	NM_026175	1	1	1	0	0	1	1	0	1	1	1	1	9
PND.associated-1659	mmu-miR-128-3p	MIMAT0000140	Gpalpp1	67467	NM_026177	1	1	1	0	1	1	0	0	1	1	1	1	9
PND.associated-1660	mmu-miR-128-3p	MIMAT0000140	Tbc1d23	67581	NM_026254	1	1	1	0	0	1	1	0	1	1	1	1	9
PND.associated-1661	mmu-miR-128-3p	MIMAT0000140	Samd8	67630	NM_026283	1	1	1	0	1	1	0	0	1	1	1	1	9
PND.associated-1662	mmu-miR-128-3p	MIMAT0000140	Fbxo32	67731	NM_026346	1	1	1	0	1	1	0	0	1	1	1	1	9
PND.associated-1663	mmu-miR-128-3p	MIMAT0000140	Rgs8	67792	NM_026380	1	1	1	0	1	1	0	0	1	1	1	1	9
PND.associated-1664	mmu-miR-128-3p	MIMAT0000140	Bambi	68010	NM_026505	1	1	1	0	1	1	0	0	1	1	1	1	9
PND.associated-1665	mmu-miR-128-3p	MIMAT0000140	Tmem178	68027	NM_026516	1	1	1	0	0	1	1	0	1	1	1	1	9
PND.associated-1666	mmu-miR-128-3p	MIMAT0000140	Ndnf	68169	NM_172399	1	1	1	0	1	1	0	0	1	1	1	1	9
PND.associated-1667	mmu-miR-128-3p	MIMAT0000140	Golt1a	68338	NM_026680	1	1	1	0	1	1	0	0	1	1	1	1	9
PND.associated-1668	mmu-miR-128-3p	MIMAT0000140	Slc39a13	68427	NM_026721	1	1	1	0	1	1	0	0	1	1	1	1	9
PND.associated-1669	mmu-miR-128-3p	MIMAT0000140	Mob1b	68473	NM_026735	1	1	1	0	0	1	1	0	1	1	1	1	9
PND.associated-1670	mmu-miR-128-3p	MIMAT0000140	Eml1	68519	NM_001043335	1	1	1	0	1	1	1	0	0	1	1	1	9
PND.associated-1671	mmu-miR-128-3p	MIMAT0000140	Zfp740	68744	NM_153194	1	1	1	0	1	1	0	0	1	1	1	1	9
PND.associated-1672	mmu-miR-128-3p	MIMAT0000140	Ascc1	69090	NM_026937	1	1	1	0	0	1	1	0	1	1	1	1	9
PND.associated-1673	mmu-miR-128-3p	MIMAT0000140	Ddah1	69219	NM_026993	1	1	1	0	0	1	1	0	1	1	1	1	9
PND.associated-1674	mmu-miR-128-3p	MIMAT0000140	1700025G04Rik	69399	NM_197990	1	1	1	0	1	1	0	0	1	1	1	1	9
PND.associated-1675	mmu-miR-128-3p	MIMAT0000140	1810026J23Rik	69773	NM_178619	1	1	1	0	1	1	0	0	1	1	1	1	9
PND.associated-1676	mmu-miR-128-3p	MIMAT0000140	Ttc39b	69863	NM_027238	1	1	1	0	1	1	0	0	1	1	1	1	9
PND.associated-1677	mmu-miR-128-3p	MIMAT0000140	Fbxo33	70611	NM_001033156	1	1	1	0	1	1	0	0	1	1	1	1	9
PND.associated-1678	mmu-miR-128-3p	MIMAT0000140	Prdm16	70673	NM_027504	1	1	1	0	0	1	1	0	1	1	1	1	9
PND.associated-1679	mmu-miR-128-3p	MIMAT0000140	Phf6	70998	NM_027642	1	1	1	0	1	1	0	0	1	1	1	1	9
PND.associated-1680	mmu-miR-128-3p	MIMAT0000140	Ankrd40	71452	NM_027799	1	1	1	0	1	1	0	0	1	1	1	1	9
PND.associated-1681	mmu-miR-128-3p	MIMAT0000140	Optn	71648	NM_181848	1	1	1	0	1	1	0	0	1	1	1	1	9
PND.associated-1682	mmu-miR-128-3p	MIMAT0000140	Pitpnc1	71795	NM_145823	1	1	1	0	0	1	1	0	1	1	1	1	9
PND.associated-1683	mmu-miR-128-3p	MIMAT0000140	Dcaf7	71833	NM_027946	1	1	1	0	1	1	0	0	1	1	1	1	9
PND.associated-1684	mmu-miR-128-3p	MIMAT0000140	Rbpms2	71973	NM_028030	1	1	1	0	1	1	0	0	1	1	1	1	9
PND.associated-1685	mmu-miR-128-3p	MIMAT0000140	Fndc3b	72007	NM_173182	1	1	1	0	0	1	1	0	1	1	1	1	9
PND.associated-1686	mmu-miR-128-3p	MIMAT0000140	Pex13	72129	NM_023651	1	1	1	0	1	1	0	0	1	1	1	1	9
PND.associated-1687	mmu-miR-128-3p	MIMAT0000140	Fbxl20	72194	NM_028149	1	1	1	0	1	1	0	0	1	1	1	1	9
PND.associated-1688	mmu-miR-128-3p	MIMAT0000140	Kcnk10	72258	NM_029911	1	1	1	0	1	1	0	0	1	1	1	1	9
PND.associated-1689	mmu-miR-128-3p	MIMAT0000140	Ripk4	72388	NM_023663	1	1	1	0	1	1	0	0	1	1	1	1	9
PND.associated-1690	mmu-miR-128-3p	MIMAT0000140	Prcp	72461	NM_028243	1	1	1	0	0	1	1	0	1	1	1	1	9
PND.associated-1691	mmu-miR-128-3p	MIMAT0000140	Bclaf1	72567	NM_001025392	1	1	1	0	1	1	1	0	0	1	1	1	9
PND.associated-1692	mmu-miR-128-3p	MIMAT0000140	Fam76b	72826	NM_176836	1	1	1	0	0	1	1	0	1	1	1	1	9
PND.associated-1693	mmu-miR-128-3p	MIMAT0000140	Asphd2	72898	NM_028386	1	1	1	0	0	1	1	0	1	1	1	1	9
PND.associated-1694	mmu-miR-128-3p	MIMAT0000140	Top1mt	72960	NM_028404	1	1	1	0	1	1	1	0	1	0	1	1	9
PND.associated-1695	mmu-miR-128-3p	MIMAT0000140	Slc22a23	73102	NM_001033167	1	1	1	0	1	1	0	0	1	1	1	1	9
PND.associated-1696	mmu-miR-128-3p	MIMAT0000140	Wasl	73178	NM_028459	1	1	1	0	0	1	1	0	1	1	1	1	9
PND.associated-1697	mmu-miR-128-3p	MIMAT0000140	Setd7	73251	NM_080793	1	1	1	0	1	1	0	0	1	1	1	1	9
PND.associated-1698	mmu-miR-128-3p	MIMAT0000140	Arhgef6	73341	NM_152801	1	1	1	0	0	1	1	0	1	1	1	1	9
PND.associated-1699	mmu-miR-128-3p	MIMAT0000140	Rnf38	73469	NM_175201	1	1	1	0	1	1	1	0	0	1	1	1	9
PND.associated-1700	mmu-miR-128-3p	MIMAT0000140	Iws1	73473	NM_173441	1	1	1	0	0	1	1	0	1	1	1	1	9
PND.associated-1701	mmu-miR-128-3p	MIMAT0000140	Psmb11	73902	NM_175204	1	1	1	0	1	1	0	0	1	1	1	1	9
PND.associated-1702	mmu-miR-128-3p	MIMAT0000140	Glyr1	74022	NM_001079814	1	1	1	0	1	1	1	0	0	1	1	1	9
PND.associated-1703	mmu-miR-128-3p	MIMAT0000140	Nfx1	74164	NM_023739	1	1	1	0	1	1	1	0	1	1	0	1	9
PND.associated-1704	mmu-miR-128-3p	MIMAT0000140	Rnd3	74194	NM_028810	1	1	1	0	0	1	1	0	1	1	1	1	9
PND.associated-1705	mmu-miR-128-3p	MIMAT0000140	Hnrnpr	74326	NM_028871	1	1	1	0	0	1	1	0	1	1	1	1	9
PND.associated-1706	mmu-miR-128-3p	MIMAT0000140	Ttc25	74407	NM_028918	1	1	1	0	0	1	1	0	1	1	1	1	9
PND.associated-1707	mmu-miR-128-3p	MIMAT0000140	Lmbr1l	74775	NM_029098	1	1	1	0	0	1	1	0	1	1	1	1	9
PND.associated-1708	mmu-miR-128-3p	MIMAT0000140	Sepn1	74777	NM_029100	1	1	1	0	1	1	0	0	1	1	1	1	9
PND.associated-1709	mmu-miR-128-3p	MIMAT0000140	Arhgap12	75415	NM_001039692	1	1	1	0	1	1	1	0	0	1	1	1	9
PND.associated-1710	mmu-miR-128-3p	MIMAT0000140	Fam184a	75906	NM_001081428	1	1	1	0	1	1	0	0	1	1	1	1	9
PND.associated-1711	mmu-miR-128-3p	MIMAT0000140	Ncapg2	76044	NM_133762	1	1	1	0	1	1	1	0	1	0	1	1	9
PND.associated-1712	mmu-miR-128-3p	MIMAT0000140	Med13l	76199	NM_172424	1	1	1	0	0	1	1	0	1	1	1	1	9
PND.associated-1713	mmu-miR-128-3p	MIMAT0000140	Fads1	76267	NM_146094	1	1	1	0	1	1	0	0	1	1	1	1	9
PND.associated-1714	mmu-miR-128-3p	MIMAT0000140	Atg2b	76559	NM_029654	1	1	1	0	0	1	1	0	1	1	1	1	9
PND.associated-1715	mmu-miR-128-3p	MIMAT0000140	Ipo11	76582	NM_029665	1	1	1	0	0	1	1	0	1	1	1	1	9
PND.associated-1716	mmu-miR-128-3p	MIMAT0000140	Rnft1	76892	NM_029788	1	1	1	0	1	1	0	0	1	1	1	1	9
PND.associated-1717	mmu-miR-128-3p	MIMAT0000140	Bcas1	76960	NM_029815	1	1	1	0	1	1	0	0	1	1	1	1	9
PND.associated-1718	mmu-miR-128-3p	MIMAT0000140	Ticrr	77011	NM_029835	1	1	1	0	1	1	0	0	1	1	1	1	9
PND.associated-1719	mmu-miR-128-3p	MIMAT0000140	Tanc2	77097	NM_181071	1	1	1	0	0	1	1	0	1	1	1	1	9
PND.associated-1720	mmu-miR-128-3p	MIMAT0000140	Sec24a	77371	NM_175255	1	1	1	0	1	1	0	0	1	1	1	1	9
PND.associated-1721	mmu-miR-128-3p	MIMAT0000140	Lrat	79235	NM_023624	1	1	1	0	1	1	0	0	1	1	1	1	9
PND.associated-1722	mmu-miR-128-3p	MIMAT0000140	Gltpd1	79554	NM_024472	1	1	1	0	1	1	0	0	1	1	1	1	9
PND.associated-1723	mmu-miR-128-3p	MIMAT0000140	Sptbn4	80297	NM_032610	1	1	1	0	1	1	1	0	1	0	1	1	9
PND.associated-1724	mmu-miR-128-3p	MIMAT0000140	Rhoj	80837	NM_023275	1	1	1	0	1	1	0	0	1	1	1	1	9
PND.associated-1725	mmu-miR-128-3p	MIMAT0000140	Sgpp1	81535	NM_030750	1	1	1	0	0	1	1	0	1	1	1	1	9
PND.associated-1726	mmu-miR-128-3p	MIMAT0000140	Mmp1a	83995	NM_032006	1	1	1	0	1	1	0	0	1	1	1	1	9
PND.associated-1727	mmu-miR-128-3p	MIMAT0000140	Zkscan8	93681	NM_139141	1	1	1	0	1	1	0	0	1	1	1	1	9
PND.associated-1728	mmu-miR-128-3p	MIMAT0000140	Mpv17l	93734	NM_033564	1	1	1	0	1	1	0	0	1	1	1	1	9
PND.associated-1729	mmu-miR-128-3p	MIMAT0000140	Aff4	93736	NM_033565	1	1	1	0	1	1	0	0	1	1	1	1	9
PND.associated-1730	mmu-miR-128-3p	MIMAT0000140	Clec2h	94071	NM_053165	1	1	1	0	1	1	0	0	1	1	1	1	9
PND.associated-1731	mmu-miR-128-3p	MIMAT0000140	Tmem62	96957	NM_175285	1	1	1	0	0	1	1	0	1	1	1	1	9
PND.associated-1732	mmu-miR-128-3p	MIMAT0000140	Hadha	97212	NM_178878	1	1	1	0	1	1	0	0	1	1	1	1	9
PND.associated-1733	mmu-miR-128-3p	MIMAT0000140	Cdc123	98828	NM_133837	1	1	1	0	0	1	1	0	1	1	1	1	9
PND.associated-1734	mmu-miR-128-3p	MIMAT0000140	Magi3	99470	NM_133853	1	1	1	0	1	1	1	0	0	1	1	1	9
PND.associated-1735	mmu-miR-128-3p	MIMAT0000140	Mdn1	100019	NM_001081392	1	1	1	0	1	1	0	0	1	1	1	1	9
PND.associated-1736	mmu-miR-128-3p	MIMAT0000140	AU040320	100317	NM_133886	1	1	1	0	0	1	1	0	1	1	1	1	9
PND.associated-1737	mmu-miR-128-3p	MIMAT0000140	B630005N14Rik	101148	NM_175312	1	1	1	0	0	1	1	0	1	1	1	1	9
PND.associated-1738	mmu-miR-128-3p	MIMAT0000140	Taf5l	102162	NM_133966	1	1	1	0	0	1	1	0	1	1	1	1	9
PND.associated-1739	mmu-miR-128-3p	MIMAT0000140	Fbxw11	103583	NM_134015	1	1	1	0	0	1	1	0	1	1	1	1	9
PND.associated-1740	mmu-miR-128-3p	MIMAT0000140	Gldc	104174	NM_138595	1	1	1	0	0	1	1	0	1	1	1	1	9
PND.associated-1741	mmu-miR-128-3p	MIMAT0000140	Bap1	104416	NM_027088	1	1	1	0	0	1	1	0	1	1	1	1	9
PND.associated-1742	mmu-miR-128-3p	MIMAT0000140	Cggbp1	106143	NM_178647	1	1	1	0	1	1	0	0	1	1	1	1	9
PND.associated-1743	mmu-miR-128-3p	MIMAT0000140	Tm9sf3	107358	NM_133352	1	1	1	0	0	1	1	0	1	1	1	1	9
PND.associated-1744	mmu-miR-128-3p	MIMAT0000140	Ece2	107522	NM_177941	1	1	1	0	1	1	1	0	0	1	1	1	9
PND.associated-1745	mmu-miR-128-3p	MIMAT0000140	Slco4a1	108115	NM_148933	1	1	1	0	1	1	0	0	1	1	1	1	9
PND.associated-1746	mmu-miR-128-3p	MIMAT0000140	Slco3a1	108116	NM_023908	1	1	1	0	0	1	1	0	1	1	1	1	9
PND.associated-1747	mmu-miR-128-3p	MIMAT0000140	Plekha5	109135	NM_144920	1	1	1	0	0	1	1	0	1	1	1	1	9
PND.associated-1748	mmu-miR-128-3p	MIMAT0000140	Prex2	109294	NM_029525	1	1	1	0	1	1	1	0	0	1	1	1	9
PND.associated-1749	mmu-miR-128-3p	MIMAT0000140	Pygb	110078	NM_153781	1	1	1	0	0	1	1	0	1	1	1	1	9
PND.associated-1750	mmu-miR-128-3p	MIMAT0000140	Cyp11b1	110115	NM_001033229	1	1	1	0	1	1	0	0	1	1	1	1	9
PND.associated-1751	mmu-miR-128-3p	MIMAT0000140	Hspa13	110920	NM_030201	1	1	1	0	1	1	0	0	1	1	1	1	9
PND.associated-1752	mmu-miR-128-3p	MIMAT0000140	Egln1	112405	NM_053207	1	1	1	0	0	1	1	0	1	1	1	1	9
PND.associated-1753	mmu-miR-128-3p	MIMAT0000140	Mtmr4	170749	NM_133215	1	1	1	0	1	1	0	0	1	1	1	1	9
PND.associated-1754	mmu-miR-128-3p	MIMAT0000140	Rfxap	170767	NM_133231	1	1	1	0	1	1	0	0	1	1	1	1	9
PND.associated-1755	mmu-miR-128-3p	MIMAT0000140	Casc3	192160	NM_138660	1	1	1	0	1	1	0	0	1	1	1	1	9
PND.associated-1756	mmu-miR-128-3p	MIMAT0000140	Gm608	207806	NM_001029889	1	1	1	0	1	1	0	0	1	1	1	1	9
PND.associated-1757	mmu-miR-128-3p	MIMAT0000140	Mob3a	208228	NM_172457	1	1	1	0	1	1	0	0	1	1	1	1	9
PND.associated-1758	mmu-miR-128-3p	MIMAT0000140	Sgms1	208449	NM_001168525	1	1	1	0	1	1	1	0	0	1	1	1	9
PND.associated-1759	mmu-miR-128-3p	MIMAT0000140	Taf3	209361	NM_027748	1	1	1	0	0	1	1	0	1	1	1	1	9
PND.associated-1760	mmu-miR-128-3p	MIMAT0000140	B3gntl1	210004	NM_178664	1	1	1	0	1	1	0	0	1	1	1	1	9
PND.associated-1761	mmu-miR-128-3p	MIMAT0000140	Slc35f3	210027	NM_175434	1	1	1	0	1	1	0	0	1	1	1	1	9
PND.associated-1762	mmu-miR-128-3p	MIMAT0000140	Tmem194	210035	NM_001113211	1	1	1	0	1	1	0	0	1	1	1	1	9
PND.associated-1763	mmu-miR-128-3p	MIMAT0000140	Papd7	210106	NM_198600	1	1	1	0	0	1	1	0	1	1	1	1	9
PND.associated-1764	mmu-miR-128-3p	MIMAT0000140	Lpp	210126	NM_178665	1	1	1	0	1	1	0	0	1	1	1	1	9
PND.associated-1765	mmu-miR-128-3p	MIMAT0000140	Mcmbp	210711	NM_145955	1	1	1	0	1	1	0	0	1	1	1	1	9
PND.associated-1766	mmu-miR-128-3p	MIMAT0000140	Cpne9	211232	NM_170673	1	1	1	0	1	1	0	0	1	1	1	1	9
PND.associated-1767	mmu-miR-128-3p	MIMAT0000140	Pank3	211347	NM_145962	1	1	1	0	0	1	1	0	1	1	1	1	9
PND.associated-1768	mmu-miR-128-3p	MIMAT0000140	8030462N17Rik	212163	NM_178670	1	1	1	0	0	1	1	0	1	1	1	1	9
PND.associated-1769	mmu-miR-128-3p	MIMAT0000140	Sh3bgrl2	212531	NM_172507	1	1	1	0	1	1	0	0	1	1	1	1	9
PND.associated-1770	mmu-miR-128-3p	MIMAT0000140	Fam126b	213056	NM_172513	1	1	1	0	1	1	0	0	1	1	1	1	9
PND.associated-1771	mmu-miR-128-3p	MIMAT0000140	9530068E07Rik	213673	NM_153117	1	1	1	0	1	1	0	0	1	1	1	1	9
PND.associated-1772	mmu-miR-128-3p	MIMAT0000140	Kmt2a	214162	NM_001081049	1	1	1	0	0	1	1	0	1	1	1	1	9
PND.associated-1773	mmu-miR-128-3p	MIMAT0000140	Rcor3	214742	NM_144814	1	1	1	0	0	1	1	0	1	1	1	1	9
PND.associated-1774	mmu-miR-128-3p	MIMAT0000140	Chtf8	214987	NM_145412	1	1	1	0	1	1	0	0	1	1	1	1	9
PND.associated-1775	mmu-miR-128-3p	MIMAT0000140	Ccdc92	215707	NM_144819	1	1	1	0	1	1	0	0	1	1	1	1	9
PND.associated-1776	mmu-miR-128-3p	MIMAT0000140	Gpr126	215798	NM_001002268	1	1	1	0	1	1	0	0	1	1	1	1	9
PND.associated-1777	mmu-miR-128-3p	MIMAT0000140	Aldh1l2	216188	NM_153543	1	1	1	0	1	1	0	0	1	1	1	1	9
PND.associated-1778	mmu-miR-128-3p	MIMAT0000140	L2hgdh	217666	NM_145443	1	1	1	0	1	1	0	0	1	1	1	1	9
PND.associated-1779	mmu-miR-128-3p	MIMAT0000140	Cdca7l	217946	NM_146040	1	1	1	0	1	1	0	0	1	1	1	1	9
PND.associated-1780	mmu-miR-128-3p	MIMAT0000140	Srek1	218543	NM_172592	1	1	1	0	0	1	1	0	1	1	1	1	9
PND.associated-1781	mmu-miR-128-3p	MIMAT0000140	Depdc1b	218581	NM_178683	1	1	1	0	0	1	1	0	1	1	1	1	9
PND.associated-1782	mmu-miR-128-3p	MIMAT0000140	Slc7a4	224022	NM_144852	1	1	1	0	1	1	0	0	1	1	1	1	9
PND.associated-1783	mmu-miR-128-3p	MIMAT0000140	Pak2	224105	NM_177326	1	1	1	0	0	1	1	0	1	1	1	1	9
PND.associated-1784	mmu-miR-128-3p	MIMAT0000140	Poglut1	224143	NM_172380	1	1	1	0	1	1	0	0	1	1	1	1	9
PND.associated-1785	mmu-miR-128-3p	MIMAT0000140	Plcl2	224860	NM_013880	1	1	1	0	0	1	1	0	1	1	1	1	9
PND.associated-1786	mmu-miR-128-3p	MIMAT0000140	Rprd1a	225283	NM_144861	1	1	1	0	0	1	1	0	1	1	1	1	9
PND.associated-1787	mmu-miR-128-3p	MIMAT0000140	Etf1	225363	NM_144866	1	1	1	0	0	1	1	0	1	1	1	1	9
PND.associated-1788	mmu-miR-128-3p	MIMAT0000140	Onecut2	225631	NM_194268	1	1	1	0	1	1	0	0	1	1	1	1	9
PND.associated-1789	mmu-miR-128-3p	MIMAT0000140	Cplx4	225644	NM_145493	1	1	1	0	1	1	0	0	1	1	1	1	9
PND.associated-1790	mmu-miR-128-3p	MIMAT0000140	Lamc1	226519	NM_010683	1	1	1	0	0	1	1	0	1	1	1	1	9
PND.associated-1791	mmu-miR-128-3p	MIMAT0000140	Kctd3	226823	NM_172650	1	1	1	0	0	1	1	0	1	1	1	1	9
PND.associated-1792	mmu-miR-128-3p	MIMAT0000140	Ppip5k2	227399	NM_173760	1	1	1	0	0	1	1	0	1	1	1	1	9
PND.associated-1793	mmu-miR-128-3p	MIMAT0000140	Ppig	228005	NM_001081086	1	1	1	0	1	1	0	0	1	1	1	1	9
PND.associated-1794	mmu-miR-128-3p	MIMAT0000140	Tlk1	228012	NM_172664	1	1	1	0	1	1	1	0	1	1	0	1	9
PND.associated-1795	mmu-miR-128-3p	MIMAT0000140	Madd	228355	NM_001177719	1	1	1	0	1	1	1	0	0	1	1	1	9
PND.associated-1796	mmu-miR-128-3p	MIMAT0000140	Zfp341	228807	NM_199304	1	1	1	0	0	1	1	0	1	1	1	1	9
PND.associated-1797	mmu-miR-128-3p	MIMAT0000140	Phf20	228829	NM_172674	1	1	1	0	1	1	0	0	1	1	1	1	9
PND.associated-1798	mmu-miR-128-3p	MIMAT0000140	Ralgapb	228850	NM_177658	1	1	1	0	1	1	0	0	1	1	1	1	9
PND.associated-1799	mmu-miR-128-3p	MIMAT0000140	Ppp1r3d	228966	NM_001085501	1	1	1	0	1	1	0	0	1	1	1	1	9
PND.associated-1800	mmu-miR-128-3p	MIMAT0000140	Osbpl2	228983	NM_144500	1	1	1	0	1	1	0	0	1	1	1	1	9
PND.associated-1801	mmu-miR-128-3p	MIMAT0000140	Samd10	229011	NM_172676	1	1	1	0	1	1	0	0	1	1	1	1	9
PND.associated-1802	mmu-miR-128-3p	MIMAT0000140	Smg5	229512	NM_178246	1	1	1	0	0	1	1	0	1	1	1	1	9
PND.associated-1803	mmu-miR-128-3p	MIMAT0000140	Pogz	229584	NM_172683	1	1	1	0	1	1	0	0	1	1	1	1	9
PND.associated-1804	mmu-miR-128-3p	MIMAT0000140	Rsbn1	229675	NM_172684	1	1	1	0	0	1	1	0	1	1	1	1	9
PND.associated-1805	mmu-miR-128-3p	MIMAT0000140	Npr2	230103	NM_173788	1	1	1	0	0	1	1	0	1	1	1	1	9
PND.associated-1806	mmu-miR-128-3p	MIMAT0000140	Tmeff1	230157	NM_021436	1	1	1	0	1	1	1	0	1	0	1	1	9
PND.associated-1807	mmu-miR-128-3p	MIMAT0000140	E130308A19Rik	230259	NM_001015681	1	1	1	0	0	1	1	0	1	1	1	1	9
PND.associated-1808	mmu-miR-128-3p	MIMAT0000140	6330416G13Rik	230279	NM_144905	1	1	1	0	1	1	0	0	1	1	1	1	9
PND.associated-1809	mmu-miR-128-3p	MIMAT0000140	Ttc39a	230603	NM_153392	1	0	1	0	1	1	1	0	1	1	1	1	9
PND.associated-1810	mmu-miR-128-3p	MIMAT0000140	Wdtc1	230796	NM_199306	1	1	1	0	0	1	1	0	1	1	1	1	9
PND.associated-1811	mmu-miR-128-3p	MIMAT0000140	Zbtb40	230848	NM_198248	1	1	1	0	1	1	0	0	1	1	1	1	9
PND.associated-1812	mmu-miR-128-3p	MIMAT0000140	Fbxl18	231863	NM_001033312	1	1	1	0	0	1	1	0	1	1	1	1	9
PND.associated-1813	mmu-miR-128-3p	MIMAT0000140	Slc6a1	232333	NM_178703	1	1	1	0	0	1	1	0	1	1	1	1	9
PND.associated-1814	mmu-miR-128-3p	MIMAT0000140	Wnk1	232341	NM_001199084	1	1	1	0	1	1	1	0	0	1	1	1	9
PND.associated-1815	mmu-miR-128-3p	MIMAT0000140	Stk38l	232533	NM_172734	1	1	1	0	0	1	1	0	1	1	1	1	9
PND.associated-1816	mmu-miR-128-3p	MIMAT0000140	Dpy19l3	233115	NM_178704	1	1	1	0	0	1	1	0	1	1	1	1	9
PND.associated-1817	mmu-miR-128-3p	MIMAT0000140	Ctu1	233189	NM_145582	1	1	1	0	1	1	0	0	1	1	1	1	9
PND.associated-1818	mmu-miR-128-3p	MIMAT0000140	Mtmr10	233315	NM_172742	1	1	1	0	1	1	0	0	1	1	1	1	9
PND.associated-1819	mmu-miR-128-3p	MIMAT0000140	BC030336	233812	NM_001164580	1	1	1	0	1	1	1	0	0	1	1	1	9
PND.associated-1820	mmu-miR-128-3p	MIMAT0000140	BC030500	234290	NM_173411	1	1	1	0	1	1	0	0	1	1	1	1	9
PND.associated-1821	mmu-miR-128-3p	MIMAT0000140	Heatr3	234549	NM_172757	1	1	1	0	1	1	0	0	1	1	1	1	9
PND.associated-1822	mmu-miR-128-3p	MIMAT0000140	Ces2e	234673	NM_172759	1	1	1	0	1	1	0	0	1	1	1	1	9
PND.associated-1823	mmu-miR-128-3p	MIMAT0000140	Ccdc67	234964	NM_181816	1	1	1	0	0	1	1	0	1	1	1	1	9
PND.associated-1824	mmu-miR-128-3p	MIMAT0000140	Nxt2	237082	NM_172782	1	1	1	0	1	1	0	0	1	1	1	1	9
PND.associated-1825	mmu-miR-128-3p	MIMAT0000140	Zc3h12d	237256	NM_172785	1	1	1	0	1	1	0	0	1	1	1	1	9
PND.associated-1826	mmu-miR-128-3p	MIMAT0000140	Erc2	238988	NM_177814	1	1	1	0	0	1	1	0	1	1	1	1	9
PND.associated-1827	mmu-miR-128-3p	MIMAT0000140	Oxgr1	239283	NM_001001490	1	1	1	0	1	1	0	0	1	1	1	1	9
PND.associated-1828	mmu-miR-128-3p	MIMAT0000140	Rxfp3	239336	NM_178717	1	1	1	0	1	1	0	0	1	1	1	1	9
PND.associated-1829	mmu-miR-128-3p	MIMAT0000140	Smcr7l	239555	NM_178719	1	1	1	0	1	1	0	0	1	1	1	1	9
PND.associated-1830	mmu-miR-128-3p	MIMAT0000140	Gpr156	239845	NM_153394	1	1	1	0	1	1	0	0	1	1	1	1	9
PND.associated-1831	mmu-miR-128-3p	MIMAT0000140	Arid1b	239985	NM_001085355	1	1	1	0	1	1	0	0	1	1	1	1	9
PND.associated-1832	mmu-miR-128-3p	MIMAT0000140	Tor1aip2	240832	NM_172843	1	1	1	0	1	1	0	0	1	1	1	1	9
PND.associated-1833	mmu-miR-128-3p	MIMAT0000140	Xirp2	241431	NM_001083919	1	1	1	0	1	1	0	0	1	1	1	1	9
PND.associated-1834	mmu-miR-128-3p	MIMAT0000140	Slc7a14	241919	NM_172861	1	1	1	0	1	1	0	0	1	1	1	1	9
PND.associated-1835	mmu-miR-128-3p	MIMAT0000140	Frem2	242022	NM_172862	1	1	1	0	0	1	1	0	1	1	1	1	9
PND.associated-1836	mmu-miR-128-3p	MIMAT0000140	Slc44a5	242259	NM_001081263	1	1	1	0	0	1	1	0	1	1	1	1	9
PND.associated-1837	mmu-miR-128-3p	MIMAT0000140	Klhdc7a	242721	NM_173427	1	1	1	0	1	1	0	0	1	1	1	1	9
PND.associated-1838	mmu-miR-128-3p	MIMAT0000140	Kbtbd8	243574	NM_001008785	1	1	1	0	1	1	1	0	0	1	1	1	9
PND.associated-1839	mmu-miR-128-3p	MIMAT0000140	Plxna4	243743	NM_175750	1	1	1	0	1	1	0	0	1	1	1	1	9
PND.associated-1840	mmu-miR-128-3p	MIMAT0000140	Erlin2	244373	NM_153592	1	1	1	0	1	1	0	0	1	1	1	1	9
PND.associated-1841	mmu-miR-128-3p	MIMAT0000140	AI118078	244886	NM_172923	1	1	1	0	0	1	1	0	1	1	1	1	9
PND.associated-1842	mmu-miR-128-3p	MIMAT0000140	Tubgcp3	259279	NM_198031	1	1	1	0	1	1	1	0	1	0	1	1	9
PND.associated-1843	mmu-miR-128-3p	MIMAT0000140	Samd3	268288	NM_001013766	1	1	1	0	1	1	0	0	1	1	1	1	9
PND.associated-1844	mmu-miR-128-3p	MIMAT0000140	Kcnc2	268345	NM_001025581	1	1	1	0	0	1	1	0	1	1	1	1	9
PND.associated-1845	mmu-miR-128-3p	MIMAT0000140	Ss18	268996	NM_009280	1	1	1	0	0	1	1	0	1	1	1	1	9
PND.associated-1846	mmu-miR-128-3p	MIMAT0000140	Slc4a11	269356	NM_001081162	1	1	1	0	0	1	1	0	1	1	1	1	9
PND.associated-1847	mmu-miR-128-3p	MIMAT0000140	Zfp512	269639	NM_172993	1	1	1	0	0	1	1	0	1	1	1	1	9
PND.associated-1848	mmu-miR-128-3p	MIMAT0000140	Tmem132e	270893	NM_023438	1	1	1	0	0	1	1	0	1	1	1	1	9
PND.associated-1849	mmu-miR-128-3p	MIMAT0000140	Adamts16	271127	NM_172053	1	1	1	0	1	1	0	0	1	1	1	1	9
PND.associated-1850	mmu-miR-128-3p	MIMAT0000140	E130309F12Rik	272031	NM_178756	1	1	1	0	1	1	0	0	1	1	1	1	9
PND.associated-1851	mmu-miR-128-3p	MIMAT0000140	Prr18	320111	NM_178774	1	1	1	0	1	1	0	0	1	1	1	1	9
PND.associated-1852	mmu-miR-128-3p	MIMAT0000140	Scai	320271	NM_178778	1	1	1	0	1	1	0	0	1	1	1	1	9
PND.associated-1853	mmu-miR-128-3p	MIMAT0000140	Vwc2l	320460	NM_177164	1	1	1	0	0	1	1	0	1	1	1	1	9
PND.associated-1854	mmu-miR-128-3p	MIMAT0000140	Ppm1e	320472	NM_177167	1	1	1	0	0	1	1	0	1	1	1	1	9
PND.associated-1855	mmu-miR-128-3p	MIMAT0000140	Heatr5a	320487	NM_177171	1	1	1	0	0	1	1	0	1	1	1	1	9
PND.associated-1856	mmu-miR-128-3p	MIMAT0000140	Ubn2	320538	NM_177185	1	1	1	0	1	1	0	0	1	1	1	1	9
PND.associated-1857	mmu-miR-128-3p	MIMAT0000140	D5Ertd579e	320661	NM_001081232	1	1	1	0	0	1	1	0	1	1	1	1	9
PND.associated-1858	mmu-miR-128-3p	MIMAT0000140	Ipo8	320727	NM_001081113	1	1	1	0	0	1	1	0	1	1	1	1	9
PND.associated-1859	mmu-miR-128-3p	MIMAT0000140	Gfod1	328232	NM_001033399	1	1	1	0	1	1	0	0	1	1	1	1	9
PND.associated-1860	mmu-miR-128-3p	MIMAT0000140	Ctdspl2	329506	NM_212450	1	1	1	0	0	1	1	0	1	1	1	1	9
PND.associated-1861	mmu-miR-128-3p	MIMAT0000140	Acot11	329910	NM_025590	1	1	1	0	0	1	1	0	1	1	1	1	9
PND.associated-1862	mmu-miR-128-3p	MIMAT0000140	Fam185a	330050	NM_177869	1	1	1	0	1	1	0	0	1	1	1	1	9
PND.associated-1863	mmu-miR-128-3p	MIMAT0000140	Dixdc1	330938	NM_178118	1	1	1	0	0	1	1	0	1	1	1	1	9
PND.associated-1864	mmu-miR-128-3p	MIMAT0000140	Nanos1	332397	NM_178421	1	1	1	0	1	1	0	0	1	1	1	1	9
PND.associated-1865	mmu-miR-128-3p	MIMAT0000140	Cntln	338349	NM_175275	1	0	1	0	1	1	1	0	1	1	1	1	9
PND.associated-1866	mmu-miR-128-3p	MIMAT0000140	Morc3	338467	NM_001045529	1	1	1	0	0	1	1	0	1	1	1	1	9
PND.associated-1867	mmu-miR-128-3p	MIMAT0000140	Sfmbt2	353282	NM_177386	1	1	1	0	1	1	0	0	1	1	1	1	9
PND.associated-1868	mmu-miR-128-3p	MIMAT0000140	Lmo7	380928	NM_201529	1	1	1	0	0	1	1	0	1	1	1	1	9
PND.associated-1869	mmu-miR-128-3p	MIMAT0000140	Pabpc1l	381404	NM_001114079	1	1	1	0	0	1	1	0	1	1	1	1	9
PND.associated-1870	mmu-miR-128-3p	MIMAT0000140	Tmtc1	387314	NM_198967	1	1	1	0	0	1	1	0	1	1	1	1	9
PND.associated-1871	mmu-miR-128-3p	MIMAT0000140	Gm5615	434396	NM_001033783	1	1	1	0	1	1	0	0	1	1	1	1	9
PND.associated-1872	mmu-miR-128-3p	MIMAT0000140	Ankrd34a	545554	NM_001024851	1	1	1	0	0	1	1	0	1	1	1	1	9
PND.associated-1873	mmu-miR-128-3p	MIMAT0000140	Zfp784	654801	NM_001039532	1	1	1	0	1	1	0	0	1	1	1	1	9
PND.associated-1874	mmu-miR-128-3p	MIMAT0000140	9930111J21Rik1	667214	NM_001114679	1	1	1	0	1	1	0	0	1	1	1	1	9
PND.associated-1875	mmu-miR-128-3p	MIMAT0000140	Dnajc3	100037258	NM_008929	1	1	1	0	1	1	0	0	1	1	1	1	9
PND.associated-1876	mmu-miR-130a-3p	MIMAT0000141	Abca1	11303	NM_013454	1	1	1	0	1	1	1	0	1	1	1	1	10
PND.associated-1877	mmu-miR-130a-3p	MIMAT0000141	Agfg1	15463	NM_010472	1	1	1	0	1	1	1	0	1	1	1	1	10
PND.associated-1878	mmu-miR-130a-3p	MIMAT0000141	Hs3st1	15476	NM_010474	1	1	1	0	1	1	1	0	1	1	1	1	10
PND.associated-1879	mmu-miR-130a-3p	MIMAT0000141	Kcna4	16492	NM_021275	1	1	1	0	1	1	1	0	1	1	1	1	10
PND.associated-1880	mmu-miR-130a-3p	MIMAT0000141	Laptm4a	17775	NM_008640	1	1	1	0	1	1	1	0	1	1	1	1	10
PND.associated-1881	mmu-miR-130a-3p	MIMAT0000141	Pten	19211	NM_008960	1	1	1	0	1	1	1	0	1	1	1	1	10
PND.associated-1882	mmu-miR-130a-3p	MIMAT0000141	Rab34	19376	NM_033475	1	1	1	0	1	1	1	0	1	1	1	1	10
PND.associated-1883	mmu-miR-130a-3p	MIMAT0000141	Ralbp1	19765	NM_009067	1	1	1	0	1	1	1	0	1	1	1	1	10
PND.associated-1884	mmu-miR-130a-3p	MIMAT0000141	Abcc5	27416	NM_013790	1	1	1	0	1	1	1	0	1	1	1	1	10
PND.associated-1885	mmu-miR-130a-3p	MIMAT0000141	Ulk2	29869	NM_013881	1	1	1	0	1	1	1	0	1	1	1	1	10
PND.associated-1886	mmu-miR-130a-3p	MIMAT0000141	Cnot4	53621	NM_016877	1	1	1	0	1	1	1	0	1	1	1	1	10
PND.associated-1887	mmu-miR-130a-3p	MIMAT0000141	Trim3	55992	NM_018880	1	1	1	0	1	1	1	0	1	1	1	1	10
PND.associated-1888	mmu-miR-130a-3p	MIMAT0000141	Tmem9b	56786	NM_020050	1	1	1	0	1	1	1	0	1	1	1	1	10
PND.associated-1889	mmu-miR-130a-3p	MIMAT0000141	Ino80	68142	NM_026574	1	1	1	0	1	1	1	0	1	1	1	1	10
PND.associated-1890	mmu-miR-130a-3p	MIMAT0000141	Rmnd5a	68477	NM_024288	1	1	1	0	1	1	1	0	1	1	1	1	10
PND.associated-1891	mmu-miR-130a-3p	MIMAT0000141	Wasl	73178	NM_028459	1	1	1	0	1	1	1	0	1	1	1	1	10
PND.associated-1892	mmu-miR-130a-3p	MIMAT0000141	Cluh	74148	NM_001081158	1	1	1	0	1	1	1	0	1	1	1	1	10
PND.associated-1893	mmu-miR-130a-3p	MIMAT0000141	Ndel1	83431	NM_023668	1	1	1	0	1	1	1	0	1	1	1	1	10
PND.associated-1894	mmu-miR-130a-3p	MIMAT0000141	Btaf1	107182	NM_001080706	1	1	1	0	1	1	1	0	1	1	1	1	10
PND.associated-1895	mmu-miR-130a-3p	MIMAT0000141	Chd9	109151	NM_177224	1	1	1	0	1	1	1	0	1	1	1	1	10
PND.associated-1896	mmu-miR-130a-3p	MIMAT0000141	Usp48	170707	NM_130879	1	1	1	0	1	1	1	0	1	1	1	1	10
PND.associated-1897	mmu-miR-130a-3p	MIMAT0000141	Trib2	217410	NM_144551	1	1	1	0	1	1	1	0	1	1	1	1	10
PND.associated-1898	mmu-miR-130a-3p	MIMAT0000141	Nek9	217718	NM_145138	1	1	1	0	1	1	1	0	1	1	1	1	10
PND.associated-1899	mmu-miR-130a-3p	MIMAT0000141	Kdm2a	225876	NM_001001984	1	1	1	0	1	1	1	0	1	1	1	1	10
PND.associated-1900	mmu-miR-130a-3p	MIMAT0000141	R3hdm1	226412	NM_181750	1	1	1	0	1	1	1	0	1	1	1	1	10
PND.associated-1901	mmu-miR-130a-3p	MIMAT0000141	Sel1l3	231238	NM_172710	1	1	1	0	1	1	1	0	1	1	1	1	10
PND.associated-1902	mmu-miR-130a-3p	MIMAT0000141	Stk38l	232533	NM_172734	1	1	1	0	1	1	1	0	1	1	1	1	10
PND.associated-1903	mmu-miR-130a-3p	MIMAT0000141	Tnrc6a	233833	NM_144925	1	1	1	0	1	1	1	0	1	1	1	1	10
PND.associated-1904	mmu-miR-130a-3p	MIMAT0000141	Btbd7	238386	NM_172806	1	1	1	0	1	1	1	0	1	1	1	1	10
PND.associated-1905	mmu-miR-130a-3p	MIMAT0000141	Npat	244879	NM_001081152	1	1	1	0	1	1	1	0	1	1	1	1	10
PND.associated-1906	mmu-miR-130a-3p	MIMAT0000141	Mllt6	246198	NM_139311	1	1	1	0	1	1	1	0	1	1	1	1	10
PND.associated-1907	mmu-miR-130a-3p	MIMAT0000141	Rab5a	271457	NM_025887	1	1	1	0	1	1	1	0	1	1	1	1	10
PND.associated-1908	mmu-miR-130a-3p	MIMAT0000141	Abcb7	11306	NM_009592	1	1	1	0	0	1	1	0	1	1	1	1	9
PND.associated-1909	mmu-miR-130a-3p	MIMAT0000141	Acvr1	11477	NM_001110204	1	1	1	0	1	1	1	0	0	1	1	1	9
PND.associated-1910	mmu-miR-130a-3p	MIMAT0000141	Aldh3a2	11671	NM_007437	1	1	1	0	1	1	0	0	1	1	1	1	9
PND.associated-1911	mmu-miR-130a-3p	MIMAT0000141	Ampd3	11717	NM_009667	1	1	1	0	0	1	1	0	1	1	1	1	9
PND.associated-1912	mmu-miR-130a-3p	MIMAT0000141	Atp6v1b2	11966	NM_007509	1	1	1	0	1	1	1	0	1	1	0	1	9
PND.associated-1913	mmu-miR-130a-3p	MIMAT0000141	Cast	12380	NM_009817	1	1	1	0	1	1	0	0	1	1	1	1	9
PND.associated-1914	mmu-miR-130a-3p	MIMAT0000141	Cfl2	12632	NM_007688	1	1	1	0	1	1	0	0	1	1	1	1	9
PND.associated-1915	mmu-miR-130a-3p	MIMAT0000141	Clcn4-2	12727	NM_011334	1	1	1	0	1	1	1	0	1	1	0	1	9
PND.associated-1916	mmu-miR-130a-3p	MIMAT0000141	Cnih	12793	NM_009919	1	1	1	0	1	1	1	0	1	0	1	1	9
PND.associated-1917	mmu-miR-130a-3p	MIMAT0000141	Dpysl2	12934	NM_009955	1	1	1	0	1	1	1	0	1	0	1	1	9
PND.associated-1918	mmu-miR-130a-3p	MIMAT0000141	Csnk2a1	12995	NM_007788	1	1	1	0	0	1	1	0	1	1	1	1	9
PND.associated-1919	mmu-miR-130a-3p	MIMAT0000141	Dlx1	13390	NM_010053	1	1	1	0	0	1	1	0	1	1	1	1	9
PND.associated-1920	mmu-miR-130a-3p	MIMAT0000141	Efnb2	13642	NM_010111	1	1	1	0	0	1	1	0	1	1	1	1	9
PND.associated-1921	mmu-miR-130a-3p	MIMAT0000141	Fmr1	14265	NM_008031	1	1	1	0	1	1	1	0	1	0	1	1	9
PND.associated-1922	mmu-miR-130a-3p	MIMAT0000141	Fosl2	14284	NM_008037	1	1	1	0	1	1	0	0	1	1	1	1	9
PND.associated-1923	mmu-miR-130a-3p	MIMAT0000141	Gabrr1	14408	NM_008075	1	1	1	0	1	1	0	0	1	1	1	1	9
PND.associated-1924	mmu-miR-130a-3p	MIMAT0000141	Lrp2	14725	NM_001081088	1	1	1	0	1	1	0	0	1	1	1	1	9
PND.associated-1925	mmu-miR-130a-3p	MIMAT0000141	Has3	15118	NM_008217	1	1	1	0	1	1	0	0	1	1	1	1	9
PND.associated-1926	mmu-miR-130a-3p	MIMAT0000141	Hoxa3	15400	NM_010452	1	1	1	0	1	1	0	0	1	1	1	1	9
PND.associated-1927	mmu-miR-130a-3p	MIMAT0000141	Hoxa5	15402	NM_010453	1	1	1	0	0	1	1	0	1	1	1	1	9
PND.associated-1928	mmu-miR-130a-3p	MIMAT0000141	Hprt	15452	NM_013556	1	1	1	0	1	1	1	0	1	0	1	1	9
PND.associated-1929	mmu-miR-130a-3p	MIMAT0000141	Il6st	16195	NM_010560	1	1	1	0	1	1	0	0	1	1	1	1	9
PND.associated-1930	mmu-miR-130a-3p	MIMAT0000141	Kpnb1	16211	NM_008379	1	1	1	0	0	1	1	0	1	1	1	1	9
PND.associated-1931	mmu-miR-130a-3p	MIMAT0000141	Kcnj2	16518	NM_008425	1	1	1	0	0	1	1	0	1	1	1	1	9
PND.associated-1932	mmu-miR-130a-3p	MIMAT0000141	Mdfic	16543	NM_175088	1	1	1	0	1	1	0	0	1	1	1	1	9
PND.associated-1933	mmu-miR-130a-3p	MIMAT0000141	Ltf	17002	NM_008522	1	1	1	0	1	1	0	0	1	1	1	1	9
PND.associated-1934	mmu-miR-130a-3p	MIMAT0000141	Mybl1	17864	NM_008651	1	1	1	0	1	1	0	0	1	1	1	1	9
PND.associated-1935	mmu-miR-130a-3p	MIMAT0000141	Nf1	18015	NM_010897	1	1	1	0	0	1	1	0	1	1	1	1	9
PND.associated-1936	mmu-miR-130a-3p	MIMAT0000141	Nin	18080	NM_001081453	1	1	1	0	0	1	1	0	1	1	1	1	9
PND.associated-1937	mmu-miR-130a-3p	MIMAT0000141	Pappa	18491	NM_021362	1	1	1	0	0	1	1	0	1	1	1	1	9
PND.associated-1938	mmu-miR-130a-3p	MIMAT0000141	Cnot7	18983	NM_011135	1	1	1	0	1	1	0	0	1	1	1	1	9
PND.associated-1939	mmu-miR-130a-3p	MIMAT0000141	Ptpn14	19250	NM_008976	1	1	1	0	1	1	0	0	1	1	1	1	9
PND.associated-1940	mmu-miR-130a-3p	MIMAT0000141	Ptprg	19270	NM_008981	1	1	1	0	1	1	0	0	1	1	1	1	9
PND.associated-1941	mmu-miR-130a-3p	MIMAT0000141	Qk	19317	NM_021881	1	1	1	0	0	1	1	0	1	1	1	1	9
PND.associated-1942	mmu-miR-130a-3p	MIMAT0000141	Rab5b	19344	NM_177411	1	1	1	0	0	1	1	0	1	1	1	1	9
PND.associated-1943	mmu-miR-130a-3p	MIMAT0000141	Polr1c	20016	NM_009085	1	1	1	0	0	1	1	0	1	1	1	1	9
PND.associated-1944	mmu-miR-130a-3p	MIMAT0000141	Nptn	20320	NM_009145	1	1	1	0	1	1	0	0	1	1	1	1	9
PND.associated-1945	mmu-miR-130a-3p	MIMAT0000141	St8sia3	20451	NM_009182	1	1	1	0	1	1	0	0	1	1	1	1	9
PND.associated-1946	mmu-miR-130a-3p	MIMAT0000141	Slc17a1	20504	NM_009198	1	1	1	0	1	1	0	0	1	1	1	1	9
PND.associated-1947	mmu-miR-130a-3p	MIMAT0000141	Sall3	20689	NM_178280	1	1	1	0	1	1	0	0	1	1	1	1	9
PND.associated-1948	mmu-miR-130a-3p	MIMAT0000141	Stam	20844	NM_011484	1	1	1	0	1	1	0	0	1	1	1	1	9
PND.associated-1949	mmu-miR-130a-3p	MIMAT0000141	Tgfb2	21808	NM_009367	1	1	1	0	0	1	1	0	1	1	1	1	9
PND.associated-1950	mmu-miR-130a-3p	MIMAT0000141	Tnf	21926	NM_013693	1	1	1	0	1	1	0	0	1	1	1	1	9
PND.associated-1951	mmu-miR-130a-3p	MIMAT0000141	Tsn	22099	NM_011650	1	1	1	0	1	1	0	0	1	1	1	1	9
PND.associated-1952	mmu-miR-130a-3p	MIMAT0000141	Ugcg	22234	NM_011673	1	1	1	0	0	1	1	0	1	1	1	1	9
PND.associated-1953	mmu-miR-130a-3p	MIMAT0000141	Ugt8a	22239	NM_011674	1	1	1	0	0	1	1	0	1	1	1	1	9
PND.associated-1954	mmu-miR-130a-3p	MIMAT0000141	Zmat3	22401	NM_009517	1	1	1	0	1	1	0	0	1	1	1	1	9
PND.associated-1955	mmu-miR-130a-3p	MIMAT0000141	Wnt1	22408	NM_021279	1	1	1	0	0	1	1	0	1	1	1	1	9
PND.associated-1956	mmu-miR-130a-3p	MIMAT0000141	Zfp11	22648	NM_172462	1	1	1	0	1	1	0	0	1	1	1	1	9
PND.associated-1957	mmu-miR-130a-3p	MIMAT0000141	Zfp9	22750	NM_011763	1	1	1	0	1	1	0	0	1	1	1	1	9
PND.associated-1958	mmu-miR-130a-3p	MIMAT0000141	Zfpm2	22762	NM_011766	1	1	1	0	1	1	1	0	1	0	1	1	9
PND.associated-1959	mmu-miR-130a-3p	MIMAT0000141	Papss2	23972	NM_011864	1	1	1	0	1	1	0	0	1	1	1	1	9
PND.associated-1960	mmu-miR-130a-3p	MIMAT0000141	Grk1	24013	NM_011881	1	1	1	0	1	1	0	0	1	1	1	1	9
PND.associated-1961	mmu-miR-130a-3p	MIMAT0000141	Sgcb	24051	NM_011890	1	1	1	0	1	1	0	0	1	1	1	1	9
PND.associated-1962	mmu-miR-130a-3p	MIMAT0000141	Spry4	24066	NM_011898	1	1	1	0	1	1	0	0	1	1	1	1	9
PND.associated-1963	mmu-miR-130a-3p	MIMAT0000141	Ubl3	24109	NM_011908	1	1	1	0	1	1	0	0	1	1	1	1	9
PND.associated-1964	mmu-miR-130a-3p	MIMAT0000141	Zeb2	24136	NM_015753	1	1	1	0	1	1	0	0	1	1	1	1	9
PND.associated-1965	mmu-miR-130a-3p	MIMAT0000141	Rfwd2	26374	NM_011931	1	1	1	0	1	1	0	0	1	1	1	1	9
PND.associated-1966	mmu-miR-130a-3p	MIMAT0000141	Nbea	26422	NM_030595	1	1	1	0	0	1	1	0	1	1	1	1	9
PND.associated-1967	mmu-miR-130a-3p	MIMAT0000141	Orc4	26428	NM_011958	1	1	1	0	1	1	0	0	1	1	1	1	9
PND.associated-1968	mmu-miR-130a-3p	MIMAT0000141	Ncdn	26562	NM_011986	1	1	1	0	0	1	1	0	1	1	1	1	9
PND.associated-1969	mmu-miR-130a-3p	MIMAT0000141	Sh3d19	27059	NM_001082414	1	1	1	0	1	1	0	0	1	1	1	1	9
PND.associated-1970	mmu-miR-130a-3p	MIMAT0000141	Amot	27494	NM_153319	1	1	1	0	1	1	0	0	1	1	1	1	9
PND.associated-1971	mmu-miR-130a-3p	MIMAT0000141	Fam104a	28081	NM_138598	1	1	1	0	1	1	0	0	1	1	1	1	9
PND.associated-1972	mmu-miR-130a-3p	MIMAT0000141	Fbxw5	30839	NM_013908	1	1	1	0	0	1	1	0	1	1	1	1	9
PND.associated-1973	mmu-miR-130a-3p	MIMAT0000141	Preb	50907	NM_016703	1	1	1	0	1	1	0	0	1	1	1	1	9
PND.associated-1974	mmu-miR-130a-3p	MIMAT0000141	Vps37a	52348	NM_033560	1	1	1	0	1	1	0	0	1	1	1	1	9
PND.associated-1975	mmu-miR-130a-3p	MIMAT0000141	D1Ertd622e	52392	NM_133825	1	1	1	0	1	1	1	0	1	0	1	1	9
PND.associated-1976	mmu-miR-130a-3p	MIMAT0000141	Zfp410	52708	NM_144833	1	1	1	0	0	1	1	0	1	1	1	1	9
PND.associated-1977	mmu-miR-130a-3p	MIMAT0000141	Rfx5	53970	NM_017395	1	1	1	0	1	1	0	0	1	1	1	1	9
PND.associated-1978	mmu-miR-130a-3p	MIMAT0000141	Arl6ip1	54208	NM_019419	1	1	1	0	1	1	0	0	1	1	1	1	9
PND.associated-1979	mmu-miR-130a-3p	MIMAT0000141	Tbc1d8	54610	NM_018775	1	1	1	0	1	1	0	0	1	1	1	1	9
PND.associated-1980	mmu-miR-130a-3p	MIMAT0000141	Dgke	56077	NM_019505	1	1	1	0	1	1	0	0	1	1	1	1	9
PND.associated-1981	mmu-miR-130a-3p	MIMAT0000141	Vps29	56433	NM_019780	1	1	1	0	1	1	0	0	1	1	1	1	9
PND.associated-1982	mmu-miR-130a-3p	MIMAT0000141	Mbnl1	56758	NM_020007	1	1	1	0	1	1	0	0	1	1	1	1	9
PND.associated-1983	mmu-miR-130a-3p	MIMAT0000141	Fbxo3	57443	NM_212433	1	1	1	0	1	1	0	0	1	1	1	1	9
PND.associated-1984	mmu-miR-130a-3p	MIMAT0000141	Mlxipl	58805	NM_021455	1	1	1	0	1	1	0	0	1	1	1	1	9
PND.associated-1985	mmu-miR-130a-3p	MIMAT0000141	Erbb2ip	59079	NM_001005868	1	1	1	0	1	1	1	0	0	1	1	1	9
PND.associated-1986	mmu-miR-130a-3p	MIMAT0000141	Smoc2	64074	NM_022315	1	1	1	0	1	1	0	0	1	1	1	1	9
PND.associated-1987	mmu-miR-130a-3p	MIMAT0000141	Dip2a	64451	NM_001081419	1	1	1	0	0	1	1	0	1	1	1	1	9
PND.associated-1988	mmu-miR-130a-3p	MIMAT0000141	Zfp110	65020	NM_022981	1	1	1	0	1	1	0	0	1	1	1	1	9
PND.associated-1989	mmu-miR-130a-3p	MIMAT0000141	Ube2d3	66105	NM_025356	1	1	1	0	1	1	0	0	1	1	1	1	9
PND.associated-1990	mmu-miR-130a-3p	MIMAT0000141	Rtca	66368	NM_025517	1	0	1	0	1	1	1	0	1	1	1	1	9
PND.associated-1991	mmu-miR-130a-3p	MIMAT0000141	Uggt2	66435	NM_001081252	1	1	1	0	1	1	0	0	1	1	1	1	9
PND.associated-1992	mmu-miR-130a-3p	MIMAT0000141	Slc30a7	66500	NM_023214	1	1	1	0	0	1	1	0	1	1	1	1	9
PND.associated-1993	mmu-miR-130a-3p	MIMAT0000141	Lman2	66890	NM_025828	1	1	1	0	1	1	0	0	1	1	1	1	9
PND.associated-1994	mmu-miR-130a-3p	MIMAT0000141	Rab3c	67295	NM_023852	1	1	1	0	1	1	0	0	1	1	1	1	9
PND.associated-1995	mmu-miR-130a-3p	MIMAT0000141	Snx2	67804	NM_026386	1	1	1	0	1	1	1	0	1	1	0	1	9
PND.associated-1996	mmu-miR-130a-3p	MIMAT0000141	Rab14	68365	NM_026697	1	1	1	0	0	1	1	0	1	1	1	1	9
PND.associated-1997	mmu-miR-130a-3p	MIMAT0000141	Soga2	68617	NM_001114098	1	1	1	0	1	1	1	0	0	1	1	1	9
PND.associated-1998	mmu-miR-130a-3p	MIMAT0000141	Srrm4	68955	NM_026886	1	1	1	0	1	1	0	0	1	1	1	1	9
PND.associated-1999	mmu-miR-130a-3p	MIMAT0000141	Sash1	70097	NM_175155	1	1	1	0	1	1	0	0	1	1	1	1	9
[truncated: 12,457 more rows]
