# Supplementary material for: Intestinal microRNAs and bacterial taxa in juvenile mice are associated, modifiable by allochthonous lactobacilli, and affect postnatal maturation
Source: mSystems. 2023 Jul 18;8(4):e00431-23. doi: 10.1128/msystems.00431-23 (PMC10469672; doi:10.1128/msystems.00431-23)
Supplement: Table S3 — Enriched Gene Ontology (GO) annotations related to the PND-, group-, and PND x group-associated miRNAs. [file msystems.00431-23-s0005.xlsx]

## Sheet: Table S3
Description	ont	ID	Description	GeneRatio	BgRatio	pvalue	p.adjust	qvalue	geneID	Count	Comment
PND.associated-01	GObp	GO:0030900	forebrain development	54/1075	350/23262	6.04612e-15	2.9233e-11	2.02959e-11	Hmga2/Pak1/Igf2bp1/Cep120/Wnt1/Pten/Hif1a/Sall1/Rab3gap1/Hook3/Frs2/Ncor2/Myh10/Axin1/Bmpr1a/Kcna1/Pafah1b1/Lhx3/Nin/Notch1/Srf/Cntn2/Wnt7a/Aplp2/Isl1/Nf1/Reln/Gsk3b/Pex13/Plxna4/Dixdc1/Dlx1/Lrp2/Zeb2/Dync2h1/Dicer1/Btbd3/Uba6/Sema3a/Rpgrip1l/Ski/Htt/Usp9x/Gnaq/Atrx/Lrp6/Robo1/Ywhae/Rarb/Robo2/Btg2/Crtac1/Neurod6/Kras	54	Top 10 PND-associated GO annotations sorted by smallest to largest q value then by largest to smallest gene count
PND.associated-02	GObp	GO:0061564	axon development	59/1075	440/23262	1.90869e-13	3.07617e-10	2.13572e-10	Pak1/Sema4c/Sema4g/Ulk2/Rufy3/Unc5a/Plxna2/Etv1/Pten/Tiam1/Epha4/Epha7/Rab10/Vcl/Stxbp5/Chl1/Myh10/Dhfr/Egr2/Pafah1b1/Sema6a/Slitrk4/Ist1/Lhx3/Nin/Notch1/Srf/Cntn2/Wnt7a/Slitrk6/Isl1/Reln/Gsk3b/Plxna4/Dixdc1/Dpysl2/Efnb2/Tgfb2/Zeb2/Barhl2/Adcy1/Sema3a/Sema3e/Xk/Cntn4/Kif5b/Usp9x/Braf/Etv4/Robo1/Map1b/Robo2/Kif5c/Prkca/Pou4f2/Map2k1/Crtac1/Apc/Runx3	59
PND.associated-03	GObp	GO:0007409	axonogenesis	57/1075	412/23262	1.3025e-13	3.07617e-10	2.13572e-10	Pak1/Sema4c/Sema4g/Ulk2/Rufy3/Unc5a/Plxna2/Etv1/Pten/Tiam1/Epha4/Epha7/Rab10/Vcl/Stxbp5/Chl1/Myh10/Egr2/Pafah1b1/Sema6a/Slitrk4/Ist1/Lhx3/Nin/Notch1/Srf/Cntn2/Wnt7a/Slitrk6/Isl1/Reln/Gsk3b/Plxna4/Dixdc1/Dpysl2/Efnb2/Tgfb2/Zeb2/Barhl2/Adcy1/Sema3a/Sema3e/Xk/Cntn4/Kif5b/Usp9x/Braf/Etv4/Robo1/Map1b/Robo2/Kif5c/Prkca/Pou4f2/Map2k1/Apc/Runx3	57
PND.associated-04	GObp	GO:0016569	chromatin modification	61/1075	490/23262	1.97684e-12	2.38951e-09	1.65899e-09	Smarcad1/Uhrf2/Smarcc1/Smarcd1/Ash1l/Phf8/Prkaa2/Ing3/Iws1/Chd9/Kat2b/Rb1/Rps6ka5/Sirt7/Kmt2a/Prdm6/Kdm2a/Fmr1/Rbl1/Eya1/Suv39h2/Bap1/Irf4/Rybp/Ppm1f/Chd6/Bcorl1/Bmi1/Isl1/Setd7/Tlk1/Phf20/Prkaa1/Epc2/Kdm1b/Tbl1xr1/Dr1/Pbrm1/Sirt1/Wdr82/Kat7/Atrx/Tet2/Dnmt3a/Phc1/Nsd1/Morf4l2/Ing2/Loxl2/Tet3/Hdac4/Mbtd1/Cbx4/Kansl1/Prkca/Suz12/Mysm1/Atxn7/Smarca1/Ogt/Ubn1	61
PND.associated-05	GObp	GO:0050673	epithelial cell proliferation	51/1075	375/23262	4.94598e-12	4.78277e-09	3.32058e-09	Tgfbr1/Birc5/Hmga2/Scn5a/Tgfbr3/Rictor/Pten/Klf9/Rb1/Frs2/Zfp36l1/Chuk/Bmpr1a/Eya1/Lgr5/B4galt1/Six4/Notch1/Stat1/Wnt7a/Sidt2/Acvr2a/Cdc42/Flt4/Nf1/Efnb2/Tgfb2/Sulf1/Gja1/Vash2/Sirt1/Lep/Lrp6/Etv4/Robo1/Loxl2/Mapk1/Btrc/Cask/Prkca/Map2k1/Suz12/Pik3cb/Apc/Fgf7/Thbs1/Runx3/Itgb3/Cdkn1b/Col8a1/Cflar	51
PND.associated-06	GObp	GO:0016049	cell growth	59/1075	489/23262	1.6792e-11	1.35315e-08	9.39467e-09	Col14a1/Tgfbr1/Acvr1b/Ncoa3/Sema4c/Tgfbr3/Sema4g/Ulk2/Rufy3/Dcun1d3/Plxna2/Tiam1/Pak7/Epha7/Rb1/Vcl/Ino80/Ddx3x/Pafah1b1/Sema6a/Sgk1/Map2k4/Socs5/Ist1/Bap1/Adam17/Csnk2a1/Nin/Srf/Syt4/Flt4/Wisp1/Sec61a1/Gsk3b/Plxna4/Dpysl2/Tgfb2/Zmat3/Zeb2/Barhl2/Gja1/Sema3a/Sema3e/Akap6/Sirt1/Usp9x/Itgav/Arih2/Fubp1/Map1b/Hbegf/Prdm4/Dcbld2/Adam10/Pou4f2/Serpine2/Cdkn2aip/Itgb3/Cdkn1b	59
PND.associated-07	GObp	GO:0014706	striated muscle tissue development	51/1075	395/23262	3.47111e-11	2.23997e-08	1.55517e-08	Col14a1/Tgfbr1/Dmd/Hand1/Nras/Tgfbr3/Hlf/Klhl31/Adrb2/Smad7/Pten/Cfl2/Rb1/Myh10/Bmpr1a/Egr2/Eya1/Hmgcr/Foxc1/Six4/Map2k4/Gjc1/Notch1/Srf/Cdc42/Isl1/Nf1/Wisp1/Sgcb/Gsk3b/Luc7l/Efnb2/Tgfb2/Zfpm2/Prkaa1/Dicer1/Gja1/Akap6/1190002N15Rik/Nfatc3/Ski/Xk/Nprl3/Col11a1/Prkar1a/Lrp6/Hdac4/Rarb/Btg2/Nr1d2/Cflar	51
PND.associated-08	GObp	GO:0021537	telencephalon development	36/1075	220/23262	3.70626e-11	2.23997e-08	1.55517e-08	Igf2bp1/Cep120/Pten/Hif1a/Sall1/Ncor2/Myh10/Kcna1/Pafah1b1/Nin/Srf/Cntn2/Nf1/Reln/Gsk3b/Pex13/Plxna4/Dixdc1/Dlx1/Zeb2/Dicer1/Btbd3/Uba6/Sema3a/Rpgrip1l/Ski/Htt/Usp9x/Lrp6/Robo1/Ywhae/Rarb/Robo2/Btg2/Crtac1/Neurod6	36
PND.associated-09	GObp	GO:0060537	muscle tissue development	52/1075	415/23262	6.81341e-11	3.66032e-08	2.54128e-08	Col14a1/Tgfbr1/Dmd/Hand1/Nras/Tgfbr3/Hlf/Klhl31/Adrb2/Smad7/Pten/Cfl2/Rb1/Myh10/Bmpr1a/Egr2/Eya1/Hmgcr/Foxc1/Six4/Map2k4/Gjc1/Notch1/Srf/Cdc42/Isl1/Nf1/Wisp1/Sgcb/Gsk3b/Luc7l/Efnb2/Tgfb2/Zfpm2/Prkaa1/Dicer1/Gja1/Akap6/1190002N15Rik/Nfatc3/Ski/Xk/Nprl3/Col11a1/Prkar1a/Lrp6/Hdac4/Ahr/Rarb/Btg2/Nr1d2/Cflar	52
PND.associated-10	GObp	GO:0022604	regulation of cell morphogenesis	57/1075	485/23262	1.0463e-10	5.05888e-08	3.51227e-08	Cep135/Rdx/Sema4c/Sema4g/Ulk2/Rufy3/Cep120/Plxna2/Pten/Tiam1/Epha4/Epha7/Cep97/Prex1/Eps8/Myh9/Myo10/Myh10/Gna13/Pafah1b1/Sema6a/Sgk1/Phip/Ist1/Eef2k/Nin/Srf/Cntn2/Wnt7a/Rhoq/Syt4/Reln/Gsk3b/Plxna4/Dixdc1/Dpysl2/Zeb2/Zmym2/Ago4/Dnm3/Barhl2/Dcdc2a/Ppp1r9a/Sema3a/Sema3e/Xk/Htt/Fmnl2/Braf/Robo1/Fermt2/Map1b/Prpf40a/Robo2/Map2k1/Itgb3/Rap2a	57
PND.associated-11	GOcc	GO:0030426	growth cone	29/1090	156/23267	1.79977e-10	9.77274e-08	6.74439e-08	Pak1/Stx3/Utrn/Rufy3/Tiam1/Epha4/Prex1/Fmr1/Myh10/Pafah1b1/Nin/Katnb1/Stmn2/Gsk3b/Hnrnpr/Erc2/Dpysl2/Dicer1/Ppp1r9a/Sirt1/Kif5b/Usp9x/Map1b/Cbl/Gpm6a/Stim1/Crtac1/Apc/Dlg3	29
PND.associated-12	GObp	GO:0050770	regulation of axonogenesis	30/1075	170/23262	2.38827e-10	1.04975e-07	7.28822e-08	Sema4c/Sema4g/Ulk2/Rufy3/Plxna2/Pten/Tiam1/Epha4/Epha7/Pafah1b1/Sema6a/Ist1/Nin/Srf/Cntn2/Wnt7a/Gsk3b/Plxna4/Dixdc1/Dpysl2/Zeb2/Barhl2/Sema3a/Sema3e/Xk/Braf/Robo1/Map1b/Robo2/Map2k1	30
PND.associated-13	GOcc	GO:0030427	site of polarized growth	29/1090	161/23267	3.93357e-10	1.06796e-07	7.37026e-08	Pak1/Stx3/Utrn/Rufy3/Tiam1/Epha4/Prex1/Fmr1/Myh10/Pafah1b1/Nin/Katnb1/Stmn2/Gsk3b/Hnrnpr/Erc2/Dpysl2/Dicer1/Ppp1r9a/Sirt1/Kif5b/Usp9x/Map1b/Cbl/Gpm6a/Stim1/Crtac1/Apc/Dlg3	29
PND.associated-14	GOmf	GO:0004674	protein serine/threonine kinase activity	54/1068	439/22837	9.09303e-11	1.02933e-07	8.04972e-08	Tgfbr1/Riok3/Acvr1b/Bckdk/Ercc2/Grk4/Pak1/Tgfbr3/Nek3/Map3k2/Ulk2/Mapk6/Prkaa2/Nrbp1/Pak7/Camk4/Rps6ka5/Pkn2/Nek9/Stk38l/Smg1/Chuk/Bmpr1a/Hipk1/Lats1/Rock1/Rock2/Sgk1/Map2k4/Cdk13/Csnk2a1/Eef2k/Cdk16/Grk1/Map3k10/Acvr2a/Gsk3b/Tlk1/Tgfb2/Cdk19/Prkaa1/Taok1/Lats2/Tbk1/Snrk/Pdik1l/Braf/Mark3/Mapk1/Dyrk1b/Cask/Prkca/Map2k1/Cdk17	54
PND.associated-15	GObp	GO:0048863	stem cell differentiation	32/1075	198/23262	6.23003e-10	2.51018e-07	1.74277e-07	Ercc2/Ncoa3/Sema4c/Sema4g/Lin28a/Trim6/Hif1a/Alx1/Bche/Bmpr1a/Zfp36l2/Foxc1/Sema6a/Cdk13/Notch1/Srf/Wnt7a/Isl1/Gsk3b/Tgfb2/Zeb2/Dicer1/Sema3a/Sema3e/N4bp2l2/Lrp6/Etv4/Mapk1/Prdm4/Gpm6a/Shc4/Msi2	32
PND.associated-16	GObp	GO:0048732	gland development	50/1075	417/23262	7.45049e-10	2.77101e-07	1.92385e-07	Tgfbr1/Cacnb4/Hmga2/Insr/Ncoa3/Tgfbr3/Wnt1/Pten/Hif1a/Frs2/Chuk/Man2a1/Bmpr1a/B4galt1/Foxc1/Six4/Lhx3/Notch1/Srf/Sp1/Isl1/Nf1/Onecut2/Btbd7/Tfcp2l1/Sulf1/Sema3a/Rpgrip1l/Fem1b/Nfatc3/Sec63/Sostdc1/Braf/Tet2/Irs1/Lrp6/Etv4/Robo1/Aacs/Ahr/Zdhhc21/Mapk1/Btrc/Map2k1/Apc/Fgf7/Serpine2/Cdkn1b/Igsf3/Cflar	50
PND.associated-17	GObp	GO:0050678	regulation of epithelial cell proliferation	41/1075	311/23262	1.57431e-09	5.43699e-07	3.77479e-07	Tgfbr1/Birc5/Hmga2/Scn5a/Tgfbr3/Rictor/Pten/Klf9/Rb1/Frs2/Zfp36l1/Bmpr1a/Eya1/B4galt1/Six4/Notch1/Stat1/Wnt7a/Cdc42/Flt4/Nf1/Efnb2/Tgfb2/Sulf1/Gja1/Vash2/Sirt1/Lep/Lrp6/Etv4/Robo1/Cask/Prkca/Suz12/Apc/Fgf7/Thbs1/Runx3/Itgb3/Cdkn1b/Cflar	41
PND.associated-18	GObp	GO:0032872	regulation of stress-activated MAPK cascade	31/1075	195/23262	1.7414e-09	5.61312e-07	3.89707e-07	Pak1/Sema4c/Gdf6/Ercc6/Gab1/Tiam1/Epha4/Rassf2/Sh3rf1/Axin1/Hmgcr/Pafah1b1/Traf6/Map2k4/Ptpn1/Wnt7a/Map3k10/Cdc42/Flt4/Dixdc1/Tgfb2/Zeb2/Zfp110/Sash1/Taok1/Foxo1/Lep/Dusp22/Mapk1/Map2k1/Rap2a	31
PND.associated-19	GObp	GO:0070302	regulation of stress-activated protein kinase signaling cascade	31/1075	196/23262	1.97875e-09	5.97952e-07	4.15146e-07	Pak1/Sema4c/Gdf6/Ercc6/Gab1/Tiam1/Epha4/Rassf2/Sh3rf1/Axin1/Hmgcr/Pafah1b1/Traf6/Map2k4/Ptpn1/Wnt7a/Map3k10/Cdc42/Flt4/Dixdc1/Tgfb2/Zeb2/Zfp110/Sash1/Taok1/Foxo1/Lep/Dusp22/Mapk1/Map2k1/Rap2a	31
PND.associated-20	GObp	GO:0032535	regulation of cellular component size	44/1075	353/23262	2.35817e-09	6.7069e-07	4.65647e-07	Aqp4/Rdx/Sema4c/Sema4g/Ulk2/Rufy3/Rictor/Plxna2/Pten/Wasf1/Cfl2/Epha7/Prr16/Prex1/Eps8/Fchsd2/Lats1/Pafah1b1/Sema6a/Ist1/Sptb/Srf/Cntn2/Wnt7a/Lmod1/Lrrc8a/Gsk3b/Wasl/Wdtc1/Plxna4/Dpysl2/Barhl2/Ppp1r9a/Sema3a/Sema3e/Sptbn1/Xk/Jmy/Sptan1/Ahr/Map1b/Plek/Gmfb/Ogt	44
PND.associated-21	GObp	GO:0010769	regulation of cell morphogenesis involved in differentiation	38/1075	282/23262	3.36427e-09	9.03681e-07	6.27408e-07	Sema4c/Sema4g/Ulk2/Rufy3/Plxna2/Pten/Tiam1/Epha4/Epha7/Prex1/Pafah1b1/Sema6a/Sgk1/Ist1/Eef2k/Nin/Srf/Cntn2/Wnt7a/Reln/Gsk3b/Plxna4/Dixdc1/Dpysl2/Zeb2/Dnm3/Barhl2/Ppp1r9a/Sema3a/Sema3e/Xk/Braf/Robo1/Map1b/Robo2/Map2k1/Itgb3/Rap2a	38
PND.associated-22	GObp	GO:0051493	regulation of cytoskeleton organization	48/1075	415/23262	5.324e-09	1.31716e-06	9.14475e-07	Tgfbr1/Kif11/Pak1/Rdx/Rictor/Cep120/Mapre1/Wasf1/Cfl2/Cep97/Cep76/Prex1/Eps8/Fchsd2/Lats1/Pafah1b1/Rock1/Rock2/Sgk1/Nin/Sptb/Ppm1f/Katnb1/Lmod1/Stmn2/Hdgfrp3/Wasl/Ppm1e/Dixdc1/Tgfb2/Fbxw5/Taok1/Ppp1r9a/Sema3e/Sptbn1/Ccdc88a/Cd2ap/Jmy/Braf/Sptan1/Eml4/Map1b/Mapk1/Plek/Gmfb/Apc/Itgb3/Cdkn1b	48
PND.associated-23	GObp	GO:0010608	posttranscriptional regulation of gene expression	47/1075	402/23262	5.44842e-09	1.31716e-06	9.14475e-07	Tarbp2/Syncrip/Lin28a/Igf2bp1/Igf2bp3/Lin28b/Tia1/Samd4b/Tnrc6a/Serp1/Prr16/Tnrc6b/Tnrc6c/Eif5b/Ago1/Ncor2/Zfp36l1/Fmr1/Qk/Zfp36l2/Ddx3x/Gtpbp2/Smg5/Paip2/Ythdf1/Hnrnpr/Cnot7/Ago4/Barhl2/Dicer1/Cpeb3/Elavl1/A1cf/Ppp1r15b/Ireb2/Larp4b/Mapk1/Smg6/Thrap3/Dgcr8/Btg2/Prkca/Map2k1/Thbs1/Eif5a2/Rc3h2/Rc3h1	47
PND.associated-24	GObp	GO:0001525	angiogenesis	49/1075	430/23262	6.02667e-09	1.38757e-06	9.63362e-07	Tgfbr1/Hand1/Adrb2/Elk3/Pten/Epas1/Hif1a/Naa15/Myh9/Col4a1/B4galt1/Gna13/Foxc1/Rock1/Rock2/Vezf1/Notch1/Srf/Stat1/Wnt7a/Btg1/Cdc42/Flt4/Isl1/Nf1/Efnb2/Sash1/Dicer1/Sulf1/Sema3e/Calcrl/Vash2/Nfatc3/Sirt1/Ccdc80/Itgav/Col4a3/Lep/Robo1/Erap1/Loxl2/Ahr/Hbegf/Ccr2/Prkca/Pik3cb/Thbs1/Itgb3/Col8a1	49
PND.associated-25	GObp	GO:0051028	mRNA transport	21/1075	102/23262	6.87274e-09	1.51044e-06	1.04867e-06	Ddx19a/Thoc1/Khsrp/Igf2bp1/Igf2bp3/Ddx19b/Iws1/Zfp36l1/Fmr1/Qk/Nup210/Xpo7/Smg5/Srsf3/Tnks/Seh1l/Htt/Nup160/Smg6/Kif5c/Eif5a2	21
PND.associated-26	GObp	GO:0010975	regulation of neuron projection development	53/1075	488/23262	7.72301e-09	1.56139e-06	1.08404e-06	Sema4c/Sema4g/Ulk2/Mapk6/Rufy3/Plxna2/Pten/Tiam1/Epha4/Epha7/Kat2b/Prex1/Fmr1/Qk/Pafah1b1/Sema6a/Sgk1/Ist1/Eef2k/Nin/Srf/Cntn2/Wnt7a/Fam134c/Katnb1/Syt4/Reln/Stmn2/Gsk3b/Plxna4/Dixdc1/Dpysl2/Zeb2/Dnm3/Barhl2/Ppp1r9a/Sema3a/Sema3e/Xk/Ccdc88a/Cpeb3/Sirt1/Braf/Nckipsd/Pmp22/Robo1/Map1b/Robo2/Map2k1/Serpine2/Rap2a/Adcy6/Cflar	53
PND.associated-27	GObp	GO:0006417	regulation of translation	42/1075	341/23262	7.75045e-09	1.56139e-06	1.08404e-06	Tarbp2/Syncrip/Lin28a/Igf2bp1/Igf2bp3/Lin28b/Tia1/Samd4b/Tnrc6a/Serp1/Prr16/Tnrc6b/Tnrc6c/Eif5b/Ago1/Ncor2/Zfp36l1/Fmr1/Qk/Zfp36l2/Ddx3x/Gtpbp2/Paip2/Ythdf1/Hnrnpr/Cnot7/Ago4/Barhl2/Dicer1/Cpeb3/Elavl1/Ppp1r15b/Ireb2/Larp4b/Mapk1/Dgcr8/Btg2/Prkca/Map2k1/Thbs1/Eif5a2/Rc3h1	42
PND.associated-28	GObp	GO:0032870	cellular response to hormone stimulus	50/1075	449/23262	9.06317e-09	1.75282e-06	1.21695e-06	Nr6a1/Hmga2/Insr/Ncoa3/Pak1/Rdx/Smarcc1/Prkaa2/Clock/Klf9/Kat2b/Rab10/Crebrf/Ncoa5/Zfp36l1/Gpam/Zfp36l2/Lats1/Sgk1/Nr5a2/Skp2/Phip/Notch1/Ptpn1/Stat1/Esrra/Rhoq/Sp1/Isl1/Srsf3/Wdtc1/Appl1/Prkaa1/Lats2/Foxo1/C130060K24Rik/Sirt1/Npc1/Med17/Irs1/Lep/Hnf4g/Rarb/Thrap3/Prkca/Pou4f2/Nr1d2/Ogt/Trim63/Adcy6	50
PND.associated-29	GObp	GO:0051403	stress-activated MAPK cascade	32/1075	221/23262	1.00974e-08	1.84662e-06	1.28207e-06	Pak1/Sema4c/Gdf6/Ercc6/Gab1/Tiam1/Epha4/Rassf2/Zfp36l1/Sh3rf1/Axin1/Hmgcr/Pafah1b1/Traf6/Map2k4/Ptpn1/Wnt7a/Map3k10/Cdc42/Flt4/Dixdc1/Tgfb2/Zeb2/Zfp110/Sash1/Taok1/Foxo1/Lep/Dusp22/Mapk1/Map2k1/Rap2a	32
PND.associated-30	GObp	GO:0017148	negative regulation of translation	29/1075	187/23262	1.03121e-08	1.84662e-06	1.28207e-06	Tarbp2/Syncrip/Lin28a/Igf2bp1/Lin28b/Tia1/Samd4b/Tnrc6a/Tnrc6b/Tnrc6c/Ago1/Ncor2/Zfp36l1/Fmr1/Qk/Zfp36l2/Ddx3x/Paip2/Hnrnpr/Ago4/Dicer1/Cpeb3/Elavl1/Ireb2/Dgcr8/Btg2/Prkca/Map2k1/Rc3h1	29
PND.associated-31	GObp	GO:0043241	protein complex disassembly	24/1075	135/23262	1.26808e-08	2.1897e-06	1.52027e-06	Rdx/Smarcc1/Smarcd1/Cfl2/Nedd1/Eps8/Sgk1/Mical2/Sptb/Katnb1/Lmod1/Stmn2/Hdgfrp3/Etf1/Sptbn1/Abce1/Sptan1/Eml4/Nckap5l/Map1b/Plek/Apc/Eif5a2/Arid2	24
PND.associated-32	GObp	GO:0006511	ubiquitin-dependent protein catabolic process	53/1075	496/23262	1.34472e-08	2.24198e-06	1.55656e-06	Smarcc1/Arih1/Edem3/Cul2/Usp45/Wnt1/Smad7/Pten/Clock/Klhl28/Ankib1/Cacul1/Trib2/Klhl20/Axin1/Rlim/Skp2/Socs5/Abtb2/Edem1/Klhl15/Bap1/Fbxl19/Usp25/Gsk3b/Rnf38/Fbxw11/Erlin2/Rmnd5a/Usp48/Rfwd2/Fbxw5/Vps37a/Ube2d3/Ube3b/Ube2d1/Btbd3/Usp7/Uba6/Siah1a/Tbl1xr1/Wwp1/Sirt1/Usp9x/Cd2ap/Atxn3/Arih2/Cbl/Rad23b/Btrc/Rnf111/Uggt1/Trim63	53
PND.associated-33	GObp	GO:0032984	macromolecular complex disassembly	25/1075	146/23262	1.39506e-08	2.24837e-06	1.561e-06	Rdx/Smarcc1/Smarcd1/Cfl2/Nedd1/Eps8/Sgk1/Mical2/Sptb/Katnb1/Lmod1/Stmn2/Hdgfrp3/Etf1/Sptbn1/Kif5b/Abce1/Sptan1/Eml4/Nckap5l/Map1b/Plek/Apc/Eif5a2/Arid2	25
PND.associated-34	GObp	GO:0009896	positive regulation of catabolic process	34/1075	248/23262	1.44323e-08	2.25097e-06	1.5628e-06	Insr/Rdx/Arih1/Adrb2/Prkaa2/Smad7/Pten/Ankib1/Tnrc6b/Tnrc6c/Trib2/Zfp36l1/Fmr1/Axin1/Zfp36l2/Socs5/Edem1/Csnk2a1/Ptpn1/Gsk3b/Hnrnpr/Cnot7/Rfwd2/Prkaa1/Cblb/Gja1/Foxo1/Cpeb3/Atxn3/Irs1/Arih2/Btg2/Apc/Rc3h1	34
PND.associated-35	GObp	GO:0007517	muscle organ development	44/1075	375/23262	1.50215e-08	2.26965e-06	1.57577e-06	Col14a1/Tgfbr1/Dmd/Hand1/Nras/Tgfbr3/Hlf/Klhl31/Adrb2/Etv1/Smad7/Pten/Cfl2/Rb1/Serp1/Bmpr1a/Egr2/Hmgcr/Foxc1/Six4/Notch1/Isl1/Nf1/Wisp1/Sgcb/Gsk3b/Luc7l/Efnb2/Tgfb2/Zfpm2/Prkaa1/Gja1/Akap6/Nfatc3/Ski/Xk/Sirt1/Col11a1/Lrp6/Hdac4/Btg2/Nr1d2/Cd164/Cflar	44
PND.associated-36	GObp	GO:0001701	in utero embryonic development	49/1075	444/23262	1.70441e-08	2.49721e-06	1.73376e-06	Tgfbr1/Acvr1b/Bcl2l1/Ercc2/Hand1/Ncoa3/Tgfbr3/Slc30a1/Gab1/Sf3b1/Epas1/Hif1a/Kdm2a/Ncor2/Zfp36l1/Man2a1/Myh9/Myh10/Axin1/Prdm1/Bmpr1a/Gna13/Lats1/Foxc1/Ncapg2/Notch1/Srf/Pcdh12/Sp1/Bmi1/Tanc2/Wdtc1/Zfpm2/Gja1/Lats2/Zmiz1/N4bp2l2/Vash2/Rpgrip1l/Cdx2/Usp9x/Itgav/Nasp/Hbegf/Mapk1/Adam10/Tjp1/Map2k1/Birc6	49
PND.associated-37	GObp	GO:0010256	endomembrane system organization	52/1075	488/23262	2.0223e-08	2.64265e-06	1.83474e-06	Atp2a2/Bcl2l1/Rdx/Stx3/Tmed5/Abca1/Pten/Rab10/Rab5b/Lman2/Fcho2/Rab3gap1/Hook3/Rab34/Myh10/Col5a1/Pafah1b1/Rock1/Rock2/Xkr8/Sptb/Rhoq/Sh3tc2/Myo18a/Cdc42/Agfg1/Sec61a1/Wasl/Tgfb2/Arl6ip1/Appl1/Tjap1/Dync2h1/Sptbn1/Htt/Kif5b/Ap3d1/Cog3/Rab30/Lrp6/Tspan14/Mtss1l/Mapk1/D230025D16Rik/Map2k1/Tmem33/Sgip1/Fam126a/Exoc8/Serpine2/Rap2a/Adcy6	52
PND.associated-38	GObp	GO:0031346	positive regulation of cell projection organization	43/1075	365/23262	1.94258e-08	2.64265e-06	1.83474e-06	Tgfbr1/Cep135/Mapk6/Rufy3/Cep120/Wnt1/Tiam1/Epha4/Kat2b/Fmr1/Qk/Pafah1b1/Sgk1/Ist1/Eef2k/Nin/Srf/Fam134c/Katnb1/Rhoq/Syt4/Reln/Stmn2/Gsk3b/Wasl/Dixdc1/Zeb2/Dnm3/Ppp1r9a/Cpeb3/Sirt1/Htt/Braf/Nckipsd/Robo1/Hdac4/Map1b/Gpm6a/Robo2/Map2k1/Apc/Serpine2/Cflar	43
PND.associated-39	GObp	GO:0033002	muscle cell proliferation	29/1075	192/23262	1.89131e-08	2.64265e-06	1.83474e-06	Tgfbr1/Tgfbr3/Ndrg2/Pten/Hif1a/Bmpr1a/Hmgcr/Foxc1/Ralbp1/Traf6/Skp2/Notch1/Stat1/Wisp1/Gsk3b/Tgfb2/Zfpm2/Gja1/Calcrl/1190002N15Rik/Sirt1/Gnaq/Prkar1a/Hdac4/Hbegf/Prkca/Itgb3/Cdkn1b/Cflar	29
PND.associated-40	GObp	GO:0032874	positive regulation of stress-activated MAPK cascade	24/1075	138/23262	1.97956e-08	2.64265e-06	1.83474e-06	Pak1/Sema4c/Gdf6/Ercc6/Gab1/Tiam1/Epha4/Rassf2/Axin1/Hmgcr/Traf6/Map2k4/Ptpn1/Wnt7a/Map3k10/Cdc42/Flt4/Dixdc1/Tgfb2/Zeb2/Sash1/Taok1/Lep/Dusp22	24
PND.associated-41	GObp	GO:0031098	stress-activated protein kinase signaling cascade	32/1075	228/23262	2.1661e-08	2.75608e-06	1.91349e-06	Pak1/Sema4c/Gdf6/Ercc6/Gab1/Tiam1/Epha4/Rassf2/Zfp36l1/Sh3rf1/Axin1/Hmgcr/Pafah1b1/Traf6/Map2k4/Ptpn1/Wnt7a/Map3k10/Cdc42/Flt4/Dixdc1/Tgfb2/Zeb2/Zfp110/Sash1/Taok1/Foxo1/Lep/Dusp22/Mapk1/Map2k1/Rap2a	32
PND.associated-42	GObp	GO:0070304	positive regulation of stress-activated protein kinase signaling cascade	24/1075	139/23262	2.28937e-08	2.83823e-06	1.97052e-06	Pak1/Sema4c/Gdf6/Ercc6/Gab1/Tiam1/Epha4/Rassf2/Axin1/Hmgcr/Traf6/Map2k4/Ptpn1/Wnt7a/Map3k10/Cdc42/Flt4/Dixdc1/Tgfb2/Zeb2/Sash1/Taok1/Lep/Dusp22	24
PND.associated-43	GObp	GO:0015931	nucleobase-containing compound transport	25/1075	150/23262	2.44397e-08	2.95414e-06	2.051e-06	Ddx19a/Thoc1/Khsrp/Igf2bp1/Igf2bp3/Slc25a24/Ddx19b/Iws1/Slc25a36/Zfp36l1/Fmr1/Qk/Nup210/Xpo7/Sidt2/Smg5/Srsf3/Gja1/Tnks/Seh1l/Htt/Nup160/Smg6/Kif5c/Eif5a2	25
PND.associated-44	GObp	GO:0048638	regulation of developmental growth	41/1075	343/23262	2.7479e-08	3.24051e-06	2.24982e-06	Col14a1/Tgfbr1/Adrb3/Hmga2/Insr/Sema4c/Sema4g/Ulk2/Rufy3/Adrb2/Plxna2/Pten/Epha7/Serp1/Gpam/Bmpr1a/Lats1/Foxc1/Pafah1b1/Sema6a/Six4/Ist1/Notch1/Srf/Syt4/Wisp1/Gsk3b/Plxna4/Dpysl2/Zfpm2/Barhl2/Gja1/Sema3a/Sema3e/Siah1a/Lats2/Akap6/Lep/Ahr/Map1b/Dusp6	41
PND.associated-45	GObp	GO:0009100	glycoprotein metabolic process	38/1075	305/23262	2.92317e-08	3.27542e-06	2.27406e-06	Ngly1/B3gat3/Galnt1/Insr/Edem3/Mgat4a/Hif1a/Kat2b/Serp1/Acer2/Man2a1/B4galt1/Galnt7/Edem1/Dpy19l3/Chsy1/Gcnt1/St6galnac4/Fut9/St8sia3/Sulf1/Chst14/Tnks/Ddost/Npc1/Col11a1/B3galt2/Cog3/Tet2/Tet3/Hbegf/Dpm1/Uggt1/St8sia4/Galnt3/Galnt13/Man1a2/Ogt	38
PND.associated-46	GObp	GO:0034249	negative regulation of cellular amide metabolic process	29/1075	196/23262	3.02188e-08	3.27542e-06	2.27406e-06	Tarbp2/Syncrip/Lin28a/Igf2bp1/Lin28b/Tia1/Samd4b/Tnrc6a/Tnrc6b/Tnrc6c/Ago1/Ncor2/Zfp36l1/Fmr1/Qk/Zfp36l2/Ddx3x/Paip2/Hnrnpr/Ago4/Dicer1/Cpeb3/Elavl1/Ireb2/Dgcr8/Btg2/Prkca/Map2k1/Rc3h1	29
PND.associated-47	GObp	GO:0006401	RNA catabolic process	24/1075	141/23262	3.04848e-08	3.27542e-06	2.27406e-06	Khsrp/Lin28a/Lin28b/Samd4b/Tnrc6b/Tnrc6c/Smg1/Ago1/Zfp36l1/Zfp36l2/Gtpbp2/Smg5/Hnrnpr/Etf1/Cnot7/Ago4/Dicer1/Cpeb3/Pan2/Rnaseh2a/Smg6/Thrap3/Btg2/Rc3h1	24
PND.associated-48	GObp	GO:0021543	pallium development	24/1075	141/23262	3.04848e-08	3.27542e-06	2.27406e-06	Igf2bp1/Cep120/Pten/Hif1a/Kcna1/Pafah1b1/Srf/Nf1/Reln/Gsk3b/Pex13/Dixdc1/Dlx1/Zeb2/Dicer1/Btbd3/Uba6/Sema3a/Usp9x/Lrp6/Robo1/Ywhae/Btg2/Neurod6	24
PND.associated-49	GObp	GO:0007411	axon guidance	29/1075	198/23262	3.79951e-08	3.99361e-06	2.77268e-06	Sema4c/Sema4g/Unc5a/Plxna2/Etv1/Epha4/Epha7/Chl1/Myh10/Egr2/Sema6a/Lhx3/Cntn2/Isl1/Reln/Plxna4/Dpysl2/Efnb2/Tgfb2/Sema3a/Sema3e/Cntn4/Kif5b/Etv4/Robo1/Robo2/Kif5c/Pou4f2/Runx3	29
PND.associated-50	GObp	GO:0007389	pattern specification process	50/1075	470/23262	3.98784e-08	4.10239e-06	2.8482e-06	Tgfbr1/Hand1/Plxna2/Wnt1/Sf3b1/Hif1a/Kmt2a/Kdm2a/Frs2/Alx1/Axin1/Bmpr1a/Col4a1/Egr2/Eya1/Gna13/Hipk1/Foxc1/Chsy1/Lhx3/Notch1/Srf/Stc1/Wnt7a/Acvr2a/Bmi1/Isl1/Reln/Dlx1/Zeb2/Dync2h1/Gja1/Sema3a/Sema3e/Rpgrip1l/Nfatc3/Ski/Spry1/Cdx2/Htt/Sostdc1/Lrp6/Ahr/Dusp6/Btg2/Rnf111/Zeb1/Apc/Scmh1/Zic1	50
PND.associated-51	GObp	GO:0001558	regulation of cell growth	44/1075	388/23262	4.13371e-08	4.16385e-06	2.89088e-06	Col14a1/Tgfbr1/Acvr1b/Ncoa3/Sema4c/Sema4g/Ulk2/Rufy3/Dcun1d3/Plxna2/Epha7/Rb1/Ino80/Ddx3x/Pafah1b1/Sema6a/Sgk1/Ist1/Bap1/Adam17/Csnk2a1/Srf/Syt4/Flt4/Wisp1/Gsk3b/Plxna4/Dpysl2/Tgfb2/Zmat3/Barhl2/Gja1/Sema3a/Sema3e/Akap6/Sirt1/Map1b/Hbegf/Prdm4/Dcbld2/Adam10/Serpine2/Cdkn2aip/Cdkn1b	44
PND.associated-52	GObp	GO:0097485	neuron projection guidance	29/1075	199/23262	4.25491e-08	4.19847e-06	2.91491e-06	Sema4c/Sema4g/Unc5a/Plxna2/Etv1/Epha4/Epha7/Chl1/Myh10/Egr2/Sema6a/Lhx3/Cntn2/Isl1/Reln/Plxna4/Dpysl2/Efnb2/Tgfb2/Sema3a/Sema3e/Cntn4/Kif5b/Etv4/Robo1/Robo2/Kif5c/Pou4f2/Runx3	29
PND.associated-53	GObp	GO:0042692	muscle cell differentiation	44/1075	390/23262	4.80608e-08	4.64748e-06	3.22665e-06	Col14a1/Atp2a2/Cacnb4/Dmd/Sema4c/Hif1an/Wnt1/Cfl2/Epas1/Rb1/Prdm6/Zfp36l1/Chuk/Myh9/Qk/Myh10/Axin1/Six4/Map2k4/Notch1/Srf/Lmod1/H3f3b/Btg1/Isl1/Wisp1/Sgcb/Gsk3b/Med28/Efnb2/Dicer1/Akap6/Nfatc3/Ski/Xk/Pbrm1/Prkar1a/Hdac4/Rarb/Dyrk1b/Stim1/Zeb1/Kras/Cflar	44
PND.associated-54	GObp	GO:0043624	cellular protein complex disassembly	21/1075	114/23262	5.37541e-08	5.0961e-06	3.53812e-06	Rdx/Cfl2/Nedd1/Eps8/Sgk1/Mical2/Sptb/Katnb1/Lmod1/Stmn2/Hdgfrp3/Etf1/Sptbn1/Abce1/Sptan1/Eml4/Nckap5l/Map1b/Plek/Apc/Eif5a2	21
PND.associated-55	GObp	GO:0048608	reproductive structure development	46/1075	422/23262	6.75581e-08	6.13328e-06	4.25821e-06	Tgfbr1/Fndc3a/Bcl2l1/Hand1/Hmga2/Insr/Ncoa3/Gab1/Pten/Epas1/Hif1a/Frs2/Zfp36l1/Prdm1/Foxc1/Six4/Lhx3/Notch1/Wnt7a/Pcdh12/H3f3b/Sp1/Acvr2a/Zfpm2/Ago4/Dicer1/Sulf1/Sema3a/Vash2/Fem1b/Pbrm1/Sirt1/Cdx2/Itgav/Atrx/Lep/Lrp6/Ing2/Ahr/Mapk1/Map2k1/Apc/Fgf7/Serpine2/Birc6/Cdkn1b	46
PND.associated-56	GObp	GO:0034248	regulation of cellular amide metabolic process	42/1075	368/23262	6.99355e-08	6.13328e-06	4.25821e-06	Tarbp2/Syncrip/Lin28a/Igf2bp1/Igf2bp3/Lin28b/Tia1/Samd4b/Tnrc6a/Serp1/Prr16/Tnrc6b/Tnrc6c/Eif5b/Ago1/Ncor2/Zfp36l1/Fmr1/Qk/Zfp36l2/Ddx3x/Gtpbp2/Paip2/Ythdf1/Hnrnpr/Cnot7/Ago4/Barhl2/Dicer1/Cpeb3/Elavl1/Ppp1r15b/Ireb2/Larp4b/Mapk1/Dgcr8/Btg2/Prkca/Map2k1/Thbs1/Eif5a2/Rc3h1	42
PND.associated-57	GObp	GO:0032869	cellular response to insulin stimulus	25/1075	158/23262	7.04809e-08	6.13328e-06	4.25821e-06	Insr/Pak1/Smarcc1/Kat2b/Rab10/Ncoa5/Zfp36l1/Gpam/Sgk1/Phip/Ptpn1/Stat1/Esrra/Rhoq/Sp1/Srsf3/Wdtc1/Appl1/Prkaa1/Foxo1/Sirt1/Irs1/Lep/Prkca/Ogt	25
PND.associated-58	GObp	GO:0050657	nucleic acid transport	22/1075	126/23262	7.10369e-08	6.13328e-06	4.25821e-06	Ddx19a/Thoc1/Khsrp/Igf2bp1/Igf2bp3/Ddx19b/Iws1/Zfp36l1/Fmr1/Qk/Nup210/Xpo7/Sidt2/Smg5/Srsf3/Tnks/Seh1l/Htt/Nup160/Smg6/Kif5c/Eif5a2	22
PND.associated-59	GObp	GO:0050658	RNA transport	22/1075	126/23262	7.10369e-08	6.13328e-06	4.25821e-06	Ddx19a/Thoc1/Khsrp/Igf2bp1/Igf2bp3/Ddx19b/Iws1/Zfp36l1/Fmr1/Qk/Nup210/Xpo7/Sidt2/Smg5/Srsf3/Tnks/Seh1l/Htt/Nup160/Smg6/Kif5c/Eif5a2	22
PND.associated-60	GObp	GO:0045927	positive regulation of growth	34/1075	265/23262	7.57755e-08	6.42763e-06	4.46257e-06	Tgfbr1/Hmga2/Insr/Ncoa3/Rufy3/Adrb2/Serp1/Ino80/Gpam/Bmpr1a/Ddx3x/Pafah1b1/Sgk1/Osbp/Ist1/Adam17/Csnk2a1/Notch1/Srf/Ppm1f/Syt4/Flt4/Wisp1/Gsk3b/Tgfb2/Zfpm2/Tfcp2l1/Akap6/Lep/Ahr/Map1b/Hbegf/Adam10/Cdkn2aip	34
PND.associated-61	GObp	GO:0061448	connective tissue development	32/1075	241/23262	8.16239e-08	6.80434e-06	4.72411e-06	Tgfbr1/Hand1/Hmga2/Gdf6/Hif1a/Bmpr1a/Col5a1/Chsy1/Notch1/Srf/Stc1/Wnt7a/Esrra/Tgfb2/Arrdc3/Dicer1/Sulf1/Tbl1xr1/Sirt1/Col11a1/Col9a1/Lep/Lrp6/Loxl2/Rarb/Dyrk1b/Prkca/Zeb1/Thbs1/Runx3/Itgb3/Cflar	32
PND.associated-62	GObp	GO:0009101	glycoprotein biosynthetic process	34/1075	266/23262	8.31071e-08	6.81055e-06	4.72843e-06	B3gat3/Galnt1/Insr/Edem3/Mgat4a/Kat2b/Serp1/Acer2/Man2a1/B4galt1/Galnt7/Edem1/Dpy19l3/Chsy1/Gcnt1/St6galnac4/Fut9/St8sia3/Chst14/Tnks/Ddost/Npc1/B3galt2/Cog3/Tet2/Tet3/Hbegf/Dpm1/Uggt1/St8sia4/Galnt3/Galnt13/Man1a2/Ogt	34
PND.associated-63	GObp	GO:0008361	regulation of cell size	27/1075	182/23262	8.48654e-08	6.83874e-06	4.748e-06	Aqp4/Rdx/Sema4c/Sema4g/Ulk2/Rufy3/Plxna2/Pten/Epha7/Prr16/Pafah1b1/Sema6a/Ist1/Srf/Lrrc8a/Gsk3b/Wdtc1/Plxna4/Dpysl2/Barhl2/Sema3a/Sema3e/Xk/Ahr/Map1b/Plek/Ogt	27
PND.associated-64	GObp	GO:0061458	reproductive system development	46/1075	426/23262	8.94496e-08	7.08998e-06	4.92243e-06	Tgfbr1/Fndc3a/Bcl2l1/Hand1/Hmga2/Insr/Ncoa3/Gab1/Pten/Epas1/Hif1a/Frs2/Zfp36l1/Prdm1/Foxc1/Six4/Lhx3/Notch1/Wnt7a/Pcdh12/H3f3b/Sp1/Acvr2a/Zfpm2/Ago4/Dicer1/Sulf1/Sema3a/Vash2/Fem1b/Pbrm1/Sirt1/Cdx2/Itgav/Atrx/Lep/Lrp6/Ing2/Ahr/Mapk1/Map2k1/Apc/Fgf7/Serpine2/Birc6/Cdkn1b	46
PND.associated-65	GObp	GO:0044708	single-organism behavior	49/1075	470/23262	1.01916e-07	7.94783e-06	5.51802e-06	Pbx3/Cacnb4/Gad1/Pak1/Homer2/Slc6a1/Adrb2/Etv1/Pten/Pak7/Camk4/Epha4/Hif1a/Kmt2a/Adam22/Chl1/Eps8/Axin1/Bche/Hmgcr/Pafah1b1/Sgk1/Asic1/Cacna1e/Srf/Cntn2/Slitrk6/Paip2/Nf1/Reln/Fbxl20/Dcdc2a/Adcy1/Uba6/Gja1/Cpeb3/Htt/Npc1/Braf/Atxn3/Htr2c/Lep/Gmfb/Btg2/Prkca/Serpine2/Thbs1/Kras/Zic1	49
PND.associated-66	GObp	GO:0051236	establishment of RNA localization	22/1075	129/23262	1.09617e-07	8.4127e-06	5.84077e-06	Ddx19a/Thoc1/Khsrp/Igf2bp1/Igf2bp3/Ddx19b/Iws1/Zfp36l1/Fmr1/Qk/Nup210/Xpo7/Sidt2/Smg5/Srsf3/Tnks/Seh1l/Htt/Nup160/Smg6/Kif5c/Eif5a2	22
PND.associated-67	GObp	GO:0048738	cardiac muscle tissue development	30/1075	220/23262	1.13759e-07	8.46191e-06	5.87493e-06	Col14a1/Tgfbr1/Hand1/Tgfbr3/Smad7/Pten/Myh10/Bmpr1a/Foxc1/Map2k4/Gjc1/Notch1/Srf/Cdc42/Isl1/Wisp1/Sgcb/Gsk3b/Efnb2/Tgfb2/Zfpm2/Dicer1/Gja1/Akap6/1190002N15Rik/Nprl3/Col11a1/Prkar1a/Lrp6/Rarb	30
PND.associated-68	GObp	GO:0035265	organ growth	26/1075	173/23262	1.12522e-07	8.46191e-06	5.87493e-06	Col14a1/Tgfbr1/Tgfbr3/Pten/Serp1/Bmpr1a/Lats1/Foxc1/Map2k4/Notch1/Stc1/Wisp1/Tgfb2/Zfpm2/Gja1/Lats2/Akap6/1190002N15Rik/Prkar1a/Col9a1/Lep/Ahr/Rarb/Dusp6/Fgf7/Thbs1	26
PND.associated-69	GObp	GO:0060560	developmental growth involved in morphogenesis	31/1075	233/23262	1.23794e-07	9.06887e-06	6.29633e-06	Sema4c/Sema4g/Ulk2/Rufy3/Plxna2/Tiam1/Epha7/Vcl/Sall1/Pafah1b1/Sema6a/Six4/Ist1/Nin/Notch1/Srf/Syt4/Gsk3b/Plxna4/Dpysl2/Zeb2/Barhl2/Sema3a/Sema3e/Spry1/Usp9x/Lrp6/Robo1/Ahr/Map1b/Pou4f2	31
PND.associated-70	GObp	GO:0070085	glycosylation	29/1075	209/23262	1.26137e-07	9.10256e-06	6.31972e-06	Galnt1/Edem3/Mgat4a/Kat2b/Serp1/Acer2/Man2a1/B4galt1/Galnt7/Edem1/Dpy19l3/St6galnac4/Fut9/St8sia3/Tnks/Ddost/Npc1/B3galt2/Cog3/Tet2/Tet3/Dpm1/Cds2/Uggt1/St8sia4/Galnt3/Galnt13/Man1a2/Ogt	29
PND.associated-71	GObp	GO:0001667	ameboidal-type cell migration	39/1075	338/23262	1.53123e-07	1.06366e-05	7.38477e-06	Tgfbr1/Acvr1b/Sema4c/Tgfbr3/Sema4g/Pten/Hif1a/Pkn2/Myh9/Alx1/Pafah1b1/Rock2/Sema6a/Amotl1/Notch1/Srf/Stc1/Wnt7a/Ppm1f/Flt4/Isl1/Nf1/Efnb2/Tgfb2/Zeb2/D1Ertd622e/Sash1/Sema3a/Sema3e/Itgav/Braf/Lrp6/Robo1/Loxl2/Hbegf/Prkca/Fgf7/Thbs1/Itgb3	39
PND.associated-72	GObp	GO:0006486	protein glycosylation	28/1075	199/23262	1.53994e-07	1.06366e-05	7.38477e-06	Galnt1/Edem3/Mgat4a/Kat2b/Serp1/Acer2/Man2a1/B4galt1/Galnt7/Edem1/Dpy19l3/St6galnac4/Fut9/St8sia3/Tnks/Ddost/Npc1/B3galt2/Cog3/Tet2/Tet3/Dpm1/Uggt1/St8sia4/Galnt3/Galnt13/Man1a2/Ogt	28
PND.associated-73	GObp	GO:0043413	macromolecule glycosylation	28/1075	199/23262	1.53994e-07	1.06366e-05	7.38477e-06	Galnt1/Edem3/Mgat4a/Kat2b/Serp1/Acer2/Man2a1/B4galt1/Galnt7/Edem1/Dpy19l3/St6galnac4/Fut9/St8sia3/Tnks/Ddost/Npc1/B3galt2/Cog3/Tet2/Tet3/Dpm1/Uggt1/St8sia4/Galnt3/Galnt13/Man1a2/Ogt	28
PND.associated-74	GObp	GO:0032970	regulation of actin filament-based process	38/1075	325/23262	1.56603e-07	1.06644e-05	7.40411e-06	Tgfbr1/Atp2a2/Pak1/Rdx/Scn5a/Rictor/Wasf1/Cfl2/Prex1/Frmd6/Eps8/Myh9/Fchsd2/Lats1/Pde4b/Rock1/Rock2/Sptb/Stc1/Ppm1f/Lmod1/Wasl/Ppm1e/Dixdc1/Kcnj2/Tgfb2/Ppp1r9a/Sema3e/Sptbn1/Akap6/Ccdc88a/Cd2ap/Jmy/Braf/Sptan1/Plek/Gmfb/Itgb3	38
PND.associated-75	GObp	GO:0000226	microtubule cytoskeleton organization	45/1075	422/23262	1.77148e-07	1.1896e-05	8.25916e-06	Cep135/Birc5/Kif11/Cep120/Mapre1/Camsap2/Nedd1/Ino80/Cep97/Cep76/Dync1li2/Hook3/Myh9/Axin1/Eya1/Kpnb1/Pafah1b1/Rock2/Sgk1/Ranbp10/Nav1/Nin/Cntn2/Katnb1/Gpsm2/Stmn2/Hdgfrp3/Ccdc67/Ss18/Dixdc1/Fbxw5/Dicer1/Cdc14a/Tnks/Spry1/Cep68/Htt/Atxn3/Mark3/Eml4/Nckap5l/Map1b/Apc/Atxn7/Cdkn1b	45
PND.associated-76	GObp	GO:0002064	epithelial cell development	30/1075	225/23262	1.87727e-07	1.24337e-05	8.63245e-06	Fndc3a/Dmd/Rdx/Clock/Hif1a/Frmd6/Frs2/Prdm1/B4galt1/Pafah1b1/Rock1/Rock2/Vezf1/Notch1/Stc1/Wnt7a/Sidt2/Slitrk6/Cdc42/Onecut2/Fosl2/Tfcp2l1/Dicer1/Gja1/Clic5/Fem1b/Atrx/Cldn1/Rarb/Tjp1	30
PND.associated-77	GObp	GO:0048588	developmental cell growth	29/1075	213/23262	1.90599e-07	1.24533e-05	8.6461e-06	Col14a1/Sema4c/Sema4g/Ulk2/Rufy3/Plxna2/Tiam1/Epha7/Vcl/Pafah1b1/Sema6a/Map2k4/Ist1/Nin/Srf/Syt4/Wisp1/Gsk3b/Plxna4/Dpysl2/Zeb2/Barhl2/Sema3a/Sema3e/Akap6/Usp9x/Arih2/Map1b/Pou4f2	29
PND.associated-78	GObp	GO:0031331	positive regulation of cellular catabolic process	27/1075	190/23262	2.08231e-07	1.34239e-05	9.31997e-06	Insr/Rdx/Arih1/Adrb2/Prkaa2/Smad7/Pten/Ankib1/Tnrc6b/Tnrc6c/Trib2/Zfp36l1/Fmr1/Axin1/Zfp36l2/Socs5/Ptpn1/Gsk3b/Hnrnpr/Cnot7/Rfwd2/Prkaa1/Cpeb3/Irs1/Arih2/Btg2/Rc3h1	27
PND.associated-79	GObp	GO:0007067	mitotic nuclear division	44/1075	411/23262	2.16821e-07	1.37938e-05	9.57677e-06	Birc5/Hmga2/Insr/Kif11/Nek3/Mapre1/Mapre3/Smc2/Nedd1/Rad21/Rb1/Ino80/Cep97/Sirt7/Nek9/Mau2/Eps8/Kpnb1/Lats1/Pafah1b1/Ncapg2/Phip/Csnk2a1/Dynlt3/Katnb1/Arl8b/Cdc42/Anapc1/Wasl/Papd7/Fbxw5/Cdc14a/Lats2/Tnks/Seh1l/Usp9x/Cd2ap/Atrx/Map2k1/Apc/Birc6/Stag1/Cdkn1b/Cd28	44
PND.associated-80	GObp	GO:0050769	positive regulation of neurogenesis	48/1075	469/23262	2.38993e-07	1.50069e-05	1.0419e-05	Mapk6/Rufy3/Lin28a/Gdf6/Tiam1/Epha4/Hif1a/Il6st/Kat2b/Sall1/Zfp488/Fmr1/Man2a1/Qk/Pafah1b1/Sema6a/Sgk1/Vwc2l/Ist1/Eef2k/Nin/Notch1/Srf/Fam134c/Katnb1/Syt4/Reln/Stmn2/Gsk3b/Dixdc1/Zeb2/Dicer1/Ppp1r9a/Sema3a/Cpeb3/Sirt1/Mmd/Braf/Nckipsd/Robo1/Rarb/Map1b/Ccr2/Robo2/Map2k1/Zeb1/Serpine2/Cflar	48
PND.associated-81	GObp	GO:0016570	histone modification	42/1075	385/23262	2.44562e-07	1.51597e-05	1.05251e-05	Smarcad1/Ash1l/Phf8/Ing3/Iws1/Kat2b/Rps6ka5/Sirt7/Kmt2a/Kdm2a/Fmr1/Eya1/Suv39h2/Bap1/Irf4/Rybp/Ppm1f/Bmi1/Isl1/Setd7/Phf20/Kdm1b/Tbl1xr1/Dr1/Sirt1/Wdr82/Kat7/Atrx/Tet2/Phc1/Nsd1/Morf4l2/Ing2/Loxl2/Tet3/Hdac4/Kansl1/Prkca/Suz12/Mysm1/Atxn7/Ogt	42
PND.associated-82	GObp	GO:0021761	limbic system development	17/1075	85/23262	2.88401e-07	1.74302e-05	1.21015e-05	Pak1/Pten/Rab3gap1/Kcna1/Pafah1b1/Srf/Nf1/Reln/Gsk3b/Dlx1/Zeb2/Uba6/Sema3a/Usp9x/Ywhae/Btg2/Neurod6	17
PND.associated-83	GObp	GO:0046929	negative regulation of neurotransmitter secretion	7/1075	12/23262	2.85101e-07	1.74302e-05	1.21015e-05	Slc30a1/Fmr1/Asic1/Syt4/Nf1/Ppp1r9a/Braf	7
PND.associated-84	GObp	GO:0051261	protein depolymerization	18/1075	95/23262	3.05719e-07	1.82488e-05	1.26697e-05	Rdx/Cfl2/Nedd1/Eps8/Sgk1/Mical2/Sptb/Katnb1/Lmod1/Stmn2/Hdgfrp3/Sptbn1/Sptan1/Eml4/Nckap5l/Map1b/Plek/Apc	18
PND.associated-85	GObp	GO:0071407	cellular response to organic cyclic compound	44/1075	417/23262	3.25502e-07	1.91927e-05	1.33251e-05	Nr6a1/Hmga2/Ncoa3/Pak1/Tarbp2/Lin28a/Lin28b/Clock/Klf9/Crebrf/Ago1/Ncor2/Zfp36l1/Axin1/Zfp36l2/Pde4b/Rock2/Sgk1/Nr5a2/Skp2/Gabra1/Stat1/Esrra/Isl1/Ago4/Dicer1/Akap6/Sirt1/Npc1/Med17/Lrp6/Hnf4g/Ahr/Rarb/Thrap3/Dgcr8/Btrc/Itpr1/Pou4f2/Map2k1/Nr1d2/Cdkn1b/Trim63/Adcy6	44
PND.associated-86	GOmf	GO:0019787	ubiquitin-like protein transferase activity	46/1068	412/22837	4.63719e-08	1.74977e-05	1.36838e-05	Uhrf2/Birc5/Bach1/Arih1/Cul2/Trim6/Klhl31/Cnot4/Mkrn1/Klhl28/Ankib1/March8/Cacul1/Klhl20/Klhl23/Rnf152/Rlim/Traf6/Skp2/Klhl15/Zer1/Rnf38/Fbxw11/Rmnd5a/Rfwd2/Fbxo3/Ube2d3/Ube3b/Cblb/Ube2d1/Siah1a/Zyg11b/Wwp1/Fem1b/Fbxo11/Med17/Arih2/Rnf13/Cbl/Cbx4/Btrc/Ube2v1/Rnf111/Birc6/Rc3h2/Trim63	46
PND.associated-87	GOmf	GO:0004842	ubiquitin-protein transferase activity	45/1068	397/22837	4.14355e-08	1.74977e-05	1.36838e-05	Uhrf2/Birc5/Bach1/Arih1/Cul2/Trim6/Klhl31/Cnot4/Mkrn1/Klhl28/Ankib1/March8/Cacul1/Klhl20/Klhl23/Rnf152/Rlim/Traf6/Skp2/Klhl15/Zer1/Rnf38/Fbxw11/Rmnd5a/Rfwd2/Fbxo3/Ube2d3/Ube3b/Cblb/Ube2d1/Siah1a/Zyg11b/Wwp1/Fem1b/Fbxo11/Med17/Arih2/Rnf13/Cbl/Btrc/Ube2v1/Rnf111/Birc6/Rc3h2/Trim63	45
PND.associated-88	GObp	GO:0034655	nucleobase-containing compound catabolic process	30/1075	234/23262	4.43367e-07	2.58275e-05	1.79315e-05	Khsrp/Lin28a/Entpd7/Lin28b/Samd4b/Tnrc6b/Tnrc6c/Smg1/Ago1/Zfp36l1/Zfp36l2/Pde4b/Enpp4/Gtpbp2/Smg5/Pde10a/Hnrnpr/Etf1/Cnot7/Ago4/Dicer1/Nudt4/Cpeb3/Pan2/Rnaseh2a/Smg6/Thrap3/Btg2/Pde1c/Rc3h1	30
PND.associated-89	GOcc	GO:0098794	postsynapse	45/1090	415/23267	1.60857e-07	2.9115e-05	2.0093e-05	Dmd/Pak1/Sema4c/Homer2/Adrb2/Pten/Tiam1/Nbea/Camk2n1/Epha4/Epha7/Sos1/Neto2/Eps8/Fmr1/Myh10/Axin1/Pde4b/Gria3/Kcnc2/Asic1/Eef2k/Gabra1/Syt4/Nf1/Lin7c/Gsk3b/Bcas1/Erc2/Gpr156/Usp48/Kcnj2/Dnm3/Ppp1r9a/Sptbn1/Htt/Lrrtm4/Map1b/Adam10/Itpr1/Mob4/Kcnc4/Dlg3/Shc4/Lrrtm2	45
PND.associated-90	GObp	GO:0006402	mRNA catabolic process	20/1075	119/23262	5.23423e-07	3.0128e-05	2.09173e-05	Khsrp/Samd4b/Tnrc6b/Tnrc6c/Smg1/Ago1/Zfp36l1/Zfp36l2/Gtpbp2/Smg5/Hnrnpr/Etf1/Cnot7/Ago4/Cpeb3/Pan2/Smg6/Thrap3/Btg2/Rc3h1	20
PND.associated-91	GObp	GO:0044270	cellular nitrogen compound catabolic process	32/1075	262/23262	5.58113e-07	3.17468e-05	2.20411e-05	Khsrp/Lin28a/Entpd7/Lin28b/Samd4b/Tnrc6b/Tnrc6c/Smg1/Ago1/Zfp36l1/Zfp36l2/Pde4b/Enpp4/Gtpbp2/Smg5/Pde10a/Hnrnpr/Etf1/Cnot7/Ago4/Dicer1/Nudt4/Cpeb3/Pan2/Tet2/Rnaseh2a/Tet3/Smg6/Thrap3/Btg2/Pde1c/Rc3h1	32
PND.associated-92	GObp	GO:0009894	regulation of catabolic process	45/1075	440/23262	5.77415e-07	3.24628e-05	2.25383e-05	Insr/Rdx/Smarcc1/Arih1/Adrb2/Prkaa2/Wnt1/Smad7/Pten/Hif1a/Ankib1/Tnrc6b/Tnrc6c/Trib2/Zfp36l1/Fmr1/Axin1/Zfp36l2/Socs5/Edem1/Ppp1r3d/Csnk2a1/Ptpn1/Cdc42/Usp25/Gsk3b/Hnrnpr/Cnot7/Rfwd2/Prkaa1/Cblb/Gja1/Foxo1/Cpeb3/Atxn3/Irs1/Arih2/Hdac4/Rad23b/Btg2/Btrc/Apc/Serpine2/Ogt/Rc3h1	45
PND.associated-93	GObp	GO:0003205	cardiac chamber development	25/1075	176/23262	5.86333e-07	3.25853e-05	2.26233e-05	Tgfbr1/Hand1/Scn5a/Tgfbr3/Smad7/Hif1a/Sos1/Sall1/Frs2/Myh10/Prdm1/Bmpr1a/Foxc1/Notch1/Srf/Isl1/Lrp2/Tgfb2/Zfpm2/Nprl3/Col11a1/Lrp6/Robo1/Ahr/Rarb	25
PND.associated-94	GObp	GO:0046700	heterocycle catabolic process	32/1075	264/23262	6.6173e-07	3.59491e-05	2.49587e-05	Khsrp/Lin28a/Entpd7/Lin28b/Samd4b/Tnrc6b/Tnrc6c/Smg1/Ago1/Zfp36l1/Zfp36l2/Pde4b/Enpp4/Gtpbp2/Smg5/Pde10a/Hnrnpr/Etf1/Cnot7/Ago4/Dicer1/Nudt4/Cpeb3/Pan2/Tet2/Rnaseh2a/Tet3/Smg6/Thrap3/Btg2/Pde1c/Rc3h1	32
PND.associated-95	GObp	GO:0032868	response to insulin	26/1075	189/23262	6.59967e-07	3.59491e-05	2.49587e-05	Insr/Pak1/Smarcc1/Kat2b/Rab10/Ncoa5/Zfp36l1/Gpam/Egr2/Sgk1/Phip/Ptpn1/Stat1/Esrra/Rhoq/Sp1/Srsf3/Wdtc1/Appl1/Prkaa1/Foxo1/Sirt1/Irs1/Lep/Prkca/Ogt	26
PND.associated-96	GObp	GO:0060419	heart growth	17/1075	90/23262	6.78731e-07	3.64629e-05	2.53155e-05	Col14a1/Tgfbr1/Tgfbr3/Pten/Bmpr1a/Foxc1/Map2k4/Notch1/Wisp1/Tgfb2/Zfpm2/Gja1/Akap6/1190002N15Rik/Prkar1a/Ahr/Dusp6	17
PND.associated-97	GObp	GO:0007163	establishment or maintenance of cell polarity	24/1075	167/23262	7.90489e-07	4.20001e-05	2.91598e-05	Nek3/Rufy3/Rictor/Rab10/Myh9/Eya1/Pafah1b1/Rock1/Amotl1/Wnt7a/Gpsm2/Myo18a/Cdc42/Lin7c/Gsk3b/Gja1/Rpgrip1l/Spry1/Cdx2/Htt/Mark3/Map1b/Apc/Dlg3	24
PND.associated-98	GObp	GO:0061014	positive regulation of mRNA catabolic process	9/1075	25/23262	9.71277e-07	5.10448e-05	3.54394e-05	Tnrc6b/Tnrc6c/Zfp36l1/Zfp36l2/Hnrnpr/Cnot7/Cpeb3/Btg2/Rc3h1	9
PND.associated-99	GOmf	GO:0051020	GTPase binding	37/1068	309/22837	1.66043e-07	4.69901e-05	3.67479e-05	Birc5/Sgsm2/Rab11fip4/Abca1/Tiam1/Wasf1/Dock4/Vcl/Stxbp5/Erc1/Rab3gap1/Tbc1d8b/Rnf152/Eps8/Rab34/Evi5/Kpnb1/Ralbp1/Rock1/Rock2/Gga2/Ranbp10/Xpo7/Tbc1d8/Ipo11/Ipo8/Preb/Ppp1r9a/Sptbn1/Fmnl2/Mtss1l/Git1/Tbc1d15/Nup50/Map2k1/Exoc8/Stxbp6	37
PND.associated-100	GObp	GO:0051640	organelle localization	43/1075	422/23262	1.13025e-06	5.87607e-05	4.07964e-05	Atp2a2/Dmd/Stx3/Cep120/Plxna2/Pten/Hif1a/Rab3gap1/Dync1li2/Hook3/Fmr1/Myh9/Rab34/Myh10/Eya1/Kpnb1/Pafah1b1/Sema6a/Nin/Gpsm2/Syt4/Arl8b/Cdc42/Pex13/Wasl/Cluh/Dpysl2/Preb/1190002N15Rik/Spry1/Seh1l/Htt/Kif5b/Ap3d1/Braf/Abce1/Snx4/Unc13b/Map1b/Kif1b/Bloc1s6/Map2k1/Ogt	43
PND.associated-101	GObp	GO:0007264	small GTPase mediated signal transduction	47/1075	481/23262	1.19499e-06	6.01851e-05	4.17853e-05	Nras/Rabl3/Arhgef6/Abca1/Tiam1/Wasf1/Dock4/Rab10/Rab5b/Sos1/Rab3c/Nkiras1/Arhgef3/Arhgap1/Prex1/Chuk/Eps8/Rab34/Arf2/Gna13/Kpnb1/Ralbp1/Rock1/Rock2/Rasef/Mfhas1/Rhoq/Arl8b/Cdc42/Nf1/Reln/Shoc2/Rnd3/Scai/Tgfb2/Rab14/Psd/Rhoh/Rab9b/Spry1/Rab30/Robo1/Git1/Map2k1/Ogt/Kras/Rap2a	47
PND.associated-102	GObp	GO:0048568	embryonic organ development	46/1075	466/23262	1.17065e-06	6.01851e-05	4.17853e-05	Tgfbr1/Hand1/Ncoa3/Lrig3/Wnt1/Gab1/Epas1/Hif1a/Sall1/Kmt2a/Tnrc6c/Kdm2a/Frs2/Tbx15/Zfp36l1/Alx1/Axin1/Prdm1/Bmpr1a/Eya1/Hipk1/Foxc1/Six4/Notch1/Srf/Pcdh12/Slitrk6/Sp1/Bmi1/Tgfb2/Zfpm2/Gja1/Clic5/Vash2/Cdx2/Col11a1/Itgav/Insig1/Lrp6/Ahr/Rarb/Mapk1/Map2k1/Zeb1/Birc6/Myo6	46
PND.associated-103	GObp	GO:0006403	RNA localization	23/1075	159/23262	1.18758e-06	6.01851e-05	4.17853e-05	Ddx19a/Thoc1/Khsrp/Igf2bp1/Igf2bp3/Ddx19b/Iws1/Zfp36l1/Fmr1/Qk/Nup210/Xpo7/Sidt2/Smg5/Srsf3/Tnks/Seh1l/Htt/A1cf/Nup160/Smg6/Kif5c/Eif5a2	23
PND.associated-104	GObp	GO:0046328	regulation of JNK cascade	23/1075	160/23262	1.32728e-06	6.5181e-05	4.52538e-05	Pak1/Ercc6/Gab1/Tiam1/Epha4/Rassf2/Sh3rf1/Axin1/Pafah1b1/Traf6/Map2k4/Ptpn1/Wnt7a/Map3k10/Cdc42/Flt4/Dixdc1/Zeb2/Zfp110/Sash1/Taok1/Dusp22/Rap2a	23
PND.associated-105	GObp	GO:0003231	cardiac ventricle development	21/1075	137/23262	1.31575e-06	6.5181e-05	4.52538e-05	Tgfbr1/Hand1/Scn5a/Tgfbr3/Smad7/Hif1a/Sall1/Frs2/Prdm1/Bmpr1a/Foxc1/Notch1/Isl1/Lrp2/Tgfb2/Zfpm2/Nprl3/Col11a1/Lrp6/Robo1/Ahr	21
PND.associated-106	GObp	GO:0050680	negative regulation of epithelial cell proliferation	20/1075	126/23262	1.33463e-06	6.5181e-05	4.52538e-05	Tgfbr1/Tgfbr3/Pten/Klf9/Rb1/Stat1/Nf1/Efnb2/Tgfb2/Sulf1/Gja1/Lrp6/Etv4/Robo1/Cask/Suz12/Apc/Thbs1/Runx3/Cdkn1b	20
PND.associated-107	GObp	GO:0009611	response to wounding	42/1075	411/23262	1.39385e-06	6.67256e-05	4.63262e-05	Pak1/Adrb2/Elk3/Pten/Metap1/Epha4/Hif1a/Vcl/Stxbp5/Zfp36l1/Myh9/Myh10/Zfp36l2/Col5a1/Dhfr/B4galt1/Gna13/Hmgcr/Map2k4/Enpp4/Srf/Wnt7a/Nf1/Tgfb2/Dicer1/Gja1/Braf/Hbegf/Plek/Dcbld2/Ccr2/Cask/Bloc1s6/Prkca/Map2k1/Slc7a11/Pik3cb/Fgf7/Serpine2/Thbs1/Itgb3/Cflar	42
PND.associated-108	GObp	GO:0043588	skin development	32/1075	273/23262	1.38854e-06	6.67256e-05	4.63262e-05	Acvr1b/Alox8/Ercc2/Ncoa3/Fras1/Sos1/Zfp36l1/Col5a1/Lgr5/Lats1/Rock1/Rock2/Notch1/Srf/Wnt7a/Tmprss13/Cdc42/Fosl2/Tgfb2/Arrdc3/Dicer1/Lats2/Sostdc1/Abcb6/Cldn1/Zdhhc21/Map2k1/Apc/Fgf7/Mysm1/Runx3/Ubn1	32
PND.associated-109	GObp	GO:0043487	regulation of RNA stability	15/1075	75/23262	1.43067e-06	6.78166e-05	4.70837e-05	Syncrip/Igf2bp1/Samd4b/Zfp36l1/Fmr1/Qk/Zfp36l2/Smg5/Hnrnpr/Dicer1/Cpeb3/Elavl1/Smg6/Thrap3/Rc3h1	15
PND.associated-110	GObp	GO:0022411	cellular component disassembly	41/1075	398/23262	1.51219e-06	6.90558e-05	4.7944e-05	Tgfbr1/Rdx/Smarcc1/Srebf2/Smarcd1/Slc6a1/Adrb2/Cfl2/Hif1a/Nedd1/Atg2b/Lamc1/Eps8/Pafah1b1/Sgk1/Mical2/Ist1/Hapln1/Sptb/Katnb1/Lmod1/Stmn2/Hdgfrp3/Pex13/Etf1/Tgfb2/Dicer1/Sptbn1/Kif5b/Abce1/Cd93/Sptan1/Eml4/Nckap5l/Map1b/Plek/Map2k1/Exoc8/Apc/Eif5a2/Arid2	41
PND.associated-111	GObp	GO:0001763	morphogenesis of a branching structure	29/1075	235/23262	1.51394e-06	6.90558e-05	4.7944e-05	Hmga2/Ncoa3/Pak1/Wnt1/Epha7/Sall1/Frs2/Prdm1/Col4a1/Eya1/B4galt1/Gna13/Six4/Notch1/Srf/Btbd7/Dicer1/Sulf1/Sema3a/Sema3e/Fem1b/Nfatc3/Spry1/Lrp6/Etv4/Ahr/Btrc/Fgf7/Kras	29
PND.associated-112	GObp	GO:0006470	protein dephosphorylation	28/1075	222/23262	1.47764e-06	6.90558e-05	4.7944e-05	Pten/Ctdspl2/Ppp2r2a/Rprd1a/Ptpn9/Eya1/Rock1/Rock2/Ptpn1/Ptpn14/Ppm1f/Ywhab/Fbxw11/Ppm1e/Cdc14a/Akap6/Cttnbp2nl/Htt/Ppp1r15b/Ppm1k/Dusp2/Ywhae/Ppm1d/Smek2/Dusp22/Dusp6/Btrc/Slc39a10	28
PND.associated-113	GObp	GO:0000956	nuclear-transcribed mRNA catabolic process	17/1075	95/23262	1.49855e-06	6.90558e-05	4.7944e-05	Samd4b/Tnrc6b/Tnrc6c/Smg1/Ago1/Zfp36l1/Zfp36l2/Gtpbp2/Smg5/Etf1/Cnot7/Cpeb3/Pan2/Smg6/Thrap3/Btg2/Rc3h1	17
PND.associated-114	GObp	GO:0046330	positive regulation of JNK cascade	19/1075	117/23262	1.7139e-06	7.74457e-05	5.3769e-05	Pak1/Ercc6/Gab1/Tiam1/Epha4/Rassf2/Axin1/Traf6/Map2k4/Ptpn1/Wnt7a/Map3k10/Cdc42/Flt4/Dixdc1/Zeb2/Sash1/Taok1/Dusp22	19
PND.associated-115	GObp	GO:0001501	skeletal system development	46/1075	473/23262	1.76305e-06	7.84191e-05	5.44448e-05	Tgfbr1/Hand1/Gdf6/Wnt1/Hif1a/Serp1/Rassf2/Tbx15/Alx1/Axin1/Bmpr1a/Eya1/Foxc1/Pafah1b1/Six4/Chsy1/Hapln1/Srf/Stc1/Wnt7a/Esrra/Sp1/Acvr2a/Bmi1/Nab1/Dlx1/Tgfb2/Dicer1/Sulf1/Ski/Col11a1/Gnaq/Insig1/Col9a1/Fbn1/Lep/Lrp6/Loxl2/Hdac4/Mbtd1/Rarb/Prkca/Zeb1/Thbs1/Runx3/Zic1	46
PND.associated-116	GObp	GO:0010631	epithelial cell migration	28/1075	224/23262	1.76788e-06	7.84191e-05	5.44448e-05	Tgfbr1/Tgfbr3/Pten/Hif1a/Pkn2/Myh9/Rock2/Amotl1/Notch1/Srf/Stc1/Wnt7a/Ppm1f/Flt4/Nf1/Efnb2/Tgfb2/Zeb2/Sash1/Sema3a/Itgav/Robo1/Loxl2/Hbegf/Prkca/Fgf7/Thbs1/Itgb3	28
PND.associated-117	GObp	GO:0045666	positive regulation of neuron differentiation	39/1075	373/23262	1.8823e-06	8.22057e-05	5.70737e-05	Mapk6/Rufy3/Lin28a/Gdf6/Tiam1/Epha4/Kat2b/Sall1/Fmr1/Qk/Pafah1b1/Sgk1/Vwc2l/Ist1/Eef2k/Nin/Srf/Fam134c/Katnb1/Syt4/Reln/Stmn2/Gsk3b/Dixdc1/Zeb2/Ppp1r9a/Cpeb3/Sirt1/Mmd/Braf/Nckipsd/Robo1/Rarb/Map1b/Robo2/Map2k1/Zeb1/Serpine2/Cflar	39
PND.associated-118	GObp	GO:0016311	dephosphorylation	37/1075	345/23262	1.88724e-06	8.22057e-05	5.70737e-05	Pten/Ctdspl2/Ppp2r2a/Rprd1a/Ptpn9/Eya1/Rock1/Rock2/Slc7a14/Ptpn1/Ptpn14/Ppm1f/Smg5/Ywhab/Fbxw11/Ppm1e/Tgfb2/Tmem55a/Tmem55b/Cdc14a/Akap6/Cttnbp2nl/Htt/Ppp1r15b/Ppm1k/Dusp2/Ywhae/Ppm1d/Smek2/Dusp22/Plek/Dusp6/Gpatch2/Btrc/Dlg3/Slc39a10/Ubn1	37
PND.associated-119	GObp	GO:0032844	regulation of homeostatic process	45/1075	460/23262	1.94633e-06	8.39222e-05	5.82655e-05	Acvr1b/Birc5/Dmd/Scn5a/Srebf2/Slc30a1/Trim6/Prkaa2/Smad7/Tiam1/Hif1a/Tmem64/Slc30a10/Scn2b/Zfp36l1/Gpam/Slc30a7/Hmgcr/Adam17/Cacna1e/Cdk16/Sidt2/Smg5/Acvr2a/Nf1/Tgfb2/Arrdc3/Prkaa1/Gja1/Akap6/Tnks/Sirt1/Htt/Npc1/Kif5b/Ap3d1/Itgav/Atrx/Htr2c/Lrp6/Mapk1/Smg6/Itpr1/Nr1d2/Itgb3	45
PND.associated-120	GObp	GO:1903522	regulation of blood circulation	29/1075	238/23262	1.96137e-06	8.39222e-05	5.82655e-05	Alox5/Atp2a2/Dmd/Scn5a/Adrb2/Smad7/Dock4/Epas1/Hif1a/Kat2b/Scn2b/Hmgcr/Pde4b/Cacna1e/Stc1/Kcnj2/Tgfb2/Gja1/Sema3a/Akap6/Sirt1/Htr2c/Lep/Hdac4/Ahr/Hbegf/Prkca/Map2k1/Adcy6	29
PND.associated-121	GObp	GO:0044089	positive regulation of cellular component biogenesis	42/1075	417/23262	2.02648e-06	8.52003e-05	5.91528e-05	Tgfbr1/Cep135/Pak1/Rictor/Fnip1/Cep120/Wnt1/Wasf1/Rab3gap1/Fmr1/Rock1/Slitrk4/Eef2k/Nin/Srf/Wnt7a/Ppm1f/Lmod1/Rhoq/Bmf/Slitrk6/Gsk3b/Wasl/Ppm1e/Has3/Dnm3/Htt/Jmy/Braf/Cldn1/Hdac4/Lrrtm4/Trabd2b/Ahr/Map1b/Plek/Gpm6a/Gmfb/Prkca/Apc/Cdkn1b/Lrrtm2	42
PND.associated-122	GObp	GO:0060562	epithelial tube morphogenesis	38/1075	360/23262	2.02269e-06	8.52003e-05	5.91528e-05	Hand1/Hmga2/Ncoa3/Pak1/Sema4c/Wnt1/Epha4/Epha7/Hif1a/Sall1/Kdm2a/Alx1/Col4a1/Eya1/Lgr5/B4galt1/Gna13/Rock2/Six4/Traf6/Notch1/Srf/Efnb2/Zeb2/Dicer1/Gja1/Sema3e/Nfatc3/Ski/Spry1/Sostdc1/Lrp6/Etv4/Robo1/Ahr/Btrc/Nup50/Kras	38
PND.associated-123	GObp	GO:0090132	epithelium migration	28/1075	226/23262	2.10978e-06	8.7938e-05	6.10535e-05	Tgfbr1/Tgfbr3/Pten/Hif1a/Pkn2/Myh9/Rock2/Amotl1/Notch1/Srf/Stc1/Wnt7a/Ppm1f/Flt4/Nf1/Efnb2/Tgfb2/Zeb2/Sash1/Sema3a/Itgav/Robo1/Loxl2/Hbegf/Prkca/Fgf7/Thbs1/Itgb3	28
PND.associated-124	GOmf	GO:0031267	small GTPase binding	34/1068	280/22837	3.7515e-07	8.49339e-05	6.64212e-05	Birc5/Sgsm2/Rab11fip4/Abca1/Tiam1/Wasf1/Dock4/Vcl/Stxbp5/Erc1/Rab3gap1/Tbc1d8b/Rnf152/Eps8/Rab34/Evi5/Kpnb1/Ralbp1/Rock1/Rock2/Gga2/Ranbp10/Xpo7/Tbc1d8/Ipo11/Ipo8/Fmnl2/Mtss1l/Git1/Tbc1d15/Nup50/Map2k1/Exoc8/Stxbp6	34
PND.associated-125	GObp	GO:0071375	cellular response to peptide hormone stimulus	26/1075	202/23262	2.36745e-06	9.78342e-05	6.79243e-05	Insr/Pak1/Smarcc1/Kat2b/Rab10/Ncoa5/Zfp36l1/Gpam/Sgk1/Phip/Ptpn1/Stat1/Esrra/Rhoq/Sp1/Srsf3/Wdtc1/Appl1/Prkaa1/Foxo1/Sirt1/Irs1/Lep/Prkca/Ogt/Adcy6	26
PND.associated-126	GObp	GO:0007612	learning	22/1075	154/23262	2.48935e-06	0.000102	7.08165e-05	Pak1/Slc6a1/Adrb2/Pak7/Hif1a/Kmt2a/Bche/Hmgcr/Sgk1/Asic1/Cacna1e/Srf/Cntn2/Nf1/Reln/Dcdc2a/Uba6/Htt/Braf/Gmfb/Btg2/Kras	22
PND.associated-127	GObp	GO:0090130	tissue migration	28/1075	228/23262	2.51158e-06	0.000102046	7.08486e-05	Tgfbr1/Tgfbr3/Pten/Hif1a/Pkn2/Myh9/Rock2/Amotl1/Notch1/Srf/Stc1/Wnt7a/Ppm1f/Flt4/Nf1/Efnb2/Tgfb2/Zeb2/Sash1/Sema3a/Itgav/Robo1/Loxl2/Hbegf/Prkca/Fgf7/Thbs1/Itgb3	28
PND.associated-128	GObp	GO:0043161	proteasome-mediated ubiquitin-dependent protein catabolic process	35/1075	322/23262	2.62217e-06	0.000105652	7.33518e-05	Smarcc1/Arih1/Edem3/Smad7/Clock/Ankib1/Trib2/Klhl20/Axin1/Rlim/Socs5/Abtb2/Edem1/Fbxl19/Gsk3b/Rnf38/Fbxw11/Erlin2/Rmnd5a/Rfwd2/Fbxw5/Ube2d3/Btbd3/Siah1a/Tbl1xr1/Wwp1/Sirt1/Cd2ap/Atxn3/Arih2/Rad23b/Btrc/Rnf111/Uggt1/Trim63	35
PND.associated-129	GObp	GO:0090288	negative regulation of cellular response to growth factor stimulus	19/1075	121/23262	2.8771e-06	0.000114023	7.91637e-05	Tgfbr3/Wnt1/Smad7/Ctdspl2/Vwc2l/Adam17/Notch1/Ptpn1/Prdm16/Onecut2/Sulf1/Ski/Spry1/Sirt1/Sostdc1/Fbn1/Cask/Thbs1/Cflar	19
PND.associated-130	GObp	GO:0017145	stem cell division	11/1075	43/23262	2.87126e-06	0.000114023	7.91637e-05	Ncoa3/Rab10/Zfp36l2/Pafah1b1/Notch1/Wnt7a/Bmi1/Tgfb2/Lrp6/Fubp1/Ing2	11
PND.associated-131	GObp	GO:1901361	organic cyclic compound catabolic process	33/1075	296/23262	2.90203e-06	0.000114076	7.92005e-05	Khsrp/Lin28a/Entpd7/Lin28b/Samd4b/Tnrc6b/Tnrc6c/Smg1/Ago1/Zfp36l1/Zfp36l2/Pde4b/Enpp4/Gtpbp2/Smg5/Pde10a/Hnrnpr/Etf1/Cnot7/Ago4/Dicer1/Nudt4/Cpeb3/Pan2/Tet2/Dio2/Rnaseh2a/Tet3/Smg6/Thrap3/Btg2/Pde1c/Rc3h1	33
PND.associated-132	GObp	GO:0031667	response to nutrient levels	29/1075	243/23262	2.98528e-06	0.000116402	8.08155e-05	Gatm/Adrb3/Srebf2/Ulk2/Fnip1/Adrb2/Prkaa2/Klf10/Tnrc6a/Rnf152/Bche/Cyp24a1/Srf/Stat1/Prkaa1/Foxo1/Tbl1xr1/Clic5/Seh1l/Sirt1/Nprl3/Slc2a1/Htr2c/Lep/Lrp6/Tmem135/Aacs/Htr4/Scd4	29
PND.associated-133	GObp	GO:0016055	Wnt signaling pathway	39/1075	381/23262	3.15666e-06	0.0001221	8.47713e-05	Hmga2/Ndrg2/Dkk3/Prkaa2/Wnt1/Pten/Tiam1/Tle4/Sall1/Tmem64/Axin1/Ddx3x/Lgr5/Lats1/Amotl1/Csnk2a1/Notch1/Wnt7a/Cdc42/Isl1/Wisp1/Gsk3b/Fbxw11/Depdc1b/Dixdc1/Zeb2/Prkaa1/Dcdc2a/Sulf1/Lats2/Foxo1/Tbl1xr1/Tnks/Sostdc1/Lrp6/Fermt2/Trabd2b/Btrc/Apc	39
PND.associated-134	GObp	GO:0061138	morphogenesis of a branching epithelium	27/1075	218/23262	3.20951e-06	0.000123159	8.55065e-05	Hmga2/Ncoa3/Pak1/Wnt1/Sall1/Frs2/Col4a1/Eya1/B4galt1/Gna13/Six4/Notch1/Srf/Btbd7/Dicer1/Sulf1/Sema3a/Sema3e/Fem1b/Nfatc3/Spry1/Lrp6/Etv4/Ahr/Btrc/Fgf7/Kras	27
PND.associated-135	GOcc	GO:0098797	plasma membrane protein complex	46/1090	457/23267	9.89196e-07	0.000125335	8.64962e-05	Acvr1b/Cacnb4/Dmd/Insr/Scn5a/Tgfbr3/Utrn/Smad7/Il6st/Stxbp5/Scn2b/Chuk/Eps8/Myh9/Gna13/Gnai2/Kcna1/Pde4b/Traf6/Gria3/Kcnc2/Vwc2l/Scn4a/Cacna1e/Gjc1/Cntn2/Itga9/Acvr2a/Lin7c/Sgcb/Kcnj2/Gja1/Gnai3/Gnaq/Itgav/Irs1/Lrp6/Atp1b4/Lrrtm4/Cbl/Sgip1/Kcnc4/Apc/Dlg3/Itgb3/Cflar	46
PND.associated-136	GOcc	GO:0031252	cell leading edge	36/1090	320/23267	1.15409e-06	0.000125335	8.64962e-05	Pak1/Rdx/Stx3/Rufy3/Arhgef6/Unc5a/Tiam1/Wasf1/Pkn2/Arhgap1/Eps8/Myh9/Myo10/Rab34/Pafah1b1/Rock1/Amotl1/Kcnc2/Adam17/Cdc42/Stmn2/Wasl/Ppp1r9a/Sptbn1/Ccdc88a/Cd2ap/Itgav/Jmy/Robo1/Mtss1l/Plek/Robo2/Tln2/Apc/Itgb3/Myo6	36
PND.associated-137	GObp	GO:0198738	cell-cell signaling by wnt	39/1075	382/23262	3.36285e-06	0.000127995	8.88645e-05	Hmga2/Ndrg2/Dkk3/Prkaa2/Wnt1/Pten/Tiam1/Tle4/Sall1/Tmem64/Axin1/Ddx3x/Lgr5/Lats1/Amotl1/Csnk2a1/Notch1/Wnt7a/Cdc42/Isl1/Wisp1/Gsk3b/Fbxw11/Depdc1b/Dixdc1/Zeb2/Prkaa1/Dcdc2a/Sulf1/Lats2/Foxo1/Tbl1xr1/Tnks/Sostdc1/Lrp6/Fermt2/Trabd2b/Btrc/Apc	39
PND.associated-138	GObp	GO:0021766	hippocampus development	13/1075	61/23262	3.3885e-06	0.000127995	8.88645e-05	Pten/Kcna1/Pafah1b1/Srf/Reln/Gsk3b/Dlx1/Zeb2/Uba6/Usp9x/Ywhae/Btg2/Neurod6	13
PND.associated-139	GObp	GO:1900151	regulation of nuclear-transcribed mRNA catabolic process, deadenylation-dependent decay	7/1075	16/23262	3.49746e-06	0.000130079	9.03109e-05	Tnrc6b/Tnrc6c/Zfp36l1/Zfp36l2/Cnot7/Cpeb3/Btg2	7
PND.associated-140	GObp	GO:1900153	positive regulation of nuclear-transcribed mRNA catabolic process, deadenylation-dependent decay	7/1075	16/23262	3.49746e-06	0.000130079	9.03109e-05	Tnrc6b/Tnrc6c/Zfp36l1/Zfp36l2/Cnot7/Cpeb3/Btg2	7
PND.associated-141	GObp	GO:0001655	urogenital system development	35/1075	327/23262	3.71353e-06	0.00013706	9.51582e-05	Tgfbr1/Lin28a/Fras1/Wnt1/Smad7/Pten/Epha4/Epha7/Sall1/Frs2/Col4a1/Eya1/Lgr5/Foxc1/Six4/Gcnt1/Notch1/Stat1/Nf1/Efnb2/Sulf1/Rpgrip1l/Fem1b/Spry1/Sec63/Tet2/Col4a3/Fbn1/Ahr/Rarb/Robo2/Apc/Itgb3/Cdkn1b/Cflar	35
PND.associated-142	GObp	GO:0010976	positive regulation of neuron projection development	32/1075	286/23262	3.7828e-06	0.000138496	9.61549e-05	Mapk6/Rufy3/Tiam1/Epha4/Kat2b/Fmr1/Qk/Pafah1b1/Sgk1/Ist1/Eef2k/Nin/Srf/Fam134c/Katnb1/Syt4/Reln/Stmn2/Gsk3b/Dixdc1/Zeb2/Ppp1r9a/Cpeb3/Sirt1/Braf/Nckipsd/Robo1/Map1b/Robo2/Map2k1/Serpine2/Cflar	32
PND.associated-143	GObp	GO:1901879	regulation of protein depolymerization	14/1075	71/23262	3.80971e-06	0.000138496	9.61549e-05	Rdx/Cfl2/Eps8/Sptb/Katnb1/Lmod1/Stmn2/Hdgfrp3/Sptbn1/Sptan1/Eml4/Map1b/Plek/Apc	14
PND.associated-144	GObp	GO:0055017	cardiac muscle tissue growth	15/1075	81/23262	3.94272e-06	0.000142262	9.87693e-05	Col14a1/Tgfbr1/Tgfbr3/Pten/Bmpr1a/Foxc1/Map2k4/Notch1/Wisp1/Tgfb2/Zfpm2/Gja1/Akap6/1190002N15Rik/Prkar1a	15
PND.associated-145	GObp	GO:0035196	production of miRNAs involved in gene silencing by miRNA	9/1075	29/23262	4.02797e-06	0.0001432	9.9421e-05	Tarbp2/Lin28a/Lin28b/Ago1/Ncor2/Ago4/Dicer1/Dgcr8/Map2k1	9
PND.associated-146	GObp	GO:0061013	regulation of mRNA catabolic process	9/1075	29/23262	4.02797e-06	0.0001432	9.9421e-05	Tnrc6b/Tnrc6c/Zfp36l1/Zfp36l2/Hnrnpr/Cnot7/Cpeb3/Btg2/Rc3h1	9
PND.associated-147	GObp	GO:0018209	peptidyl-serine modification	32/1075	287/23262	4.07311e-06	0.000143362	9.95336e-05	Tgfbr1/Dmd/Galnt1/Pak1/Rictor/Trim6/Fnip1/Smad7/Camk4/Rps6ka5/Pkn2/Rassf2/Stk38l/Smg1/Axin1/Lats1/Sgk1/Phip/Ppm1f/Map3k10/Cdc42/Gsk3b/Prkaa1/Lats2/Tbk1/Tnks/Braf/Nsd1/Mapk1/Prkca/Galnt3/Ogt	32
PND.associated-148	GObp	GO:1901653	cellular response to peptide	26/1075	208/23262	4.09183e-06	0.000143362	9.95336e-05	Insr/Pak1/Smarcc1/Kat2b/Rab10/Ncoa5/Zfp36l1/Gpam/Sgk1/Phip/Ptpn1/Stat1/Esrra/Rhoq/Sp1/Srsf3/Wdtc1/Appl1/Prkaa1/Foxo1/Sirt1/Irs1/Lep/Prkca/Ogt/Adcy6	26
PND.associated-149	GObp	GO:0007611	learning or memory	29/1075	247/23262	4.13613e-06	0.000143872	9.98873e-05	Pak1/Slc6a1/Adrb2/Pten/Pak7/Camk4/Hif1a/Kmt2a/Bche/Hmgcr/Pafah1b1/Sgk1/Asic1/Cacna1e/Srf/Cntn2/Paip2/Nf1/Reln/Dcdc2a/Adcy1/Uba6/Cpeb3/Htt/Braf/Gmfb/Btg2/Prkca/Kras	29
PND.associated-150	GObp	GO:0071900	regulation of protein serine/threonine kinase activity	39/1075	386/23262	4.31864e-06	0.000149147	0.00010355	Tgfbr1/Insr/Pak1/Ercc6/Gab1/Pten/Tiam1/Mapre3/Epha4/Kat2b/Trib2/Frs2/Axin1/Gnai2/Hmgcr/Lats1/Traf6/Map2k4/Adam17/Ptpn1/Map3k10/Nf1/Gsk3b/Spry4/Zeb2/Sash1/Lats2/Akap6/Spry1/Sirt1/Prkar1a/Lrp6/Dusp6/Prkca/Map2k1/Apc/Thbs1/Cdkn1b/Kras	39
PND.associated-151	GObp	GO:0010498	proteasomal protein catabolic process	37/1075	358/23262	4.4907e-06	0.000152905	0.000106159	Smarcc1/Arih1/Edem3/Smad7/Clock/Ankib1/Trib2/Klhl20/Fmr1/Axin1/Rlim/Socs5/Abtb2/Edem1/Fbxl19/Gsk3b/Rnf38/Fbxw11/Erlin2/Rmnd5a/Rfwd2/Fbxw5/Ube2d3/Btbd3/Siah1a/Tbl1xr1/Wwp1/Sirt1/Cd2ap/Atxn3/Arih2/Psme4/Rad23b/Btrc/Rnf111/Uggt1/Trim63	37
PND.associated-152	GObp	GO:0060996	dendritic spine development	16/1075	92/23262	4.46145e-06	0.000152905	0.000106159	Pak1/Mapk6/Pten/Tiam1/Epha4/Fmr1/Pafah1b1/Eef2k/Wnt7a/Reln/Arid1b/Dnm3/Ppp1r9a/Uba6/Cpeb3/Git1	16
PND.associated-153	GObp	GO:0019439	aromatic compound catabolic process	31/1075	275/23262	4.5729e-06	0.000153045	0.000106256	Khsrp/Lin28a/Entpd7/Lin28b/Samd4b/Tnrc6b/Tnrc6c/Smg1/Ago1/Zfp36l1/Zfp36l2/Pde4b/Enpp4/Gtpbp2/Smg5/Pde10a/Hnrnpr/Etf1/Cnot7/Ago4/Dicer1/Nudt4/Cpeb3/Pan2/Dio2/Rnaseh2a/Smg6/Thrap3/Btg2/Pde1c/Rc3h1	31
PND.associated-154	GObp	GO:0021954	central nervous system neuron development	15/1075	82/23262	4.62141e-06	0.000153045	0.000106256	Samd4b/Pten/Epha4/Pafah1b1/Nin/Cntn2/Plxna4/Zeb2/Sema3a/Gnaq/Lep/Robo1/Robo2/Btg2/Prkca	15
PND.associated-155	GObp	GO:0043244	regulation of protein complex disassembly	15/1075	82/23262	4.62141e-06	0.000153045	0.000106256	Rdx/Cfl2/Eps8/Sptb/Katnb1/Lmod1/Stmn2/Hdgfrp3/Sptbn1/Sptan1/Eml4/Map1b/Plek/Apc/Eif5a2	15
PND.associated-156	GObp	GO:0048864	stem cell development	15/1075	82/23262	4.62141e-06	0.000153045	0.000106256	Sema4c/Sema4g/Hif1a/Alx1/Bmpr1a/Foxc1/Sema6a/Wnt7a/Isl1/Zeb2/Dicer1/Sema3a/Sema3e/Mapk1/Msi2	15
PND.associated-157	GObp	GO:2000736	regulation of stem cell differentiation	11/1075	45/23262	4.65469e-06	0.000153098	0.000106293	Ncoa3/Trim6/Zfp36l2/Foxc1/Cdk13/Notch1/Gsk3b/Tgfb2/Dicer1/N4bp2l2/Prdm4	11
PND.associated-158	GObp	GO:0030010	establishment of cell polarity	18/1075	114/23262	4.81269e-06	0.000157226	0.000109158	Nek3/Rufy3/Rictor/Rab10/Myh9/Eya1/Pafah1b1/Rock1/Amotl1/Wnt7a/Gpsm2/Myo18a/Gsk3b/Gja1/Spry1/Htt/Mark3/Map1b	18
PND.associated-159	GObp	GO:0050890	cognition	31/1075	276/23262	4.92856e-06	0.000159823	0.000110962	Pak1/Slc6a1/Adrb2/Pten/Pak7/Camk4/Hif1a/Kmt2a/Chl1/Bche/Hmgcr/Pafah1b1/Sgk1/Asic1/Cacna1e/Srf/Cntn2/Paip2/Nf1/Reln/Dcdc2a/Adcy1/Uba6/Cpeb3/Htt/Braf/Gmfb/Btg2/Prkca/Kras/Tmprss11e	31
PND.associated-160	GObp	GO:0014855	striated muscle cell proliferation	13/1075	63/23262	4.95833e-06	0.000159823	0.000110962	Tgfbr1/Tgfbr3/Pten/Bmpr1a/Foxc1/Notch1/Tgfb2/Zfpm2/Gja1/1190002N15Rik/Sirt1/Prkar1a/Cflar	13
PND.associated-161	GOcc	GO:0000151	ubiquitin ligase complex	33/1090	286/23267	1.82651e-06	0.000165299	0.000114077	Bach1/Arih1/Cul2/Dcun1d3/Klhl31/Klhl28/Ankib1/Cacul1/Dcaf8/Dcun1d4/Klhl20/Klhl23/Skp2/Abtb2/Klhl15/Zer1/Fbxl19/Bmi1/Anapc1/Dcaf7/Fbxw11/Fbxw5/Ube2d1/Btbd3/Zyg11b/Fbxo11/Med17/Phc1/Arih2/Dcaf10/Cbx4/Btrc/Ube2v1	33
PND.associated-162	GObp	GO:0055001	muscle cell development	23/1075	173/23262	5.15176e-06	0.000164959	0.000114527	Col14a1/Atp2a2/Cacnb4/Dmd/Cfl2/Myh10/Axin1/Six4/Map2k4/Notch1/Srf/Lmod1/Wisp1/Sgcb/Dicer1/Akap6/Nfatc3/Ski/Xk/Pbrm1/Prkar1a/Hdac4/Cflar	23
PND.associated-163	GObp	GO:0071901	negative regulation of protein serine/threonine kinase activity	17/1075	104/23262	5.42825e-06	0.000172669	0.00011988	Pten/Kat2b/Hmgcr/Lats1/Ptpn1/Nf1/Gsk3b/Spry4/Lats2/Spry1/Sirt1/Prkar1a/Lrp6/Dusp6/Prkca/Apc/Cdkn1b	17
PND.associated-164	GObp	GO:0031050	dsRNA fragmentation	9/1075	30/23262	5.51884e-06	0.00017327	0.000120298	Tarbp2/Lin28a/Lin28b/Ago1/Ncor2/Ago4/Dicer1/Dgcr8/Map2k1	9
PND.associated-165	GObp	GO:0070918	production of small RNA involved in gene silencing by RNA	9/1075	30/23262	5.51884e-06	0.00017327	0.000120298	Tarbp2/Lin28a/Lin28b/Ago1/Ncor2/Ago4/Dicer1/Dgcr8/Map2k1	9
PND.associated-166	GObp	GO:0071559	response to transforming growth factor beta	23/1075	174/23262	5.68142e-06	0.000176916	0.000122829	Tgfbr1/Tgfbr3/Wnt1/Smad7/Zfp36l1/Axin1/Zfp36l2/Adam17/Prdm16/Onecut2/Tgfb2/Ski/Sirt1/Usp9x/Fbn1/Ing2/Dusp22/Fermt2/Rnf111/Zeb1/Thbs1/Runx3/Cflar	23
PND.associated-167	GObp	GO:0051589	negative regulation of neurotransmitter transport	7/1075	17/23262	5.70815e-06	0.000176916	0.000122829	Slc30a1/Fmr1/Asic1/Syt4/Nf1/Ppp1r9a/Braf	7
PND.associated-168	GObp	GO:0030198	extracellular matrix organization	26/1075	212/23262	5.81294e-06	0.000179016	0.000124287	Col14a1/Tgfbr1/Ercc2/Smoc2/Lamc1/Col4a1/Col5a1/B4galt1/Foxc1/P4ha1/Notch1/Aplp2/Nf1/Has3/Tgfb2/Sulf1/Reck/Ccdc80/Col11a1/Col4a3/Mfap5/Col5a3/Loxl2/Exoc8/Itgb3/Cflar	26
PND.associated-169	GObp	GO:0007422	peripheral nervous system development	13/1075	64/23262	5.96119e-06	0.000181273	0.000125854	Dmd/Adam22/Egr2/Sh3tc2/Isl1/Nab1/Nf1/Onecut2/Plxna4/Dicer1/Ski/Cldn1/Slc5a3	13
PND.associated-170	GObp	GO:0048844	artery morphogenesis	13/1075	64/23262	5.96119e-06	0.000181273	0.000125854	Tgfbr1/Smad7/Prdm1/Bmpr1a/Eya1/Foxc1/Notch1/Srf/Nf1/Efnb2/Tgfb2/Zmiz1/Nprl3	13
PND.associated-171	GObp	GO:1905114	cell surface receptor signaling pathway involved in cell-cell signaling	43/1075	451/23262	6.28358e-06	0.000188994	0.000131215	Hmga2/Ndrg2/Dkk3/Adrb2/Prkaa2/Wnt1/Pten/Tiam1/Tle4/Sall1/Tmem64/Rab3gap1/Axin1/Ddx3x/Lgr5/Lats1/Amotl1/Csnk2a1/Notch1/Wnt7a/Cdc42/Isl1/Reln/Wisp1/Gsk3b/Fbxw11/Depdc1b/Dixdc1/Zeb2/Prkaa1/Dcdc2a/Sulf1/Ppp1r9a/Lats2/Foxo1/Tbl1xr1/Tnks/Sostdc1/Lrp6/Fermt2/Trabd2b/Btrc/Apc	43
PND.associated-172	GObp	GO:0050804	modulation of synaptic transmission	34/1075	321/23262	6.38826e-06	0.000188994	0.000131215	Atp2a2/Pak1/Stx3/Slc30a1/Slc6a1/Pten/Kmt2a/Rab3gap1/Fmr1/Bche/Gnai2/Asic1/Srf/Cntn2/Wnt7a/Syt4/Paip2/Nf1/Reln/Gsk3b/Nptn/Ppp1r9a/Cpeb3/Htt/Kif5b/Braf/Htr2c/Unc13b/Mapk1/Kcnc4/Serpine2/Lrrtm2/Kras/Myo6	34
PND.associated-173	GObp	GO:0043062	extracellular structure organization	26/1075	213/23262	6.33577e-06	0.000188994	0.000131215	Col14a1/Tgfbr1/Ercc2/Smoc2/Lamc1/Col4a1/Col5a1/B4galt1/Foxc1/P4ha1/Notch1/Aplp2/Nf1/Has3/Tgfb2/Sulf1/Reck/Ccdc80/Col11a1/Col4a3/Mfap5/Col5a3/Loxl2/Exoc8/Itgb3/Cflar	26
PND.associated-174	GObp	GO:0061351	neural precursor cell proliferation	22/1075	163/23262	6.41055e-06	0.000188994	0.000131215	Hmga2/Igf2bp1/Cep120/Wnt1/Hif1a/Rab10/Sall1/Hook3/Frs2/Ncor2/Kcna1/Pafah1b1/Notch1/Wnt7a/Nf1/Dixdc1/Zeb2/Foxo1/Lrp6/Prdm4/Btg2/Smarca1	22
PND.associated-175	GObp	GO:0050772	positive regulation of axonogenesis	14/1075	74/23262	6.34272e-06	0.000188994	0.000131215	Rufy3/Tiam1/Pafah1b1/Ist1/Nin/Srf/Gsk3b/Dixdc1/Zeb2/Braf/Robo1/Map1b/Robo2/Map2k1	14
PND.associated-176	GObp	GO:0048545	response to steroid hormone	28/1075	240/23262	6.80274e-06	0.00019823	0.000137627	Nr6a1/Hmga2/Ncoa3/Pak1/Pappa/Clock/Klf9/Crebrf/Zfp36l1/Bche/Zfp36l2/Sgk1/Nr5a2/Skp2/Paqr8/Esrra/Isl1/Tgfb2/Sirt1/Npc1/Med17/Hnf4g/Rarb/Thrap3/Pou4f2/Map2k1/Nr1d2/Trim63	28
PND.associated-177	GObp	GO:0010001	glial cell differentiation	25/1075	201/23262	6.80583e-06	0.00019823	0.000137627	Dmd/Ercc2/Hmga2/Lin28a/Pten/Epha4/Il6st/Zfp488/Adam22/Qk/Egr2/Notch1/Cntn2/Sh3tc2/Nab1/Nf1/Reln/Dlx1/Dicer1/Ski/Lrp6/Mapk1/Map2k1/Serpine2/Kras	25
PND.associated-178	GObp	GO:0042063	gliogenesis	30/1075	267/23262	6.91786e-06	0.000200286	0.000139055	Dmd/Ercc2/Hmga2/Lin28a/Pten/Tiam1/Epha4/Il6st/Zfp488/Adam22/Qk/Egr2/Pafah1b1/Zcchc24/Notch1/Cntn2/Sh3tc2/Nab1/Nf1/Reln/Dlx1/Tgfb2/Dicer1/Ski/Lrp6/Mapk1/Ccr2/Map2k1/Serpine2/Kras	30
PND.associated-179	GObp	GO:0048167	regulation of synaptic plasticity	22/1075	164/23262	7.08616e-06	0.000203938	0.00014159	Pak1/Stx3/Pten/Kmt2a/Rab3gap1/Fmr1/Srf/Cntn2/Paip2/Nf1/Reln/Gsk3b/Ppp1r9a/Cpeb3/Htt/Braf/Unc13b/Mapk1/Serpine2/Lrrtm2/Kras/Myo6	22
PND.associated-180	GObp	GO:0051146	striated muscle cell differentiation	30/1075	268/23262	7.45305e-06	0.00021213	0.000147278	Col14a1/Cacnb4/Dmd/Wnt1/Cfl2/Rb1/Chuk/Myh9/Myh10/Six4/Map2k4/Notch1/Srf/Lmod1/Wisp1/Sgcb/Gsk3b/Efnb2/Dicer1/Akap6/Nfatc3/Ski/Xk/Prkar1a/Hdac4/Rarb/Dyrk1b/Stim1/Kras/Cflar	30
PND.associated-181	GObp	GO:0050919	negative chemotaxis	9/1075	31/23262	7.45856e-06	0.00021213	0.000147278	Sema4c/Sema4g/Plxna4/Sema3a/Sema3e/Itgav/Robo1/Robo2/Itgb3	9
PND.associated-182	GObp	GO:0007254	JNK cascade	23/1075	177/23262	7.58094e-06	0.00021435	0.000148819	Pak1/Ercc6/Gab1/Tiam1/Epha4/Rassf2/Sh3rf1/Axin1/Pafah1b1/Traf6/Map2k4/Ptpn1/Wnt7a/Map3k10/Cdc42/Flt4/Dixdc1/Zeb2/Zfp110/Sash1/Taok1/Dusp22/Rap2a	23
PND.associated-183	GObp	GO:0016358	dendrite development	28/1075	242/23262	7.96878e-06	0.000224006	0.000155523	Pak1/Mapk6/Igsf9/Pten/Tiam1/Epha4/Prex1/Fmr1/Pafah1b1/Rock2/Sgk1/Eef2k/Wnt7a/Reln/Gsk3b/Arid1b/Dnm3/Dcdc2a/Btbd3/Ppp1r9a/Uba6/Sema3a/Cpeb3/Robo1/Map1b/Git1/Myo6/Rap2a	28
PND.associated-184	GObp	GO:0090092	regulation of transmembrane receptor protein serine/threonine kinase signaling pathway	25/1075	203/23262	8.11175e-06	0.000226707	0.000157398	Tgfbr1/Acvr1b/Tgfbr3/Gdf6/Wnt1/Smad7/Ctdspl2/Axin1/Bmpr1a/Vwc2l/Adam17/Notch1/Acvr2a/Prdm16/Onecut2/Tgfb2/Sulf1/Ski/Sirt1/Sostdc1/Fbn1/Ing2/Rnf111/Zeb1/Thbs1	25
PND.associated-185	GObp	GO:0010770	positive regulation of cell morphogenesis involved in differentiation	20/1075	142/23262	8.74376e-06	0.000242966	0.000168686	Rufy3/Tiam1/Epha4/Prex1/Pafah1b1/Sgk1/Ist1/Eef2k/Nin/Srf/Reln/Gsk3b/Dixdc1/Zeb2/Braf/Robo1/Map1b/Robo2/Map2k1/Itgb3	20
PND.associated-186	GObp	GO:0000289	nuclear-transcribed mRNA poly(A) tail shortening	7/1075	18/23262	8.96769e-06	0.000247764	0.000172018	Samd4b/Tnrc6b/Tnrc6c/Cnot7/Cpeb3/Pan2/Btg2	7
PND.associated-187	GObp	GO:0051216	cartilage development	23/1075	179/23262	9.14988e-06	0.000250938	0.000174221	Tgfbr1/Hand1/Gdf6/Hif1a/Bmpr1a/Chsy1/Srf/Stc1/Wnt7a/Esrra/Tgfb2/Dicer1/Sulf1/Col11a1/Col9a1/Lep/Lrp6/Loxl2/Rarb/Prkca/Zeb1/Thbs1/Runx3	23
PND.associated-188	GObp	GO:0003229	ventricular cardiac muscle tissue development	12/1075	57/23262	9.18636e-06	0.000250938	0.000174221	Col14a1/Tgfbr1/Hand1/Tgfbr3/Smad7/Bmpr1a/Foxc1/Notch1/Isl1/Tgfb2/Zfpm2/Col11a1	12
PND.associated-189	GObp	GO:0072001	renal system development	31/1075	285/23262	9.47933e-06	0.000257486	0.000178767	Tgfbr1/Lin28a/Fras1/Wnt1/Smad7/Epha4/Epha7/Sall1/Col4a1/Eya1/Lgr5/Foxc1/Six4/Gcnt1/Notch1/Stat1/Nf1/Efnb2/Sulf1/Rpgrip1l/Spry1/Sec63/Tet2/Col4a3/Fbn1/Ahr/Rarb/Robo2/Apc/Itgb3/Cflar	31
PND.associated-190	GObp	GO:0006469	negative regulation of protein kinase activity	25/1075	205/23262	9.64181e-06	0.000260437	0.000180816	Pten/Kat2b/Rb1/Hmgcr/Lats1/Socs5/Ptpn1/Ppm1f/Nf1/Gsk3b/Ppm1e/Spry4/Cblb/Lats2/Spry1/Sirt1/Gnaq/Prkar1a/Lrp6/Lrrtm4/Cbl/Dusp6/Prkca/Apc/Cdkn1b	25
PND.associated-191	GObp	GO:0035239	tube morphogenesis	39/1075	400/23262	1.00012e-05	0.000267159	0.000185483	Hand1/Hmga2/Ncoa3/Pak1/Sema4c/Wnt1/Epha4/Epha7/Hif1a/Sall1/Kdm2a/Alx1/Col4a1/Eya1/Lgr5/B4galt1/Gna13/Rock2/Six4/Traf6/Notch1/Srf/Efnb2/Zeb2/Dicer1/Gja1/Sema3e/Nfatc3/Ski/Spry1/Sostdc1/Lrp6/Etv4/Robo1/Ahr/Btrc/Nup50/Zeb1/Kras	39
PND.associated-192	GObp	GO:0018105	peptidyl-serine phosphorylation	30/1075	272/23262	9.99485e-06	0.000267159	0.000185483	Tgfbr1/Dmd/Pak1/Rictor/Trim6/Fnip1/Smad7/Camk4/Rps6ka5/Pkn2/Rassf2/Stk38l/Smg1/Axin1/Lats1/Sgk1/Phip/Ppm1f/Map3k10/Cdc42/Gsk3b/Prkaa1/Lats2/Tbk1/Tnks/Braf/Nsd1/Mapk1/Prkca/Ogt	30
PND.associated-193	GObp	GO:0060541	respiratory system development	28/1075	245/23262	1.00627e-05	0.000267326	0.000185599	Hmga2/Epas1/Ncor2/Man2a1/Axin1/Bmpr1a/Eya1/Six4/Notch1/Srf/Fndc3b/Gpsm2/Sp1/Cdc42/Flt4/Zfpm2/Dicer1/Rpgrip1l/Wwp1/Ski/Spry1/Lrp6/Mapk1/Map2k1/Fgf7/Man1a2/Rc3h2/Kras	28
PND.associated-194	GObp	GO:0043488	regulation of mRNA stability	13/1075	67/23262	1.01248e-05	0.000267505	0.000185724	Syncrip/Igf2bp1/Samd4b/Zfp36l1/Fmr1/Qk/Zfp36l2/Hnrnpr/Dicer1/Cpeb3/Elavl1/Thrap3/Rc3h1	13
PND.associated-195	GObp	GO:0016202	regulation of striated muscle tissue development	20/1075	144/23262	1.08176e-05	0.000284255	0.000197352	Col14a1/Tgfbr1/Nras/Adrb2/Pten/Bmpr1a/Hmgcr/Six4/Notch1/Wisp1/Gsk3b/Luc7l/Efnb2/Zfpm2/Prkaa1/Gja1/Akap6/Lrp6/Hdac4/Nr1d2	20
PND.associated-196	GOcc	GO:0045121	membrane raft	34/1090	316/23267	6.07034e-06	0.000290542	0.00020051	Tgfbr1/Dmd/Insr/Scn5a/Adrb2/Abca1/Bmpr1a/Gnai2/Adam17/Rhoq/Gsk3b/Erlin2/Usp48/Lrp2/Cblb/Sulf1/Gja1/Akap6/Gnai3/Npc1/Slc2a1/Gnaq/Prkar1a/Irs1/Lrp6/Slc6a2/Cbl/Mapk1/Itpr1/Prkca/Cd28/Kras/Adcy6/Cflar	34
PND.associated-197	GOcc	GO:0098857	membrane microdomain	34/1090	316/23267	6.07034e-06	0.000290542	0.00020051	Tgfbr1/Dmd/Insr/Scn5a/Adrb2/Abca1/Bmpr1a/Gnai2/Adam17/Rhoq/Gsk3b/Erlin2/Usp48/Lrp2/Cblb/Sulf1/Gja1/Akap6/Gnai3/Npc1/Slc2a1/Gnaq/Prkar1a/Irs1/Lrp6/Slc6a2/Cbl/Mapk1/Itpr1/Prkca/Cd28/Kras/Adcy6/Cflar	34
PND.associated-198	GOcc	GO:0099568	cytoplasmic region	29/1090	250/23267	6.81606e-06	0.000290542	0.00020051	Gad1/Rdx/Utrn/Mapre1/Eps8/Fmr1/Myh9/Myh10/Axin1/Pafah1b1/Map2k4/Lamc2/Sptb/Gpsm2/Med28/Wasl/Ppp1r9a/Sptbn1/Htt/Slc2a1/Cd2ap/Sptan1/Mtss1l/Mapk1/Stim1/Map2k1/Exoc8/Stxbp6/Apc	29
PND.associated-199	GOcc	GO:0036464	cytoplasmic ribonucleoprotein granule	20/1090	134/23267	4.36699e-06	0.000290542	0.00020051	Khsrp/Lin28a/Igf2bp1/Tia1/Samd4b/Tnrc6a/Clock/Ago1/Zfp36l1/Fmr1/Ddx3x/Rock2/Cnot7/Ago4/Htt/Pan2/Larp4b/Ddx3y/D1Pas1/Rc3h1	20
PND.associated-200	GOcc	GO:0070603	SWI/SNF superfamily-type complex	14/1090	71/23267	4.45864e-06	0.000290542	0.00020051	Smarcc1/Smarcd1/Ing3/Sall1/Ino80/Csnk2a1/Arid1b/Ss18/Appl1/Pbrm1/Atrx/Dpf1/Smarca1/Arid2	14
PND.associated-201	GOcc	GO:0031594	neuromuscular junction	13/1090	63/23267	5.74881e-06	0.000290542	0.00020051	Utrn/Epha4/Epha7/Myh9/Myh10/Fchsd2/Sv2a/Ppp1r9a/Prkar1a/Unc13b/Hdac4/Kcnc4/Serpine2	13
PND.associated-202	GOcc	GO:0005720	nuclear heterochromatin	10/1090	38/23267	6.95589e-06	0.000290542	0.00020051	Uhrf2/Foxc1/Suv39h2/Sirt1/A1cf/Atrx/Dnmt3a/Phc1/Suz12/Psip1	10
PND.associated-203	GObp	GO:1901880	negative regulation of protein depolymerization	12/1075	58/23262	1.10996e-05	0.000290091	0.000201404	Rdx/Eps8/Sptb/Katnb1/Lmod1/Stmn2/Hdgfrp3/Sptbn1/Sptan1/Eml4/Map1b/Apc	12
PND.associated-204	GObp	GO:1903844	regulation of cellular response to transforming growth factor beta stimulus	15/1075	88/23262	1.13554e-05	0.000295178	0.000204936	Tgfbr3/Wnt1/Smad7/Axin1/Adam17/Prdm16/Onecut2/Ski/Sirt1/Fbn1/Ing2/Rnf111/Zeb1/Thbs1/Cflar	15
PND.associated-205	GObp	GO:0061387	regulation of extent of cell growth	17/1075	110/23262	1.17553e-05	0.000303941	0.00021102	Sema4c/Sema4g/Ulk2/Rufy3/Plxna2/Epha7/Pafah1b1/Sema6a/Ist1/Srf/Gsk3b/Plxna4/Dpysl2/Barhl2/Sema3a/Sema3e/Map1b	17
PND.associated-206	GObp	GO:0019827	stem cell population maintenance	21/1075	157/23262	1.18897e-05	0.000305781	0.000212297	Hmga2/Ncoa3/Lin28a/Igf2bp1/Klf10/Sall1/Hook3/Bmpr1a/Zfp36l2/Wnt7a/Med28/Prdm16/Ss18/Dicer1/Foxo1/Ski/Cdx2/Elavl1/Med17/Braf/Apc	21
PND.associated-207	GOcc	GO:0045177	apical part of cell	38/1090	377/23267	8.22778e-06	0.00031912	0.000220232	Tgfbr1/Birc5/Rdx/Stx3/Homer2/Slc25a27/Slco3a1/Adrb2/Prkaa2/Pten/Nedd1/Chl1/Kcna1/Amotl1/Kcnc2/Adam17/Nin/Notch1/Stc1/Podxl/Gpsm2/Cdc42/Lmo7/Lrp2/Rab14/Prkaa1/Dync2h1/Gja1/Slc2a1/Usp9x/Cldn1/Slc17a3/Akap7/Tjp1/Prkca/Itgb3/Atp6v1a/Myo6	38
PND.associated-208	GObp	GO:0031329	regulation of cellular catabolic process	32/1075	303/23262	1.25617e-05	0.000321354	0.00022311	Insr/Rdx/Smarcc1/Arih1/Adrb2/Prkaa2/Wnt1/Smad7/Pten/Ankib1/Tnrc6b/Tnrc6c/Trib2/Zfp36l1/Fmr1/Axin1/Zfp36l2/Socs5/Ppp1r3d/Ptpn1/Gsk3b/Hnrnpr/Cnot7/Rfwd2/Prkaa1/Cpeb3/Irs1/Arih2/Rad23b/Btg2/Btrc/Rc3h1	32
PND.associated-209	GObp	GO:0051438	regulation of ubiquitin-protein transferase activity	10/1075	41/23262	1.28916e-05	0.000328056	0.000227763	Dcun1d3/Smad7/Pten/Dcun1d4/Trib2/Axin1/Zer1/Arrdc3/Zyg11b/Fem1b	10
PND.associated-210	GObp	GO:0048634	regulation of muscle organ development	20/1075	146/23262	1.33241e-05	0.000335532	0.000232953	Col14a1/Tgfbr1/Nras/Adrb2/Pten/Bmpr1a/Hmgcr/Six4/Notch1/Wisp1/Gsk3b/Luc7l/Efnb2/Zfpm2/Prkaa1/Gja1/Akap6/Lrp6/Hdac4/Nr1d2	20
PND.associated-211	GObp	GO:0003279	cardiac septum development	17/1075	111/23262	1.32919e-05	0.000335532	0.000232953	Tgfbr1/Hand1/Smad7/Sall1/Frs2/Myh10/Prdm1/Bmpr1a/Notch1/Isl1/Lrp2/Tgfb2/Zfpm2/Nprl3/Lrp6/Robo1/Rarb	17
PND.associated-212	GObp	GO:0055010	ventricular cardiac muscle tissue morphogenesis	11/1075	50/23262	1.38582e-05	0.000347174	0.000241036	Tgfbr1/Hand1/Tgfbr3/Smad7/Bmpr1a/Foxc1/Notch1/Isl1/Tgfb2/Zfpm2/Col11a1	11
PND.associated-213	GObp	GO:0032271	regulation of protein polymerization	22/1075	171/23262	1.39301e-05	0.000347175	0.000241037	Rdx/Rictor/Mapre1/Wasf1/Prex1/Eps8/Fchsd2/Lats1/Sgk1/Nin/Sptb/Lmod1/Stmn2/Wasl/Ppp1r9a/Sptbn1/Jmy/Sptan1/Map1b/Gmfb/Apc/Cdkn1b	22
PND.associated-214	GObp	GO:0048675	axon extension	18/1075	123/23262	1.42462e-05	0.000353233	0.000245242	Sema4c/Sema4g/Ulk2/Rufy3/Plxna2/Vcl/Pafah1b1/Sema6a/Srf/Gsk3b/Plxna4/Dpysl2/Barhl2/Sema3a/Sema3e/Usp9x/Map1b/Pou4f2	18
PND.associated-215	GOcc	GO:0005874	microtubule	38/1090	380/23267	9.86936e-06	0.000357271	0.000246561	Birc5/Kif11/Mapre1/Tiam1/Camsap2/Mapre3/Serp1/Ino80/Dync1li2/Hook3/Sntb2/Fmr1/Axin1/Pafah1b1/Ranbp10/Nav1/Tube1/Nin/Dynlt3/Clmp/Katnb1/Gsk3b/Ss18/Dpysl2/Dnm3/Dync2h1/Tbl1xr1/Eml5/Wdr47/Kif5b/Eml4/Nckap5l/Map1b/Kif1b/Stim1/Map2k1/Actr1a/Apc	38
PND.associated-216	GOcc	GO:0035770	ribonucleoprotein granule	20/1090	142/23267	1.06713e-05	0.000362156	0.000249932	Khsrp/Lin28a/Igf2bp1/Tia1/Samd4b/Tnrc6a/Clock/Ago1/Zfp36l1/Fmr1/Ddx3x/Rock2/Cnot7/Ago4/Htt/Pan2/Larp4b/Ddx3y/D1Pas1/Rc3h1	20
PND.associated-217	GObp	GO:1901861	regulation of muscle tissue development	20/1075	147/23262	1.47636e-05	0.000364193	0.000252852	Col14a1/Tgfbr1/Nras/Adrb2/Pten/Bmpr1a/Hmgcr/Six4/Notch1/Wisp1/Gsk3b/Luc7l/Efnb2/Zfpm2/Prkaa1/Gja1/Akap6/Lrp6/Hdac4/Nr1d2	20
PND.associated-218	GObp	GO:0010810	regulation of cell-substrate adhesion	22/1075	172/23262	1.52886e-05	0.000373335	0.000259199	Dmd/Utrn/Wnt1/Pten/Smoc2/Acer2/Prex1/Rock1/Notch1/Ppm1f/Nf1/Gsk3b/Onecut2/Sema3e/Ccdc80/Braf/Atxn3/Cask/Pik3cb/Thbs1/Itgb3/Col8a1	22
PND.associated-219	GObp	GO:0071560	cellular response to transforming growth factor beta stimulus	22/1075	172/23262	1.52886e-05	0.000373335	0.000259199	Tgfbr1/Tgfbr3/Wnt1/Smad7/Zfp36l1/Axin1/Zfp36l2/Adam17/Prdm16/Onecut2/Tgfb2/Ski/Sirt1/Usp9x/Fbn1/Ing2/Dusp22/Fermt2/Rnf111/Zeb1/Thbs1/Cflar	22
PND.associated-220	GObp	GO:1901652	response to peptide	31/1075	292/23262	1.53937e-05	0.000374012	0.000259669	Gatm/Insr/Pak1/Smarcc1/Kat2b/Rab10/Ncoa5/Zfp36l1/Gpam/Egr2/Sgk1/Phip/Notch1/Ptpn1/Stat1/Esrra/Rhoq/Sp1/Srsf3/Wdtc1/Appl1/Prkaa1/Foxo1/C130060K24Rik/Sirt1/Braf/Irs1/Lep/Prkca/Ogt/Adcy6	31
PND.associated-221	GOcc	GO:0098589	membrane region	38/1090	383/23267	1.18076e-05	0.000377149	0.000260279	Tgfbr1/Dmd/Insr/Scn5a/Adrb2/Abca1/Fcho2/Bmpr1a/Gnai2/Adam17/Rhoq/Gsk3b/Erlin2/Usp48/Lrp2/Cblb/Lrp12/Sulf1/Gja1/Akap6/Gnai3/Npc1/Slc2a1/Gnaq/Prkar1a/Irs1/Lrp6/Slc6a2/Cbl/Mapk1/Itpr1/Prkca/Sgip1/Cd28/Kras/Myo6/Adcy6/Cflar	38
PND.associated-222	GObp	GO:0042060	wound healing	34/1075	335/23262	1.58664e-05	0.00038357	0.000266305	Pak1/Adrb2/Elk3/Metap1/Hif1a/Vcl/Stxbp5/Myh9/Myh10/Col5a1/B4galt1/Gna13/Hmgcr/Enpp4/Srf/Wnt7a/Nf1/Tgfb2/Dicer1/Gja1/Hbegf/Plek/Dcbld2/Ccr2/Cask/Bloc1s6/Prkca/Slc7a11/Pik3cb/Fgf7/Serpine2/Thbs1/Itgb3/Cflar	34
PND.associated-223	GObp	GO:0009311	oligosaccharide metabolic process	12/1075	60/23262	1.59949e-05	0.000384753	0.000267126	Edem3/Ctbs/Mgat4a/Man2a1/B4galt1/Edem1/Gla/St6galnac4/St8sia3/B3galt2/St8sia4/Man1a2	12
PND.associated-224	GObp	GO:0060840	artery development	15/1075	91/23262	1.72418e-05	0.000412694	0.000286525	Tgfbr1/Smad7/Myh10/Prdm1/Bmpr1a/Eya1/Foxc1/Notch1/Srf/Nf1/Efnb2/Lrp2/Tgfb2/Zmiz1/Nprl3	15
PND.associated-225	GObp	GO:0043434	response to peptide hormone	29/1075	266/23262	1.74054e-05	0.000414558	0.000287819	Gatm/Insr/Pak1/Smarcc1/Kat2b/Rab10/Ncoa5/Zfp36l1/Gpam/Egr2/Sgk1/Phip/Ptpn1/Stat1/Esrra/Rhoq/Sp1/Srsf3/Wdtc1/Appl1/Prkaa1/Foxo1/Sirt1/Braf/Irs1/Lep/Prkca/Ogt/Adcy6	29
PND.associated-226	GObp	GO:0098727	maintenance of cell number	21/1075	161/23262	1.75572e-05	0.000416123	0.000288906	Hmga2/Ncoa3/Lin28a/Igf2bp1/Klf10/Sall1/Hook3/Bmpr1a/Zfp36l2/Wnt7a/Med28/Prdm16/Ss18/Dicer1/Foxo1/Ski/Cdx2/Elavl1/Med17/Braf/Apc	21
PND.associated-227	GObp	GO:0060485	mesenchyme development	27/1075	239/23262	1.77588e-05	0.000418848	0.000290798	Tgfbr1/Hand1/Sema4c/Tgfbr3/Sema4g/Smad7/Hif1a/Zfp36l1/Alx1/Bmpr1a/Foxc1/Sema6a/Six4/Notch1/Isl1/Gsk3b/Tgfb2/Zeb2/Dicer1/Gja1/Sema3a/Sema3e/Htt/Lrp6/Loxl2/Mapk1/Thbs1	27
PND.associated-228	GObp	GO:0072657	protein localization to membrane	37/1075	381/23262	1.82818e-05	0.00042909	0.000297908	Bcl2l1/Pak1/Rdx/Stx3/Srpr/Tiam1/Rab10/Fcho2/Rab3gap1/Rab34/Rock1/Rock2/Tub/Rhoq/Reln/Lin7c/Sec61a1/Arl6ip1/Appl1/Sptbn1/Sec62/Sec63/Npc1/Kif5b/Ap3d1/Braf/Lrp6/Tspan14/Fermt2/Lrrtm4/Ssr1/D230025D16Rik/Fam126a/Dlg3/Ogt/Rap2a/Adcy6	37
PND.associated-229	GOmf	GO:0003729	mRNA binding	25/1068	186/22837	2.0498e-06	0.000386729	0.000302436	Khsrp/Lin28a/Igf2bp1/Igf2bp3/Samd4b/Sf3b1/Zfp36l1/Fmr1/Qk/Zfp36l2/Ddx3x/Dhfr/Cpsf6/Paip2/Srsf3/Luc7l/Hnrnpr/Cluh/Tsn/Cpeb3/Elavl1/A1cf/Ireb2/Rc3h2/Rc3h1	25
PND.associated-230	GObp	GO:0014031	mesenchymal cell development	14/1075	81/23262	1.87709e-05	0.00043844	0.0003044	Sema4c/Sema4g/Hif1a/Alx1/Bmpr1a/Foxc1/Sema6a/Notch1/Isl1/Zeb2/Dicer1/Sema3a/Sema3e/Mapk1	14
PND.associated-231	GObp	GO:0043242	negative regulation of protein complex disassembly	12/1075	61/23262	1.90822e-05	0.000443569	0.000307961	Rdx/Eps8/Sptb/Katnb1/Lmod1/Stmn2/Hdgfrp3/Sptbn1/Sptan1/Eml4/Map1b/Apc	12
PND.associated-232	GObp	GO:0008306	associative learning	15/1075	92/23262	1.97315e-05	0.000454295	0.000315407	Adrb2/Hif1a/Kmt2a/Hmgcr/Sgk1/Asic1/Cacna1e/Srf/Nf1/Reln/Dcdc2a/Htt/Braf/Btg2/Kras	15
PND.associated-233	GObp	GO:0045727	positive regulation of translation	15/1075	92/23262	1.97315e-05	0.000454295	0.000315407	Tarbp2/Lin28a/Serp1/Prr16/Ncor2/Fmr1/Ddx3x/Ythdf1/Barhl2/Cpeb3/Elavl1/Larp4b/Mapk1/Thbs1/Eif5a2	15
PND.associated-234	GObp	GO:0021988	olfactory lobe development	10/1075	43/23262	2.02696e-05	0.000464472	0.000322473	Sall1/Srf/Dicer1/Sema3a/Rpgrip1l/Ski/Htt/Robo1/Robo2/Crtac1	10
PND.associated-235	GObp	GO:0060038	cardiac muscle cell proliferation	11/1075	52/23262	2.05908e-05	0.000469606	0.000326038	Tgfbr1/Tgfbr3/Pten/Bmpr1a/Foxc1/Notch1/Tgfb2/Zfpm2/Gja1/1190002N15Rik/Prkar1a	11
PND.associated-236	GObp	GO:0031054	pre-miRNA processing	6/1075	14/23262	2.09454e-05	0.000475451	0.000330096	Tarbp2/Lin28a/Lin28b/Ago1/Ago4/Dicer1	6
PND.associated-237	GObp	GO:0030307	positive regulation of cell growth	21/1075	163/23262	2.12167e-05	0.00047936	0.00033281	Tgfbr1/Ncoa3/Rufy3/Ino80/Ddx3x/Pafah1b1/Sgk1/Ist1/Adam17/Csnk2a1/Srf/Syt4/Flt4/Wisp1/Gsk3b/Tgfb2/Akap6/Map1b/Hbegf/Adam10/Cdkn2aip	21
PND.associated-238	GObp	GO:0050768	negative regulation of neurogenesis	30/1075	283/23262	2.15956e-05	0.000483401	0.000335615	Hmga2/Sema4c/Sema4g/Ulk2/Rufy3/Lin28a/Pten/Epha4/Epha7/Hook3/Bmpr1a/Pafah1b1/Sema6a/Notch1/Cntn2/Wnt7a/Isl1/Nf1/Stmn2/Gsk3b/Dixdc1/Dlx1/Dnm3/Dicer1/Sema3a/Sema3e/Ski/Cntn4/Pmp22/Adcy6	30
PND.associated-239	GObp	GO:0009991	response to extracellular stimulus	29/1075	269/23262	2.14984e-05	0.000483401	0.000335615	Gatm/Adrb3/Srebf2/Ulk2/Fnip1/Adrb2/Prkaa2/Klf10/Tnrc6a/Rnf152/Bche/Cyp24a1/Srf/Stat1/Prkaa1/Foxo1/Tbl1xr1/Clic5/Seh1l/Sirt1/Nprl3/Slc2a1/Htr2c/Lep/Lrp6/Tmem135/Aacs/Htr4/Scd4	29
PND.associated-240	GOcc	GO:0000785	chromatin	45/1090	493/23267	1.65629e-05	0.000499646	0.000344817	Smarcad1/Uhrf2/Hmga2/Ncoa3/Smarcc1/Ing3/Sf3b1/Clock/Kat2b/Rad21/Fam60a/Sall1/Ino80/Aff4/Sirt7/Kdm2a/Ncor2/Mau2/Foxc1/Suv39h2/Csnk2a1/Irf4/Srf/Stat1/H3f3b/Sp1/Bmi1/Tbp/Sirt1/A1cf/Wdr82/Atrx/Dnmt3a/Phc1/Parg/Nasp/Atp1b4/Ing2/Klhdc3/Suz12/Stag1/Runx3/Smarca1/Ogt/Psip1	45
PND.associated-241	GObp	GO:0071383	cellular response to steroid hormone stimulus	23/1075	189/23262	2.23519e-05	0.000498025	0.000345769	Nr6a1/Hmga2/Ncoa3/Pak1/Clock/Klf9/Crebrf/Zfp36l1/Zfp36l2/Sgk1/Nr5a2/Skp2/Esrra/Isl1/Sirt1/Npc1/Med17/Hnf4g/Rarb/Thrap3/Pou4f2/Nr1d2/Trim63	23
PND.associated-242	GObp	GO:0021675	nerve development	13/1075	72/23262	2.28466e-05	0.000506712	0.0003518	Dmd/Lrig2/Sall1/Egr2/Six4/Slitrk6/Isl1/Plxna4/Dicer1/Sulf1/Sema3a/Unc13b/Serpine2	13
PND.associated-243	GObp	GO:0044723	single-organism carbohydrate metabolic process	39/1075	415/23262	2.32025e-05	0.00050762	0.000352431	Insr/Sord/Edem3/Ctbs/Mgat4a/Prkaa2/Pten/Hif1a/Il6st/Kat2b/Serp1/Man2a1/B4galt1/Pgm2/Edem1/Ppp1r3d/Gla/St6galnac4/Pcdh12/Gsk3b/Pygb/Ppip5k2/Wdtc1/Has3/St8sia3/Prkaa1/Foxo1/Chst14/Sirt1/B3galt2/Irs1/Lep/Smek2/Hdac4/Plek/St8sia4/Slc5a3/Man1a2/Ogt	39
PND.associated-244	GObp	GO:0007009	plasma membrane organization	29/1075	270/23262	2.30459e-05	0.00050762	0.000352431	Atp2a2/Bcl2l1/Rdx/Stx3/Pten/Rab10/Fcho2/Rab34/Myh10/Col5a1/Rock1/Rock2/Xkr8/Sptb/Rhoq/Sh3tc2/Wasl/Tgfb2/Appl1/Sptbn1/Kif5b/Lrp6/Tspan14/Mtss1l/D230025D16Rik/Sgip1/Fam126a/Rap2a/Adcy6	29
PND.associated-245	GObp	GO:0090287	regulation of cellular response to growth factor stimulus	26/1075	229/23262	2.3117e-05	0.00050762	0.000352431	Tgfbr3/Wnt1/Smad7/Ctdspl2/Hif1a/Axin1/Vwc2l/Adam17/Notch1/Ptpn1/Acvr2a/Prdm16/Onecut2/Sulf1/Ski/Spry1/Sirt1/Sostdc1/Fbn1/Ing2/Dusp6/Cask/Rnf111/Zeb1/Thbs1/Cflar	26
PND.associated-246	GObp	GO:0003002	regionalization	35/1075	356/23262	2.35654e-05	0.000513237	0.00035633	Tgfbr1/Plxna2/Wnt1/Sf3b1/Kmt2a/Frs2/Alx1/Axin1/Bmpr1a/Egr2/Hipk1/Foxc1/Chsy1/Lhx3/Notch1/Srf/Wnt7a/Acvr2a/Bmi1/Isl1/Reln/Dlx1/Zeb2/Dync2h1/Sema3a/Rpgrip1l/Ski/Spry1/Cdx2/Htt/Lrp6/Dusp6/Btg2/Apc/Scmh1	35
PND.associated-247	GObp	GO:0003007	heart morphogenesis	27/1075	243/23262	2.39256e-05	0.000518747	0.000360155	Tgfbr1/Hand1/Insr/Tgfbr3/Smad7/Hif1a/Sos1/Kdm2a/Ncor2/Bmpr1a/Col5a1/Eya1/Foxc1/Notch1/Srf/Isl1/Tgfb2/Zfpm2/Dicer1/Gja1/Zmiz1/Pbrm1/Col11a1/Lrp6/Ahr/Rarb/Thbs1	27
PND.associated-248	GObp	GO:0021953	central nervous system neuron differentiation	24/1075	203/23262	2.42377e-05	0.000523166	0.000363223	Wnt1/Samd4b/Pten/Epha4/Sall1/Axin1/Pafah1b1/Lhx3/Nin/Cntn2/Wnt7a/Isl1/Plxna4/Dlx1/Zeb2/Dync2h1/Dicer1/Sema3a/Gnaq/Lep/Robo1/Robo2/Btg2/Prkca	24
PND.associated-249	GObp	GO:0014033	neural crest cell differentiation	14/1075	83/23262	2.49875e-05	0.000536954	0.000372796	Sema4c/Sema4g/Hif1a/Alx1/Bmpr1a/Foxc1/Sema6a/Isl1/Zeb2/Dicer1/Sema3a/Sema3e/Lrp6/Mapk1	14
PND.associated-250	GObp	GO:0001654	eye development	36/1075	372/23262	2.54329e-05	0.000544106	0.000377762	Tgfbr1/Rab11fip4/Hif1a/Rs1/Sos1/Rab3gap1/Frs2/Man2a1/Myh10/Axin1/Prdm1/Col4a1/Col5a1/Hipk1/Foxc1/Tub/Srf/Grk1/Slitrk6/Sp1/Nf1/Tgfb2/Zeb2/Gja1/Rpgrip1l/Ski/Lrp6/Ahr/Rarb/Gpm6a/Pou4f2/Zeb1/Apc/Cdkn1b/Six6/Col8a1	36
PND.associated-251	GObp	GO:0042787	protein ubiquitination involved in ubiquitin-dependent protein catabolic process	20/1075	153/23262	2.67357e-05	0.000569278	0.000395238	Arih1/Cul2/Wnt1/Pten/Klhl28/Ankib1/Cacul1/Klhl20/Axin1/Abtb2/Klhl15/Rmnd5a/Ube3b/Btbd3/Uba6/Siah1a/Wwp1/Arih2/Cbl/Rnf111	20
PND.associated-252	GObp	GO:0043507	positive regulation of JUN kinase activity	12/1075	63/23262	2.6845e-05	0.000569278	0.000395238	Pak1/Ercc6/Gab1/Tiam1/Epha4/Axin1/Traf6/Map2k4/Ptpn1/Map3k10/Zeb2/Sash1	12
PND.associated-253	GObp	GO:0070507	regulation of microtubule cytoskeleton organization	18/1075	129/23262	2.75743e-05	0.000582191	0.000404203	Kif11/Cep120/Mapre1/Cep97/Cep76/Pafah1b1/Rock2/Sgk1/Nin/Katnb1/Stmn2/Hdgfrp3/Dixdc1/Fbxw5/Eml4/Map1b/Apc/Cdkn1b	18
PND.associated-254	GObp	GO:0032956	regulation of actin cytoskeleton organization	30/1075	287/23262	2.82186e-05	0.00058809	0.000408299	Tgfbr1/Pak1/Rdx/Rictor/Wasf1/Cfl2/Prex1/Eps8/Fchsd2/Lats1/Rock1/Rock2/Sptb/Ppm1f/Lmod1/Wasl/Ppm1e/Dixdc1/Tgfb2/Ppp1r9a/Sema3e/Sptbn1/Ccdc88a/Cd2ap/Jmy/Braf/Sptan1/Plek/Gmfb/Itgb3	30
PND.associated-255	GObp	GO:0048872	homeostasis of number of cells	30/1075	287/23262	2.82186e-05	0.00058809	0.000408299	Col14a1/Acvr1b/Ercc2/Tgfbr3/Epas1/Hif1a/Rb1/Sos1/Kmt2a/Rassf2/Zfp36l1/Gpam/Axin1/Pde4b/Bap1/Adam17/Srf/Sp1/Acvr2a/Ampd3/Bmi1/Tgfb2/Vps54/Ireb2/Tet2/Ahr/Ccr2/Rc3h2/Kras/Rc3h1	30
PND.associated-256	GObp	GO:0000209	protein polyubiquitination	21/1075	166/23262	2.79968e-05	0.00058809	0.000408299	Arih1/Trim6/Mkrn1/Ankib1/March8/Klhl20/Rnf152/Axin1/Traf6/Skp2/Anapc1/Fbxw11/Ube2d3/Sash1/Ube2d1/Tnks/Arih2/Btrc/Ube2v1/Rnf111/Rc3h2	21
PND.associated-257	GOmf	GO:0000982	transcription factor activity, RNA polymerase II core promoter proximal region sequence-specific binding	38/1068	363/22837	3.24855e-06	0.000525337	0.000410831	Bach1/Nr6a1/Hand1/Hmga2/Ncoa3/Srebf2/Plagl2/Hlf/Elk3/Etv1/Clock/Epas1/Hif1a/Zfp148/Tbx15/Prdm1/Egr2/Six4/Nr5a2/Irf4/Srf/Esrra/Sp1/Isl1/Onecut2/Fosl2/Mybl1/Zfpm2/Preb/Barhl2/Foxo1/Nfatc3/Ski/Btg2/Etv6/Pou4f2/Neurod6/Zic1	38
PND.associated-258	GOmf	GO:0001228	transcriptional activator activity, RNA polymerase II transcription regulatory region sequence-specific binding	36/1068	338/22837	3.9498e-06	0.000534329	0.000417864	Pbx3/Bach1/Nr6a1/Hmga2/Ncoa3/Plagl2/Hlf/Elk3/Etv1/Clock/Epas1/Hif1a/Klf9/Rad21/Alx1/Egr2/Six4/Nr5a2/Irf4/Srf/Esrra/Sp1/Isl1/Onecut2/Mybl1/Zeb2/Preb/Barhl2/Nfatc3/Fubp1/Etv6/Pou4f2/Stag1/Six6/Neurod6/Zic1	36
PND.associated-259	GOmf	GO:0005057	receptor signaling protein activity	20/1068	134/22837	4.2482e-06	0.000534329	0.000417864	Tgfbr1/Acvr1b/Insr/Pak1/Map3k2/Mapk6/Smad7/Tiam1/Pak7/Chuk/Bmpr1a/Map2k4/Map3k10/Acvr2a/Tgfb2/Taok1/Braf/Mapk1/Map2k1/Gpr85	20
PND.associated-260	GOcc	GO:0001726	ruffle	18/1090	125/23267	2.13942e-05	0.000611424	0.000421958	Pak1/Rdx/Tiam1/Arhgap1/Eps8/Myh9/Myo10/Rab34/Rock1/Adam17/Cd2ap/Itgav/Mtss1l/Plek/Tln2/Apc/Itgb3/Myo6	18
PND.associated-261	GObp	GO:0007179	transforming growth factor beta receptor signaling pathway	19/1075	142/23262	3.03583e-05	0.000629968	0.000437374	Tgfbr1/Tgfbr3/Wnt1/Smad7/Axin1/Adam17/Prdm16/Onecut2/Tgfb2/Ski/Sirt1/Usp9x/Fbn1/Ing2/Dusp22/Fermt2/Rnf111/Zeb1/Thbs1	19
PND.associated-262	GObp	GO:0051347	positive regulation of transferase activity	42/1075	466/23262	3.07811e-05	0.000636011	0.000441569	Tgfbr1/Insr/Pak1/Dcun1d3/Ercc6/Gab1/Pten/Tiam1/Mapre3/Epha4/Cacul1/Dcun1d4/Rassf2/Trib2/Frs2/Axin1/Gnai2/Traf6/Map2k4/Adam17/Ptpn1/Map3k10/Cdc42/Reln/Tgfb2/Zeb2/Sash1/Arrdc3/Ppp1r9a/Akap6/Tnks/Ccdc88a/Sirt1/Mmd/Irs1/Lep/Mapk1/Map2k1/Thbs1/Itgb3/Cdkn1b/Kras	42
PND.associated-263	GObp	GO:0000288	nuclear-transcribed mRNA catabolic process, deadenylation-dependent decay	10/1075	45/23262	3.10084e-05	0.000637982	0.000442938	Samd4b/Tnrc6b/Tnrc6c/Zfp36l1/Zfp36l2/Cnot7/Cpeb3/Pan2/Btg2/Rc3h1	10
PND.associated-264	GOmf	GO:0015631	tubulin binding	31/1068	275/22837	5.78943e-06	0.000595785	0.000465924	Kif11/Mapre1/Tiam1/Camsap2/Mapre3/Ino80/Hook3/Fmr1/Pafah1b1/Pde4b/Phf6/Ranbp10/Katnb1/Arl8b/Nf1/Stmn2/Hdgfrp3/Dixdc1/Dpysl2/Dnm3/Gja1/Ccdc88a/Htt/Kif5b/Slc6a2/Eml4/Map1b/Kif1b/Stim1/Sgip1/Apc	31
PND.associated-265	GOmf	GO:0034212	peptide N-acetyltransferase activity	13/1068	63/22837	5.63693e-06	0.000595785	0.000465924	Ncoa3/Naa16/Naa30/Ing3/Clock/Kat2b/Naa15/Phf20/Epc2/Kat7/Taf5/Kansl1/Ogt	13
PND.associated-266	GObp	GO:0018210	peptidyl-threonine modification	14/1075	85/23262	3.29449e-05	0.000672104	0.000466628	Tgfbr1/Acvr1b/Galnt1/Trim6/Smad7/Axin1/Phip/Map3k10/Gsk3b/Tnks/Mapk1/Prkca/Galnt3/Ogt	14
PND.associated-267	GObp	GO:0048661	positive regulation of smooth muscle cell proliferation	14/1075	85/23262	3.29449e-05	0.000672104	0.000466628	Hif1a/Bmpr1a/Hmgcr/Traf6/Skp2/Stat1/Wisp1/Gsk3b/Calcrl/Gnaq/Hdac4/Hbegf/Prkca/Itgb3	14
PND.associated-268	GObp	GO:0060491	regulation of cell projection assembly	19/1075	143/23262	3.3519e-05	0.000680942	0.000472764	Tgfbr1/Cep135/Rdx/Cep120/Wnt1/Cep97/Fmr1/Myo10/Srf/Podxl/Rhoq/Wasl/Dnm3/Dcdc2a/Ppp1r9a/Htt/Hdac4/Gpm6a/Apc	19
PND.associated-269	GObp	GO:0006913	nucleocytoplasmic transport	37/1075	392/23262	3.39126e-05	0.000686056	0.000476314	Ddx19a/Tgfbr1/Thoc1/Ddx19b/Iws1/Ctdspl2/Camk4/Axin1/Bmpr1a/Egr2/Kpnb1/Phip/Ptpn14/Xpo7/Smg5/Zfp384/Nf1/Gsk3b/Ipo11/Fbxw11/Ipo8/Tgfb2/Sptbn1/Akap6/Sirt1/Htt/Gnaq/Abce1/Lep/Nup160/Uaca/Mapk1/Smg6/Adam10/Nup50/Rsrc1/Zic1	37
PND.associated-270	GObp	GO:0031589	cell-substrate adhesion	30/1075	290/23262	3.43419e-05	0.000691846	0.000480335	Dmd/Utrn/Wnt1/Pten/Tiam1/Smoc2/Lamc1/Acer2/Prex1/Rock1/Notch1/Srf/Cntn2/Ppm1f/Fndc3b/Nf1/Gsk3b/Onecut2/Sema3e/Ccdc80/Itgav/Braf/Atxn3/Col5a3/Fermt2/Cask/Pik3cb/Thbs1/Itgb3/Col8a1	30
PND.associated-271	GObp	GO:0010638	positive regulation of organelle organization	43/1075	484/23262	3.49362e-05	0.000700898	0.000486619	Tgfbr1/Cep135/Insr/Pak1/Srebf2/Plagl2/Rictor/Cep120/Adrb2/Wasf1/Cfl2/Hif1a/Rb1/Rab3gap1/Rock2/Ept1/Phip/Bap1/Nin/Ppm1f/Katnb1/Lmod1/Bmf/Stmn2/Gsk3b/Wasl/Ppm1e/Ugcg/Ube2d3/Tnks/Htt/Kif5b/Atrx/Jmy/Braf/Arih2/Map1b/Mapk1/Plek/Gmfb/Apc/Cdkn1b/Cd28	43
PND.associated-272	GObp	GO:0030335	positive regulation of cell migration	39/1075	423/23262	3.55174e-05	0.000709615	0.000492671	Tgfbr1/Ikbkap/Acvr1b/Insr/Pak1/Rdx/Sema4c/Sema4g/Rufy3/Tiam1/Dock4/Hif1a/Il6st/Rock2/Sema6a/Amotl1/Adam17/Notch1/Wnt7a/Ppm1f/Flt4/Reln/Onecut2/Tgfb2/Sash1/Sema3a/Sema3e/Itgav/Irs1/Hdac4/Hbegf/Adam10/Ccr2/Prkca/Map2k1/Apc/Fgf7/Thbs1/Itgb3	39
PND.associated-273	GObp	GO:0051961	negative regulation of nervous system development	31/1075	305/23262	3.59732e-05	0.000712829	0.000494903	Hmga2/Sema4c/Sema4g/Ulk2/Rufy3/Lin28a/Pten/Epha4/Epha7/Hook3/Bmpr1a/Pafah1b1/Sema6a/Notch1/Cntn2/Wnt7a/Isl1/Nf1/Stmn2/Gsk3b/Dixdc1/Dlx1/Dnm3/Dicer1/Sema3a/Sema3e/Ski/Cntn4/Lrp6/Pmp22/Adcy6	31
PND.associated-274	GObp	GO:0003208	cardiac ventricle morphogenesis	13/1075	75/23262	3.58825e-05	0.000712829	0.000494903	Tgfbr1/Hand1/Tgfbr3/Smad7/Hif1a/Bmpr1a/Foxc1/Notch1/Isl1/Tgfb2/Zfpm2/Col11a1/Ahr	13
PND.associated-275	GObp	GO:0006984	ER-nucleus signaling pathway	8/1075	29/23262	3.64904e-05	0.000720126	0.000499969	Atp2a2/Mbtps2/Ptpn1/Gsk3b/Erlin2/Ppp1r15b/Insig1/Tmem33	8
PND.associated-276	GObp	GO:0048771	tissue remodeling	21/1075	169/23262	3.66583e-05	0.0007205	0.000500229	Tgfbr3/Adrb2/Epas1/Hif1a/Tmem64/Rassf2/B4galt1/Foxc1/Traf6/Flt4/Nf1/Tgfb2/Gja1/Nfatc3/Pbrm1/Itgav/Lep/Lrp6/Ahr/Ccr2/Itgb3	21
PND.associated-277	GOcc	GO:0060076	excitatory synapse	26/1090	229/23267	2.9121e-05	0.000742068	0.000512118	Pak1/Sema4c/Camk2n1/Epha4/Sos1/Neto2/Eps8/Fmr1/Axin1/Pde4b/Gria3/Eef2k/Nf1/Gsk3b/Bcas1/Erc2/Dnm3/Ppp1r9a/Sptbn1/Htt/Map1b/Adam10/Itpr1/Dlg3/Lrrtm2/Slc17a8	26
PND.associated-278	GOcc	GO:0031248	protein acetyltransferase complex	15/1090	94/23267	3.00654e-05	0.000742068	0.000512118	Ikbkap/Naa16/Naa30/Ing3/Kat2b/Naa15/Phf20/Epc2/Dr1/Kat7/Morf4l2/Taf5/Kansl1/Atxn7/Ogt	15
PND.associated-279	GOcc	GO:1902493	acetyltransferase complex	15/1090	94/23267	3.00654e-05	0.000742068	0.000512118	Ikbkap/Naa16/Naa30/Ing3/Kat2b/Naa15/Phf20/Epc2/Dr1/Kat7/Morf4l2/Taf5/Kansl1/Atxn7/Ogt	15
PND.associated-280	GOmf	GO:0061630	ubiquitin protein ligase activity	25/1068	199/22837	6.97681e-06	0.000658146	0.000514693	Uhrf2/Arih1/Cul2/Trim6/Ankib1/March8/Cacul1/Rnf152/Rlim/Traf6/Skp2/Rnf38/Fbxw11/Rfwd2/Cblb/Siah1a/Wwp1/Med17/Arih2/Rnf13/Cbl/Btrc/Ube2v1/Rnf111/Trim63	25
PND.associated-281	GObp	GO:0008544	epidermis development	31/1075	306/23262	3.82991e-05	0.000749701	0.000520502	Acvr1b/Alox8/Ercc2/Insr/Ncoa3/Gab1/Sos1/Zfp36l1/Lgr5/Lats1/Pafah1b1/Rock1/Rock2/Notch1/Slitrk6/Cdc42/Nab1/Fosl2/Tgfb2/Dicer1/Lats2/Clic5/Sostdc1/Zdhhc21/Map2k1/Apc/Fgf7/Mysm1/Runx3/Ubn1/Myo6	31
PND.associated-282	GObp	GO:0030111	regulation of Wnt signaling pathway	26/1075	236/23262	3.89003e-05	0.0007584	0.000526542	Hmga2/Dkk3/Wnt1/Tiam1/Sall1/Tmem64/Axin1/Lgr5/Lats1/Csnk2a1/Notch1/Wnt7a/Isl1/Depdc1b/Dixdc1/Zeb2/Dcdc2a/Sulf1/Lats2/Foxo1/Tnks/Sostdc1/Lrp6/Trabd2b/Btrc/Apc	26
PND.associated-283	GOmf	GO:0017016	Ras GTPase binding	30/1068	266/22837	8.0657e-06	0.000702336	0.000549251	Birc5/Sgsm2/Rab11fip4/Tiam1/Wasf1/Dock4/Vcl/Stxbp5/Erc1/Rab3gap1/Tbc1d8b/Eps8/Rab34/Evi5/Kpnb1/Ralbp1/Rock1/Rock2/Ranbp10/Xpo7/Tbc1d8/Ipo11/Ipo8/Fmnl2/Mtss1l/Tbc1d15/Nup50/Map2k1/Exoc8/Stxbp6	30
PND.associated-284	GObp	GO:0060037	pharyngeal system development	7/1075	22/23262	4.08421e-05	0.000793059	0.000550605	Tgfbr1/Plxna2/Bmpr1a/Eya1/Six4/Isl1/Tgfb2	7
PND.associated-285	GObp	GO:0014032	neural crest cell development	13/1075	76/23262	4.14769e-05	0.000802163	0.000556925	Sema4c/Sema4g/Hif1a/Alx1/Bmpr1a/Foxc1/Sema6a/Isl1/Zeb2/Dicer1/Sema3a/Sema3e/Mapk1	13
PND.associated-286	GObp	GO:0051169	nuclear transport	37/1075	396/23262	4.21179e-05	0.000811314	0.000563279	Ddx19a/Tgfbr1/Thoc1/Ddx19b/Iws1/Ctdspl2/Camk4/Axin1/Bmpr1a/Egr2/Kpnb1/Phip/Ptpn14/Xpo7/Smg5/Zfp384/Nf1/Gsk3b/Ipo11/Fbxw11/Ipo8/Tgfb2/Sptbn1/Akap6/Sirt1/Htt/Gnaq/Abce1/Lep/Nup160/Uaca/Mapk1/Smg6/Adam10/Nup50/Rsrc1/Zic1	37
PND.associated-287	GOcc	GO:0033267	axon part	29/1090	273/23267	3.62231e-05	0.000819547	0.000565588	Gad1/Stx3/Tiam1/Epha4/Eea1/Fmr1/Kcna1/Gria3/Kcnc2/Mbp/Nin/Cntn2/Sv2a/Hnrnpr/Erc2/Dixdc1/Dpysl2/Sptbn1/Kif5b/Ap3d1/Robo1/Sptan1/Map1b/Gpm6a/Robo2/Sgip1/Kcnc4/Apc/Slc17a8	29
PND.associated-288	GOcc	GO:0005938	cell cortex	25/1090	218/23267	3.48077e-05	0.000819547	0.000565588	Gad1/Rdx/Utrn/Mapre1/Eps8/Myh9/Myh10/Axin1/Pafah1b1/Lamc2/Sptb/Gpsm2/Med28/Wasl/Ppp1r9a/Sptbn1/Slc2a1/Cd2ap/Sptan1/Mtss1l/Stim1/Map2k1/Exoc8/Stxbp6/Apc	25
PND.associated-289	GObp	GO:0046620	regulation of organ growth	15/1075	98/23262	4.24956e-05	0.000815342	0.000566076	Col14a1/Tgfbr1/Pten/Serp1/Bmpr1a/Lats1/Foxc1/Notch1/Wisp1/Zfpm2/Gja1/Lats2/Akap6/Ahr/Dusp6	15
PND.associated-290	GObp	GO:0017015	regulation of transforming growth factor beta receptor signaling pathway	14/1075	87/23262	4.30421e-05	0.000822563	0.000571089	Tgfbr3/Wnt1/Smad7/Axin1/Adam17/Prdm16/Onecut2/Ski/Sirt1/Fbn1/Ing2/Rnf111/Zeb1/Thbs1	14
PND.associated-291	GOcc	GO:0017053	transcriptional repressor complex	14/1090	85/23267	3.8234e-05	0.000830443	0.000573108	Sall1/Mier1/Ncor2/Tbx15/Csnk2a1/Ywhab/Prdm16/Appl1/Tbl1xr1/N4bp2l2/Ski/Sirt1/Cdx2/Hdac4	14
PND.associated-292	GOmf	GO:0008022	protein C-terminus binding	25/1068	202/22837	9.09255e-06	0.000735198	0.00057495	Cep135/Coil/Ercc2/Srebf2/Hic2/Cep120/Ercc6/Npat/Axin1/Sp1/Ywhab/Lmo7/Sash1/Prkaa1/Ppp1r9a/Usp7/Siah1a/Sirt1/Cd2ap/Akap7/Tjp1/Cask/Itpr1/Map2k1/Dlg3	25
PND.associated-293	GOmf	GO:0000989	transcription factor activity, transcription factor binding	44/1068	470/22837	1.04719e-05	0.000740885	0.000579398	Hand1/Ncoa3/Elk3/Npat/Clock/Hif1a/Kat2b/Tle4/Sall1/Ncor2/Tbx15/Hipk1/Tfdp2/Lhx3/Notch1/Ptpn14/Srf/Rybp/Rad54l2/Map3k10/Ywhab/Nrbf2/Isl1/Nab1/Prdm16/Ss18/Scai/Mybl1/Zfpm2/Foxo1/Tbl1xr1/N4bp2l2/Ski/Sirt1/Cdx2/Med17/Jmy/Nsd1/Loxl2/Hdac4/Thrap3/Dyrk1b/Mms19/Mysm1	44
PND.associated-294	GOmf	GO:0061659	ubiquitin-like protein ligase activity	25/1068	203/22837	9.91799e-06	0.000740885	0.000579398	Uhrf2/Arih1/Cul2/Trim6/Ankib1/March8/Cacul1/Rnf152/Rlim/Traf6/Skp2/Rnf38/Fbxw11/Rfwd2/Cblb/Siah1a/Wwp1/Med17/Arih2/Rnf13/Cbl/Btrc/Ube2v1/Rnf111/Trim63	25
PND.associated-295	GObp	GO:0033673	negative regulation of kinase activity	25/1075	224/23262	4.38781e-05	0.000835239	0.000579889	Pten/Kat2b/Rb1/Hmgcr/Lats1/Socs5/Ptpn1/Ppm1f/Nf1/Gsk3b/Ppm1e/Spry4/Cblb/Lats2/Spry1/Sirt1/Gnaq/Prkar1a/Lrp6/Lrrtm4/Cbl/Dusp6/Prkca/Apc/Cdkn1b	25
PND.associated-296	GObp	GO:0051489	regulation of filopodium assembly	9/1075	38/23262	4.50509e-05	0.0008542	0.000593054	Tgfbr1/Fmr1/Myo10/Srf/Rhoq/Wasl/Dnm3/Ppp1r9a/Gpm6a	9
PND.associated-297	GOcc	GO:0031461	cullin-RING ubiquitin ligase complex	21/1090	169/23267	4.46355e-05	0.00089767	0.000619503	Bach1/Cul2/Klhl31/Klhl28/Cacul1/Dcaf8/Klhl20/Klhl23/Skp2/Abtb2/Klhl15/Zer1/Fbxl19/Anapc1/Dcaf7/Fbxw11/Fbxw5/Btbd3/Zyg11b/Dcaf10/Btrc	21
PND.associated-298	GOcc	GO:0090544	BAF-type complex	7/1090	22/23267	4.45619e-05	0.00089767	0.000619503	Smarcc1/Smarcd1/Arid1b/Ss18/Pbrm1/Dpf1/Arid2	7
PND.associated-299	GObp	GO:0060249	anatomical structure homeostasis	32/1075	324/23262	4.74843e-05	0.000896823	0.000622646	Col14a1/Dmd/Homer2/Adrb2/Ercc6/Cfl2/Epas1/Hif1a/Rb1/Tmem64/Kmt2a/Smg1/Foxc1/Traf6/Tub/Srf/Smg5/Nf1/Vps54/Tnks/Smc6/Itgav/Atrx/Col9a1/Lrp6/Mapk1/Smg6/Ccr2/Apc/Fgf7/Itgb3/Kras	32
PND.associated-300	GOcc	GO:0014069	postsynaptic density	24/1090	209/23267	4.84653e-05	0.00090747	0.000626266	Pak1/Sema4c/Camk2n1/Epha4/Sos1/Neto2/Eps8/Fmr1/Axin1/Pde4b/Gria3/Eef2k/Nf1/Gsk3b/Bcas1/Erc2/Dnm3/Ppp1r9a/Sptbn1/Htt/Map1b/Adam10/Itpr1/Dlg3	24
PND.associated-301	GOcc	GO:0099572	postsynaptic specialization	24/1090	209/23267	4.84653e-05	0.00090747	0.000626266	Pak1/Sema4c/Camk2n1/Epha4/Sos1/Neto2/Eps8/Fmr1/Axin1/Pde4b/Gria3/Eef2k/Nf1/Gsk3b/Bcas1/Erc2/Dnm3/Ppp1r9a/Sptbn1/Htt/Map1b/Adam10/Itpr1/Dlg3	24
PND.associated-302	GObp	GO:0051348	negative regulation of transferase activity	27/1075	253/23262	4.86737e-05	0.000915709	0.000635758	Smad7/Pten/Kat2b/Rb1/Hmgcr/Lats1/Socs5/Ptpn1/Ppm1f/Nf1/Gsk3b/Setd7/Ppm1e/Spry4/Cblb/Lats2/Spry1/Sirt1/Gnaq/Prkar1a/Lrp6/Lrrtm4/Cbl/Dusp6/Prkca/Apc/Cdkn1b	27
PND.associated-303	GObp	GO:0055008	cardiac muscle tissue morphogenesis	12/1075	67/23262	5.08975e-05	0.000950452	0.00065988	Tgfbr1/Hand1/Tgfbr3/Smad7/Bmpr1a/Foxc1/Notch1/Isl1/Tgfb2/Zfpm2/Col11a1/Lrp6	12
PND.associated-304	GObp	GO:0046928	regulation of neurotransmitter secretion	11/1075	57/23262	5.09136e-05	0.000950452	0.00065988	Atp2a2/Slc30a1/Rab3gap1/Fmr1/Asic1/Syt4/Nf1/Ppp1r9a/Braf/Htr2c/Kcnc4	11
PND.associated-305	GObp	GO:1990138	neuron projection extension	20/1075	160/23262	5.11543e-05	0.000951274	0.00066045	Sema4c/Sema4g/Ulk2/Rufy3/Plxna2/Tiam1/Vcl/Pafah1b1/Sema6a/Srf/Syt4/Gsk3b/Plxna4/Dpysl2/Barhl2/Sema3a/Sema3e/Usp9x/Map1b/Pou4f2	20
PND.associated-306	GObp	GO:0007626	locomotory behavior	26/1075	240/23262	5.1774e-05	0.000959109	0.00066589	Pbx3/Cacnb4/Gad1/Npas2/Pten/Pak7/Epha4/Adam22/Chl1/Eps8/Axin1/Pafah1b1/Cacna1e/Cntn2/Slitrk6/Aplp2/Reln/Pex13/Arrdc3/Uba6/Htt/Npc1/Htr2c/Gmfb/Myo6/Zic1	26
PND.associated-307	GObp	GO:0001933	negative regulation of protein phosphorylation	36/1075	385/23262	5.23444e-05	0.000965975	0.000670657	Dmd/Insr/Ndrg2/Ash1l/Smad7/Pten/Kat2b/Rb1/Rassf2/Hmgcr/Lats1/Pafah1b1/Socs5/Ptpn1/Ppm1f/Nf1/Gsk3b/Ppm1e/Spry4/Cblb/Lats2/Foxo1/Spry1/Sirt1/Ppp1r15b/Gnaq/Prkar1a/Lrp6/Lrrtm4/Cbl/Dusp6/Prkca/Suz12/Apc/Cdkn1b/Ogt	36
PND.associated-308	GObp	GO:0043410	positive regulation of MAPK cascade	40/1075	446/23262	5.25791e-05	0.000966616	0.000671102	Tgfbr1/Adrb3/Insr/Pak1/Sema4c/Gdf6/Adrb2/Ercc6/Gab1/Pten/Tiam1/Epha4/Rassf2/Frs2/Axin1/Gnai2/Hmgcr/Traf6/Map2k4/Ptpn1/Wnt7a/Map3k10/Cdc42/Flt4/Dixdc1/Tgfb2/Zeb2/Sash1/Taok1/Itgav/Braf/Htr2c/Lep/Dusp22/Prkca/Map2k1/Thbs1/Itgb3/Kras/Cflar	40
PND.associated-309	GObp	GO:0048871	multicellular organismal homeostasis	32/1075	326/23262	5.34643e-05	0.000979167	0.000679816	Aqp4/Col14a1/Adrb3/Homer2/Adrb2/Prkaa2/Ercc6/Epas1/Rb1/Tmem64/Kmt2a/Foxc1/Traf6/Tub/Srf/Tmprss13/Ampd3/Nf1/Arrdc3/Prkaa1/Vps54/Sirt1/Itgav/Cldn1/Col9a1/Lrp6/Ccr2/Nr1d2/Fgf7/Itgb3/Kras/Adcy6	32
PND.associated-310	GOcc	GO:0044420	extracellular matrix component	18/1090	134/23267	5.50758e-05	0.000996871	0.000687964	Fras1/Frem2/Smoc2/Lamc1/Col4a1/Col5a1/Lamc2/Tgfb2/Ccdc80/Col11a1/Col4a3/Col7a1/Fbn1/Mfap5/Col5a3/Loxl2/Cask/Col8a1	18
PND.associated-311	GObp	GO:0045862	positive regulation of proteolysis	27/1075	255/23262	5.57819e-05	0.00101328	0.000703498	Arih1/Hip1/Smad7/Pten/Ankib1/Trib2/Acer2/Fmr1/Myh9/Axin1/Ddx3x/Socs5/Ist1/Stat1/Cntn2/Ppm1f/Gsk3b/Fbxw11/Rfwd2/Sirt1/Col4a3/Robo1/Arih2/Uaca/Btrc/Cdkn1b/Ogt	27
PND.associated-312	GObp	GO:0001952	regulation of cell-matrix adhesion	14/1075	89/23262	5.57487e-05	0.00101328	0.000703498	Dmd/Utrn/Pten/Acer2/Rock1/Ppm1f/Nf1/Gsk3b/Onecut2/Sema3e/Cask/Pik3cb/Thbs1/Itgb3	14
PND.associated-313	GObp	GO:0007019	microtubule depolymerization	9/1075	39/23262	5.61805e-05	0.00101328	0.000703498	Nedd1/Sgk1/Katnb1/Stmn2/Hdgfrp3/Eml4/Nckap5l/Map1b/Apc	9
PND.associated-314	GObp	GO:0030199	collagen fibril organization	9/1075	39/23262	5.61805e-05	0.00101328	0.000703498	Col14a1/Tgfbr1/Col5a1/Foxc1/P4ha1/Nf1/Tgfb2/Col11a1/Loxl2	9
PND.associated-315	GObp	GO:0048103	somatic stem cell division	7/1075	23/23262	5.63747e-05	0.00101328	0.000703498	Rab10/Zfp36l2/Notch1/Wnt7a/Bmi1/Tgfb2/Lrp6	7
PND.associated-316	GOmf	GO:0000988	transcription factor activity, protein binding	44/1068	475/22837	1.36253e-05	0.000907286	0.000709529	Hand1/Ncoa3/Elk3/Npat/Clock/Hif1a/Kat2b/Tle4/Sall1/Ncor2/Tbx15/Hipk1/Tfdp2/Lhx3/Notch1/Ptpn14/Srf/Rybp/Rad54l2/Map3k10/Ywhab/Nrbf2/Isl1/Nab1/Prdm16/Ss18/Scai/Mybl1/Zfpm2/Foxo1/Tbl1xr1/N4bp2l2/Ski/Sirt1/Cdx2/Med17/Jmy/Nsd1/Loxl2/Hdac4/Thrap3/Dyrk1b/Mms19/Mysm1	44
PND.associated-317	GObp	GO:0051258	protein polymerization	25/1075	228/23262	5.87707e-05	0.00105243	0.000730681	Rdx/Rictor/Trim6/Mapre1/Wasf1/Prex1/Eps8/Fchsd2/Lats1/Sgk1/Nin/Sptb/Lmod1/Stmn2/Hdgfrp3/Wasl/Dnm3/Ppp1r9a/Sptbn1/Jmy/Sptan1/Map1b/Gmfb/Apc/Cdkn1b	25
PND.associated-318	GObp	GO:0043542	endothelial cell migration	19/1075	149/23262	5.94246e-05	0.00106021	0.000736085	Tgfbr1/Pten/Myh9/Rock2/Amotl1/Notch1/Srf/Stc1/Wnt7a/Flt4/Nf1/Efnb2/Sash1/Itgav/Robo1/Loxl2/Prkca/Thbs1/Itgb3	19
PND.associated-319	GOcc	GO:0043235	receptor complex	32/1090	324/23267	6.14222e-05	0.00107588	0.000742489	Tgfbr1/Acvr1b/Adrb3/Insr/Tgfbr3/Cd200r1/Adrb2/Plxna2/Il6st/Stxbp5/Chuk/Eps8/Myh9/Traf6/Gria3/Vwc2l/Gabra1/Notch1/Itga9/Acvr2a/Flt4/Lifr/Plxna4/Lrp2/Cr2/Itgav/Irs1/Lrp6/Lrrtm4/Ahr/Dlg3/Itgb3	32
PND.associated-320	GObp	GO:0040017	positive regulation of locomotion	40/1075	449/23262	6.09368e-05	0.0010832	0.000752041	Tgfbr1/Ikbkap/Acvr1b/Insr/Pak1/Rdx/Sema4c/Stx3/Sema4g/Rufy3/Tiam1/Dock4/Hif1a/Il6st/Rock2/Sema6a/Amotl1/Adam17/Notch1/Wnt7a/Ppm1f/Flt4/Reln/Onecut2/Tgfb2/Sash1/Sema3a/Sema3e/Itgav/Irs1/Hdac4/Hbegf/Adam10/Ccr2/Prkca/Map2k1/Apc/Fgf7/Thbs1/Itgb3	40
PND.associated-321	GObp	GO:0043401	steroid hormone mediated signaling pathway	19/1075	150/23262	6.51488e-05	0.00115383	0.000801077	Nr6a1/Hmga2/Ncoa3/Pak1/Clock/Klf9/Crebrf/Sgk1/Nr5a2/Skp2/Esrra/Isl1/Sirt1/Med17/Hnf4g/Rarb/Thrap3/Pou4f2/Nr1d2	19
PND.associated-322	GObp	GO:0048762	mesenchymal cell differentiation	22/1075	189/23262	6.59054e-05	0.00116297	0.000807424	Tgfbr1/Sema4c/Tgfbr3/Sema4g/Smad7/Hif1a/Alx1/Bmpr1a/Foxc1/Sema6a/Notch1/Isl1/Gsk3b/Tgfb2/Zeb2/Dicer1/Gja1/Sema3a/Sema3e/Lrp6/Loxl2/Mapk1	22
PND.associated-323	GObp	GO:0016197	endosomal transport	24/1075	216/23262	6.64175e-05	0.00116774	0.000810738	Snx16/Rdx/Sgsm2/Abca1/Rab10/Rab5b/Erc1/Klhl20/Hook3/Evi5/Trak1/Cdc42/Lrp2/Vps29/Rab14/Vps54/Rab9b/Cdx2/Htt/Ap3d1/Snx4/Mapk1/Bloc1s6/Map2k1	24
PND.associated-324	GObp	GO:1902532	negative regulation of intracellular signal transduction	40/1075	451/23262	6.71617e-05	0.00117655	0.000816852	Bcl2l1/Dmd/Hmga2/Ndrg2/Ash1l/Fnip1/Prkaa2/Pten/Hif1a/Rassf2/Rnf152/Ddx3x/Hmgcr/Pafah1b1/Socs5/Ptpn1/Stat1/Triap1/Nf1/Gsk3b/Fbxw11/Scai/Tgfb2/Spry4/Prkaa1/Foxo1/Rhoh/Spry1/Sirt1/Nprl3/Uaca/Lrrtm4/Dusp6/Git1/Itpr1/Prkca/Suz12/Apc/Serpine2/Thbs1	40
PND.associated-325	GObp	GO:0045599	negative regulation of fat cell differentiation	10/1075	49/23262	6.75377e-05	0.00117886	0.00081846	Wnt1/Trib2/Ncor2/Axin1/Zfp36l2/Zfpm2/Foxo1/Sirt1/Insig1/Lrp6	10
PND.associated-326	GOmf	GO:0042393	histone binding	22/1068	171/22837	1.67014e-05	0.00105034	0.000821398	Uhrf2/Phf8/Ing3/Kmt2a/Fmr1/Phf6/Ncapg2/Phip/H3f3b/Wdtc1/Sfmbt2/Tbl1xr1/Tnks/Sirt1/Atrx/Nasp/Ing2/Loxl2/Psme4/Cbx4/Suz12/Mysm1	22
PND.associated-327	GOmf	GO:0004702	receptor signaling protein serine/threonine kinase activity	16/1068	101/22837	1.77207e-05	0.00105578	0.000825657	Tgfbr1/Acvr1b/Pak1/Map3k2/Mapk6/Pak7/Chuk/Bmpr1a/Map2k4/Map3k10/Acvr2a/Tgfb2/Taok1/Braf/Mapk1/Map2k1	16
PND.associated-328	GObp	GO:0050805	negative regulation of synaptic transmission	12/1075	69/23262	6.87238e-05	0.00119525	0.000829837	Slc30a1/Slc6a1/Pten/Fmr1/Bche/Gnai2/Asic1/Srf/Syt4/Nf1/Ppp1r9a/Braf	12
PND.associated-329	GObp	GO:0044057	regulation of system process	42/1075	483/23262	6.98417e-05	0.00121034	0.000840313	Col14a1/Pbx3/Alox5/Atp2a2/Dmd/Scn5a/Adrb2/Smad7/Pten/Dock4/Epas1/Hif1a/Kat2b/Scn2b/Fmr1/Hmgcr/Kcna1/Pde4b/Cacna1e/Srf/Stc1/Acvr2a/Wisp1/Gsk3b/Kcnj2/Tgfb2/Dicer1/Gja1/Sema3a/Calcrl/Akap6/Sirt1/Htr2c/Lep/Hdac4/Ahr/Hbegf/Prkca/Map2k1/Kcnc4/Trim63/Adcy6	42
PND.associated-330	GOmf	GO:0016757	transferase activity, transferring glycosyl groups	31/1068	292/22837	1.93145e-05	0.0010932	0.000854921	B3gat3/Galnt1/Piga/Edem3/Pigm/Ctbs/Mgat4a/B4galt1/Galnt7/Edem1/Dpy19l3/Chsy1/Gcnt1/St6galnac4/Fut9/Pygb/Has3/St8sia3/Ugcg/Ugt8a/Tnks/Ddost/B3galt2/Kdelc1/Dpm1/Uggt1/St8sia4/Galnt3/Galnt13/Man1a2/Ogt	31
PND.associated-331	GObp	GO:2000027	regulation of organ morphogenesis	22/1075	190/23262	7.13486e-05	0.00123204	0.000855378	Tgfbr1/Hmga2/Sall1/Frs2/Bmpr1a/Eya1/B4galt1/Foxc1/Six4/Notch1/Cdc42/Isl1/Btbd7/Tgfb2/Dicer1/Sulf1/Spry1/Lrp6/Etv4/Apc/Fgf7/Cflar	22
PND.associated-332	GObp	GO:2000147	positive regulation of cell motility	39/1075	437/23262	7.21578e-05	0.00124158	0.000862001	Tgfbr1/Ikbkap/Acvr1b/Insr/Pak1/Rdx/Sema4c/Sema4g/Rufy3/Tiam1/Dock4/Hif1a/Il6st/Rock2/Sema6a/Amotl1/Adam17/Notch1/Wnt7a/Ppm1f/Flt4/Reln/Onecut2/Tgfb2/Sash1/Sema3a/Sema3e/Itgav/Irs1/Hdac4/Hbegf/Adam10/Ccr2/Prkca/Map2k1/Apc/Fgf7/Thbs1/Itgb3	39
PND.associated-333	GOcc	GO:0005578	proteinaceous extracellular matrix	33/1090	342/23267	7.47811e-05	0.00126894	0.000875726	Col14a1/Tgfbr3/Col24a1/Fras1/Adamts15/Frem2/Wnt1/Smoc2/Lamc1/Chl1/Col4a1/Col5a1/Hapln1/Lamc2/Wnt7a/Reln/Wisp1/Tgfb2/Ccdc80/Col11a1/Col4a3/Col6a2/Col7a1/Col9a1/Fbn1/Matn3/Mfap5/Col5a3/Loxl2/Cask/Crtac1/Adamts5/Col8a1	33
PND.associated-334	GObp	GO:0023061	signal release	39/1075	438/23262	7.57764e-05	0.00129587	0.000899696	Birc5/Atp2a2/Hmga2/Pak1/Stx3/Slc30a1/Tiam1/Clock/Hif1a/Serp1/Rab3gap1/Fmr1/Hmgcr/Asic1/Cacna1e/Cdk16/Wnt7a/Sidt2/Syt4/Acvr2a/Isl1/Nf1/Lin7c/Lrp2/Ppp1r9a/Gja1/Sirt1/Htt/Kif5b/Braf/Snx4/Dio2/Htr2c/Irs1/Lep/Unc13b/Aacs/Pde1c/Kcnc4	39
PND.associated-335	GObp	GO:0007028	cytoplasm organization	5/1075	11/23262	7.63853e-05	0.00129587	0.000899696	Sos1/Tfcp2l1/Zmiz1/Kif5b/Etv6	5
PND.associated-336	GObp	GO:0060211	regulation of nuclear-transcribed mRNA poly(A) tail shortening	5/1075	11/23262	7.63853e-05	0.00129587	0.000899696	Tnrc6b/Tnrc6c/Cnot7/Cpeb3/Btg2	5
PND.associated-337	GObp	GO:0060213	positive regulation of nuclear-transcribed mRNA poly(A) tail shortening	5/1075	11/23262	7.63853e-05	0.00129587	0.000899696	Tnrc6b/Tnrc6c/Cnot7/Cpeb3/Btg2	5
PND.associated-338	GObp	GO:0072089	stem cell proliferation	17/1075	127/23262	7.7762e-05	0.00131461	0.000912708	Hmga2/Ncoa3/Wnt1/Hif1a/Rab10/Frs2/Zfp36l1/Kcna1/Pafah1b1/Notch1/Nf1/N4bp2l2/Lrp6/Arih2/Fubp1/Dgcr8/Etv6	17
PND.associated-339	GObp	GO:0008016	regulation of heart contraction	19/1075	152/23262	7.80819e-05	0.00131542	0.00091327	Atp2a2/Dmd/Scn5a/Adrb2/Smad7/Epas1/Scn2b/Pde4b/Cacna1e/Stc1/Kcnj2/Tgfb2/Gja1/Sema3a/Akap6/Sirt1/Hdac4/Hbegf/Prkca	19
PND.associated-340	GOmf	GO:0003779	actin binding	37/1068	380/22837	2.22247e-05	0.00117205	0.000916587	Dmd/Rdx/Utrn/Homer2/Alkbh4/Hip1/Wasf1/Cfl2/Vcl/Ino80/Klhl20/Stk38l/Sntb2/Eps8/Myh9/Myo10/Myh10/Mical2/Sptb/Lmod1/Myo18a/Med28/Wasl/Dixdc1/Ppp1r9a/Sptbn1/Ccdc88a/Fmnl2/Jmy/Pof1b/Sptan1/Mtss1l/Map1b/Gmfb/Bloc1s6/Tln2/Myo6	37
PND.associated-341	GOmf	GO:0000978	RNA polymerase II core promoter proximal region sequence-specific DNA binding	34/1068	337/22837	2.28324e-05	0.00117205	0.000916587	Nr6a1/Hand1/Smarcc1/Srebf2/Elk3/Etv1/Clock/Zfp148/Ago1/Tbx15/Prdm1/Egr2/Six4/Nr5a2/Irf4/Srf/Stat1/Esrra/Sp1/Bmi1/Isl1/Tbp/Onecut2/Fosl2/Mybl1/Rfx5/Rfx7/Nfatc3/Ski/Etv4/Etv6/Pou4f2/Neurod6/Zic1	34
PND.associated-342	GOmf	GO:0005543	phospholipid binding	33/1068	324/22837	2.47393e-05	0.00117205	0.000916587	Snx16/Hip1/Tiam1/Rs1/Zfyve26/Eea1/Snx13/Fcho2/Zcchc2/Prex1/Tub/Nr5a2/Osbp/Syt4/Nf1/Pitpnm2/Kcnj2/Psd/Sptbn1/Ccdc88a/Snx4/Snx24/Ing2/Fermt2/Sestd1/Mtss1l/Map1b/Itpr1/Sgip1/Exoc8/Stxbp6/Thbs1/Ogt	33
PND.associated-343	GOmf	GO:0047485	protein N-terminus binding	17/1068	115/22837	2.48492e-05	0.00117205	0.000916587	Ercc2/Gad1/Ncoa3/Smarcc1/Tarbp2/Ercc6/Npat/Ncor2/Mau2/Traf6/Cacna1e/Csnk2a1/Tgfb2/Tbl1xr1/Akap6/Sptan1/Map2k1	17
PND.associated-344	GObp	GO:0051495	positive regulation of cytoskeleton organization	21/1075	178/23262	7.8779e-05	0.00132234	0.000918077	Tgfbr1/Pak1/Rictor/Cep120/Wasf1/Cfl2/Rock2/Nin/Ppm1f/Katnb1/Lmod1/Stmn2/Wasl/Ppm1e/Jmy/Braf/Map1b/Plek/Gmfb/Apc/Cdkn1b	21
PND.associated-345	GObp	GO:0008045	motor neuron axon guidance	8/1075	32/23262	7.90398e-05	0.00132234	0.000918077	Plxna2/Epha4/Egr2/Lhx3/Plxna4/Sema3a/Etv4/Kif5c	8
PND.associated-346	GObp	GO:0046847	filopodium assembly	10/1075	50/23262	8.09576e-05	0.00134976	0.00093711	Tgfbr1/Fmr1/Myo10/Srf/Rhoq/Cdc42/Wasl/Dnm3/Ppp1r9a/Gpm6a	10
PND.associated-347	GObp	GO:0042326	negative regulation of phosphorylation	38/1075	424/23262	8.13181e-05	0.00135111	0.000938048	Dmd/Insr/Ndrg2/Ash1l/Smad7/Pten/Kat2b/Rb1/Rassf2/Hmgcr/Lats1/Pafah1b1/Socs5/Ptpn1/Ppm1f/Nf1/Gsk3b/Ppm1e/Spry4/Cblb/Lats2/Foxo1/Spry1/Sirt1/Ppp1r15b/Gnaq/Prkar1a/Lrp6/Hdac4/Lrrtm4/Cbl/Dusp6/Prkca/Suz12/Apc/Atxn7/Cdkn1b/Ogt	38
PND.associated-348	GOcc	GO:1990752	microtubule end	7/1090	24/23267	8.32897e-05	0.00137049	0.000945809	Mapre1/Camsap2/Mapre3/Nin/Nckap5l/Actr1a/Apc	7
PND.associated-349	GObp	GO:0006487	protein N-linked glycosylation	13/1075	81/23262	8.23577e-05	0.0013637	0.000946786	Edem3/Mgat4a/Man2a1/B4galt1/Edem1/St6galnac4/Fut9/St8sia3/Ddost/Dpm1/Uggt1/St8sia4/Man1a2	13
PND.associated-350	GObp	GO:0042552	myelination	17/1075	128/23262	8.58763e-05	0.0014075	0.000977197	Ercc2/Pten/Adam22/Qk/Egr2/Mbp/Cntn2/Sh3tc2/Nab1/Nf1/Ugt8a/Dicer1/Ski/Xk/Pmp22/Rarb/Fam126a	17
PND.associated-351	GObp	GO:0034250	positive regulation of cellular amide metabolic process	15/1075	104/23262	8.57252e-05	0.0014075	0.000977197	Tarbp2/Lin28a/Serp1/Prr16/Ncor2/Fmr1/Ddx3x/Ythdf1/Barhl2/Cpeb3/Elavl1/Larp4b/Mapk1/Thbs1/Eif5a2	15
PND.associated-352	GObp	GO:0021772	olfactory bulb development	9/1075	41/23262	8.54718e-05	0.0014075	0.000977197	Sall1/Srf/Dicer1/Sema3a/Rpgrip1l/Ski/Robo1/Robo2/Crtac1	9
PND.associated-353	GOcc	GO:0005604	basement membrane	15/1090	103/23267	8.91742e-05	0.00142416	0.000982848	Fras1/Frem2/Smoc2/Lamc1/Col4a1/Col5a1/Lamc2/Tgfb2/Ccdc80/Col4a3/Col7a1/Fbn1/Loxl2/Cask/Col8a1	15
PND.associated-354	GObp	GO:0009755	hormone-mediated signaling pathway	21/1075	180/23262	9.25972e-05	0.00151253	0.00105012	Nr6a1/Hmga2/Ncoa3/Pak1/Clock/Klf9/Crebrf/Lats1/Sgk1/Nr5a2/Skp2/Esrra/Isl1/Lats2/Sirt1/Med17/Hnf4g/Rarb/Thrap3/Pou4f2/Nr1d2	21
PND.associated-355	GObp	GO:0001974	blood vessel remodeling	10/1075	51/23262	9.65724e-05	0.00156163	0.00108421	Tgfbr3/Epas1/Foxc1/Flt4/Tgfb2/Gja1/Nfatc3/Pbrm1/Ahr/Ccr2	10
PND.associated-356	GObp	GO:0002011	morphogenesis of an epithelial sheet	10/1075	51/23262	9.65724e-05	0.00156163	0.00108421	Sos1/Chuk/Col5a1/Notch1/Srf/Wnt7a/Lin7c/Arhgap12/Lrp6/Hbegf	10
PND.associated-357	GObp	GO:1903313	positive regulation of mRNA metabolic process	10/1075	51/23262	9.65724e-05	0.00156163	0.00108421	Tnrc6b/Tnrc6c/Zfp36l1/Zfp36l2/Hnrnpr/Cnot7/Cpeb3/Thrap3/Btg2/Rc3h1	10
PND.associated-358	GOcc	GO:0000790	nuclear chromatin	32/1090	333/23267	0.000103099	0.00159951	0.00110386	Uhrf2/Ncoa3/Smarcc1/Ing3/Clock/Kat2b/Fam60a/Ino80/Sirt7/Kdm2a/Ncor2/Foxc1/Suv39h2/Csnk2a1/Irf4/Srf/Stat1/H3f3b/Sp1/Tbp/Sirt1/A1cf/Atrx/Dnmt3a/Phc1/Nasp/Ing2/Klhdc3/Suz12/Runx3/Smarca1/Psip1	32
PND.associated-359	GObp	GO:0048754	branching morphogenesis of an epithelial tube	21/1075	181/23262	0.000100281	0.00160549	0.00111466	Hmga2/Ncoa3/Pak1/Wnt1/Sall1/Col4a1/Eya1/B4galt1/Gna13/Six4/Notch1/Srf/Dicer1/Sema3e/Nfatc3/Spry1/Lrp6/Etv4/Ahr/Btrc/Kras	21
PND.associated-360	GObp	GO:0021846	cell proliferation in forebrain	8/1075	33/23262	0.000100132	0.00160549	0.00111466	Hmga2/Igf2bp1/Cep120/Hook3/Ncor2/Wnt7a/Dixdc1/Zeb2	8
PND.associated-361	GObp	GO:0031111	negative regulation of microtubule polymerization or depolymerization	8/1075	33/23262	0.000100132	0.00160549	0.00111466	Mapre1/Sgk1/Katnb1/Stmn2/Hdgfrp3/Eml4/Map1b/Apc	8
PND.associated-362	GObp	GO:0001822	kidney development	27/1075	264/23262	0.000100745	0.00160759	0.00111612	Tgfbr1/Lin28a/Fras1/Wnt1/Smad7/Epha4/Epha7/Sall1/Eya1/Foxc1/Six4/Gcnt1/Notch1/Nf1/Efnb2/Sulf1/Rpgrip1l/Spry1/Tet2/Col4a3/Fbn1/Ahr/Rarb/Robo2/Apc/Itgb3/Cflar	27
PND.associated-363	GObp	GO:0006491	N-glycan processing	7/1075	25/23262	0.000101927	0.00161579	0.00112181	Edem3/Mgat4a/Man2a1/Edem1/St8sia3/St8sia4/Man1a2	7
PND.associated-364	GObp	GO:0060384	innervation	7/1075	25/23262	0.000101927	0.00161579	0.00112181	Lrig2/Slitrk6/Isl1/Sulf1/Sema3a/Unc13b/Serpine2	7
PND.associated-365	GObp	GO:0007272	ensheathment of neurons	17/1075	130/23262	0.000104366	0.00164368	0.00114117	Ercc2/Pten/Adam22/Qk/Egr2/Mbp/Cntn2/Sh3tc2/Nab1/Nf1/Ugt8a/Dicer1/Ski/Xk/Pmp22/Rarb/Fam126a	17
PND.associated-366	GObp	GO:0008366	axon ensheathment	17/1075	130/23262	0.000104366	0.00164368	0.00114117	Ercc2/Pten/Adam22/Qk/Egr2/Mbp/Cntn2/Sh3tc2/Nab1/Nf1/Ugt8a/Dicer1/Ski/Xk/Pmp22/Rarb/Fam126a	17
PND.associated-367	GOmf	GO:0005525	GTP binding	34/1068	343/22837	3.28057e-05	0.00147699	0.00115506	Insr/Nras/Srpr/Rabl3/Rab10/Rab5b/Rab3c/Nkiras1/Eif5b/Rab34/Arf2/Gna13/Gnai2/Rasef/Gtpbp2/Tube1/Nin/Mfhas1/Rhoq/Arl8b/Cdc42/Rnd3/Rab14/Dnm3/Rhoh/Rab9b/Gnai3/Gnaq/Rab30/Ak3/Kras/Rap2a/Sept3/Gucy2f	34
PND.associated-368	GOmf	GO:0001077	transcriptional activator activity, RNA polymerase II core promoter proximal region sequence-specific binding	27/1068	245/22837	3.39239e-05	0.00147699	0.00115506	Nr6a1/Hmga2/Ncoa3/Plagl2/Hlf/Elk3/Etv1/Clock/Epas1/Hif1a/Egr2/Six4/Nr5a2/Irf4/Srf/Esrra/Sp1/Isl1/Onecut2/Mybl1/Preb/Barhl2/Nfatc3/Etv6/Pou4f2/Neurod6/Zic1	27
PND.associated-369	GObp	GO:0001935	endothelial cell proliferation	15/1075	106/23262	0.000106905	0.0016782	0.00116514	Tgfbr1/Rictor/Stat1/Flt4/Nf1/Sulf1/Gja1/Vash2/Sirt1/Lep/Loxl2/Prkca/Pik3cb/Thbs1/Itgb3	15
PND.associated-370	GObp	GO:0001503	ossification	35/1075	384/23262	0.00011001	0.00172136	0.00119511	Ercc2/Tgfbr3/Syncrip/Txlng/Adrb2/Klf10/Hif1a/Il6st/Tmem64/Rassf2/Bmpr1a/Egr2/Foxc1/Phex/Traf6/Chsy1/Notch1/Stc1/Esrra/Fndc3b/H3f3b/Sp1/Acvr2a/Nab1/Nf1/Gja1/Ski/Lep/Lrp6/Cd276/Hdac4/Mapk1/Ank/Apc/Runx3	35
PND.associated-371	GObp	GO:0061157	mRNA destabilization	6/1075	18/23262	0.000110395	0.0017218	0.00119541	Zfp36l1/Qk/Zfp36l2/Hnrnpr/Cpeb3/Rc3h1	6
PND.associated-372	GObp	GO:0043010	camera-type eye development	31/1075	324/23262	0.000111415	0.00173212	0.00120258	Tgfbr1/Rab11fip4/Hif1a/Rs1/Sos1/Rab3gap1/Frs2/Man2a1/Myh10/Col4a1/Hipk1/Foxc1/Tub/Srf/Grk1/Slitrk6/Sp1/Nf1/Zeb2/Gja1/Rpgrip1l/Ski/Lrp6/Ahr/Rarb/Gpm6a/Pou4f2/Zeb1/Apc/Cdkn1b/Col8a1	31
PND.associated-373	GObp	GO:0009791	post-embryonic development	17/1075	131/23262	0.000114857	0.00177422	0.00123181	Tgfbr1/Ercc2/Plagl2/Serp1/Kmt2a/Prdm1/Grk1/Dicer1/Siah1a/Usp9x/Gnaq/Atrx/Ireb2/Tet2/Ahr/Itpr1/Rc3h2	17
PND.associated-374	GObp	GO:0048660	regulation of smooth muscle cell proliferation	17/1075	131/23262	0.000114857	0.00177422	0.00123181	Ndrg2/Hif1a/Bmpr1a/Hmgcr/Ralbp1/Traf6/Skp2/Stat1/Wisp1/Gsk3b/Calcrl/Gnaq/Hdac4/Hbegf/Prkca/Itgb3/Cdkn1b	17
PND.associated-375	GObp	GO:0009636	response to toxic substance	14/1075	95/23262	0.000115463	0.00177791	0.00123437	Slc30a1/Slc6a1/Ercc6/Hif1a/Scn2b/Dhfr/Abtb2/Kcnc2/Mbp/Ppp1r9a/Blmh/Ahr/Mapk1/Slc7a11	14
PND.associated-376	GObp	GO:0007178	transmembrane receptor protein serine/threonine kinase signaling pathway	31/1075	325/23262	0.000117849	0.00180889	0.00125587	Tgfbr1/Acvr1b/Tgfbr3/Gdf6/Wnt1/Smad7/Ctdspl2/Axin1/Bmpr1a/Vwc2l/Adam17/Notch1/Lnpep/Acvr2a/Prdm16/Onecut2/Tgfb2/Sulf1/Sptbn1/Ski/Sirt1/Sostdc1/Usp9x/Fbn1/Ing2/Dusp22/Fermt2/Akap7/Rnf111/Zeb1/Thbs1	31
PND.associated-377	GObp	GO:0014013	regulation of gliogenesis	16/1075	119/23262	0.000118548	0.00181386	0.00125932	Hmga2/Lin28a/Tiam1/Epha4/Il6st/Zfp488/Qk/Zcchc24/Notch1/Cntn2/Nf1/Dlx1/Dicer1/Ski/Ccr2/Serpine2	16
PND.associated-378	GObp	GO:0032886	regulation of microtubule-based process	19/1075	157/23262	0.000120843	0.00183734	0.00127563	Kif11/Cep120/Mapre1/Cep97/Cep76/Pafah1b1/Rock2/Sgk1/Nin/Katnb1/Stmn2/Hdgfrp3/Gsk3b/Dixdc1/Fbxw5/Eml4/Map1b/Apc/Cdkn1b	19
PND.associated-379	GObp	GO:0055002	striated muscle cell development	19/1075	157/23262	0.000120843	0.00183734	0.00127563	Col14a1/Cacnb4/Dmd/Cfl2/Myh10/Six4/Map2k4/Srf/Lmod1/Wisp1/Sgcb/Dicer1/Akap6/Nfatc3/Ski/Xk/Prkar1a/Hdac4/Cflar	19
PND.associated-380	GObp	GO:0051272	positive regulation of cellular component movement	39/1075	448/23262	0.000122137	0.0018512	0.00128525	Tgfbr1/Ikbkap/Acvr1b/Insr/Pak1/Rdx/Sema4c/Sema4g/Rufy3/Tiam1/Dock4/Hif1a/Il6st/Rock2/Sema6a/Amotl1/Adam17/Notch1/Wnt7a/Ppm1f/Flt4/Reln/Onecut2/Tgfb2/Sash1/Sema3a/Sema3e/Itgav/Irs1/Hdac4/Hbegf/Adam10/Ccr2/Prkca/Map2k1/Apc/Fgf7/Thbs1/Itgb3	39
PND.associated-381	GObp	GO:0043254	regulation of protein complex assembly	32/1075	341/23262	0.000124926	0.00188755	0.00131049	Rdx/Rictor/Fnip1/Mapre1/Wasf1/Rab3gap1/Prex1/Eps8/Fchsd2/Ddx3x/Lats1/Sgk1/Nin/Sptb/Srf/Lmod1/Bmf/Stmn2/Gsk3b/Wasl/Ppp1r9a/Sptbn1/Jmy/Sptan1/Trabd2b/Ahr/Map1b/Plek/Gmfb/Stxbp6/Apc/Cdkn1b	32
PND.associated-382	GObp	GO:0003206	cardiac chamber morphogenesis	17/1075	132/23262	0.00012626	0.00189586	0.00131626	Tgfbr1/Hand1/Tgfbr3/Smad7/Hif1a/Sos1/Bmpr1a/Foxc1/Notch1/Srf/Isl1/Tgfb2/Zfpm2/Col11a1/Lrp6/Ahr/Rarb	17
PND.associated-383	GObp	GO:0061158	3'-UTR-mediated mRNA destabilization	5/1075	12/23262	0.00012596	0.00189586	0.00131626	Zfp36l1/Qk/Zfp36l2/Cpeb3/Rc3h1	5
PND.associated-384	GOcc	GO:0030864	cortical actin cytoskeleton	11/1090	62/23267	0.000128098	0.00193214	0.00133341	Rdx/Utrn/Myh9/Sptb/Med28/Wasl/Ppp1r9a/Sptbn1/Slc2a1/Sptan1/Mtss1l	11
PND.associated-385	GObp	GO:0006836	neurotransmitter transport	20/1075	171/23262	0.000130152	0.00194825	0.00135263	Atp2a2/Pak1/Stx3/Slc30a1/Slc6a1/Rab3gap1/Fmr1/Asic1/Wnt7a/Syt4/Sv2a/Nf1/Lin7c/Ppp1r9a/Braf/Htr2c/Slc6a2/Unc13b/Kcnc4/Slc17a8	20
PND.associated-386	GOcc	GO:0000792	heterochromatin	13/1090	84/23267	0.000138341	0.00197682	0.00136425	Smarcad1/Uhrf2/Sall1/Foxc1/Suv39h2/Bmi1/Sirt1/A1cf/Atrx/Dnmt3a/Phc1/Suz12/Psip1	13
PND.associated-387	GOcc	GO:0010494	cytoplasmic stress granule	8/1090	34/23267	0.000138117	0.00197682	0.00136425	Khsrp/Lin28a/Igf2bp1/Tia1/Fmr1/Ddx3x/Larp4b/Rc3h1	8
PND.associated-388	GObp	GO:0060291	long-term synaptic potentiation	11/1075	63/23262	0.000131924	0.00196868	0.00136681	Pak1/Stx3/Pten/Paip2/Nf1/Reln/Ppp1r9a/Braf/Mapk1/Serpine2/Lrrtm2	11
PND.associated-389	GObp	GO:0001892	embryonic placenta development	15/1075	108/23262	0.000132505	0.00197126	0.00136861	Hand1/Ncoa3/Gab1/Epas1/Hif1a/Zfp36l1/Prdm1/Pcdh12/Sp1/Vash2/Cdx2/Itgav/Mapk1/Map2k1/Birc6	15
PND.associated-390	GObp	GO:0030217	T cell differentiation	25/1075	240/23262	0.000134341	0.00198635	0.00137908	Slamf6/Wnt1/Sos1/Prex1/Zfp36l1/Prdm1/Zfp36l2/Socs5/Adam17/Irf4/Srf/Bmi1/Dicer1/Rhoh/Wwp1/Nfatc3/Ap3d1/Braf/Lep/Ccr2/Zeb1/Apc/Rc3h2/Cd28/Rc3h1	25
PND.associated-391	GObp	GO:0051491	positive regulation of filopodium assembly	7/1075	26/23262	0.000133941	0.00198635	0.00137908	Tgfbr1/Fmr1/Srf/Rhoq/Wasl/Dnm3/Gpm6a	7
PND.associated-392	GObp	GO:0007059	chromosome segregation	28/1075	284/23262	0.000141865	0.00209121	0.00145188	Smarcad1/Birc5/Ercc2/Kif11/Nek3/Smc2/Rad21/Rb1/Ino80/Nek9/Mau2/Ddx3x/Kpnb1/Lats1/Csnk2a1/Arl8b/Ago4/Cdc14a/Tnks/Smc6/Seh1l/Usp9x/Atrx/Mms19/Apc/Stag1/Ddx3y/D1Pas1	28
PND.associated-393	GObp	GO:0001890	placenta development	19/1075	159/23262	0.000143029	0.00210197	0.00145935	Hand1/Ncoa3/Gab1/Epas1/Hif1a/Zfp36l1/Prdm1/Lhx3/Pcdh12/Sp1/Vash2/Pbrm1/Cdx2/Itgav/Lep/Mapk1/Map2k1/Birc6/Cdkn1b	19
PND.associated-394	GObp	GO:0045598	regulation of fat cell differentiation	16/1075	121/23262	0.000144618	0.00211887	0.00147109	Wnt1/Tmem64/Trib2/Ncor2/Zfp36l1/Axin1/Zfp36l2/Fndc3b/Prdm16/Zfpm2/Foxo1/Sirt1/Insig1/Htr2c/Lep/Lrp6	16
PND.associated-395	GObp	GO:0040013	negative regulation of locomotion	26/1075	256/23262	0.000150382	0.00219667	0.0015251	Sema4c/Tgfbr3/Sema4g/Pten/Fam60a/Bmpr1a/Sema6a/Notch1/Srf/Stc1/Nf1/Gsk3b/Scai/D1Ertd622e/Arrdc3/Sulf1/Sema3a/Sema3e/Reck/Braf/Htr2c/Robo1/Robo2/Thbs1/Rap2a/Arid2	26
PND.associated-396	GOmf	GO:0032561	guanyl ribonucleotide binding	35/1068	364/22837	4.74637e-05	0.00195945	0.00153236	Insr/Nras/Srpr/Rabl3/Rab10/Rab5b/Rab3c/Nkiras1/Eif5b/Rab34/Arf2/Gna13/Gnai2/Rasef/Gtpbp2/Tube1/Nin/Mfhas1/Rhoq/Arl8b/Cdc42/Pde10a/Rnd3/Rab14/Dnm3/Rhoh/Rab9b/Gnai3/Gnaq/Rab30/Ak3/Kras/Rap2a/Sept3/Gucy2f	35
PND.associated-397	GOmf	GO:0019001	guanyl nucleotide binding	35/1068	365/22837	5.01979e-05	0.00195945	0.00153236	Insr/Nras/Srpr/Rabl3/Rab10/Rab5b/Rab3c/Nkiras1/Eif5b/Rab34/Arf2/Gna13/Gnai2/Rasef/Gtpbp2/Tube1/Nin/Mfhas1/Rhoq/Arl8b/Cdc42/Pde10a/Rnd3/Rab14/Dnm3/Rhoh/Rab9b/Gnai3/Gnaq/Rab30/Ak3/Kras/Rap2a/Sept3/Gucy2f	35
PND.associated-398	GOmf	GO:0031625	ubiquitin protein ligase binding	29/1068	278/22837	4.88142e-05	0.00195945	0.00153236	Tgfbr1/Scn5a/Arih1/Cul2/Smad7/Hif1a/Rb1/Vcl/Cacul1/Trib2/Axin1/Egr2/Traf6/Abtb2/Smg5/Usp25/Gsk3b/Erlin2/Btbd3/Usp7/Foxo1/Ski/Smc6/Prkar1a/Atxn3/Dio2/Ywhae/Ube2v1/Dlg3	29
PND.associated-399	GObp	GO:0043543	protein acylation	22/1075	200/23262	0.000152168	0.00221606	0.00153856	Naa16/Naa30/Ing3/Iws1/Kat2b/Rps6ka5/Kmt2a/Naa15/Irf4/Zdhhc17/Bmi1/Isl1/Phf20/Dr1/Sirt1/Kat7/Zdhhc5/Morf4l2/Ehhadh/Zdhhc21/Kansl1/Ogt	22
PND.associated-400	GObp	GO:0060420	regulation of heart growth	11/1075	64/23262	0.000152732	0.0022176	0.00153963	Col14a1/Tgfbr1/Pten/Bmpr1a/Notch1/Wisp1/Zfpm2/Gja1/Akap6/Ahr/Dusp6	11
PND.associated-401	GOmf	GO:0042826	histone deacetylase binding	16/1068	110/22837	5.21891e-05	0.00196927	0.00154003	Hif1a/Kat2b/Pkn2/Ncor2/Prdm1/Traf6/Phf6/Srf/Uhrf1bp1/Smg5/Sp1/Ywhab/Wdtc1/Ywhae/Hdac4/Runx3	16
PND.associated-402	GObp	GO:0030324	lung development	23/1075	214/23262	0.000154307	0.00223376	0.00155085	Hmga2/Epas1/Ncor2/Man2a1/Bmpr1a/Eya1/Notch1/Srf/Fndc3b/Gpsm2/Sp1/Cdc42/Flt4/Zfpm2/Dicer1/Wwp1/Spry1/Mapk1/Map2k1/Fgf7/Man1a2/Rc3h2/Kras	23
PND.associated-403	GObp	GO:0003215	cardiac right ventricle morphogenesis	6/1075	19/23262	0.000155054	0.00223787	0.00155371	Hand1/Bmpr1a/Notch1/Isl1/Tgfb2/Zfpm2	6
PND.associated-404	GObp	GO:0043405	regulation of MAP kinase activity	27/1075	271/23262	0.000155772	0.00224153	0.00155625	Tgfbr1/Insr/Pak1/Ercc6/Gab1/Tiam1/Epha4/Trib2/Frs2/Axin1/Gnai2/Hmgcr/Traf6/Map2k4/Ptpn1/Map3k10/Nf1/Gsk3b/Spry4/Zeb2/Sash1/Spry1/Dusp6/Prkca/Map2k1/Thbs1/Kras	27
PND.associated-405	GObp	GO:0045685	regulation of glial cell differentiation	12/1075	75/23262	0.000157911	0.00226558	0.00157294	Hmga2/Lin28a/Epha4/Il6st/Zfp488/Qk/Notch1/Cntn2/Nf1/Dlx1/Dicer1/Serpine2	12
PND.associated-406	GObp	GO:0006338	chromatin remodeling	16/1075	122/23262	0.000159431	0.00228062	0.00158339	Smarcad1/Smarcc1/Smarcd1/Kat2b/Ino80/Suv39h2/H3f3b/Arid1b/Atrx/Nasp/Morf4l2/Psme4/Hdac4/Mysm1/Scmh1/Smarca1	16
PND.associated-407	GObp	GO:0016050	vesicle organization	26/1075	257/23262	0.000160126	0.0022838	0.0015856	Stx3/Sgsm2/Abca1/Eea1/Tbc1d8b/Rab34/Evi5/Pafah1b1/Myo18a/Syt4/Agfg1/Tbc1d8/Wasl/Stam/Zeb2/Preb/Rab14/Gnai3/Kif5b/Cd2ap/Insig1/Snx4/Tbc1d15/Bloc1s6/Stxbp6/Serpine2	26
PND.associated-408	GObp	GO:0008286	insulin receptor signaling pathway	14/1075	98/23262	0.000162111	0.00229855	0.00159584	Insr/Smarcc1/Ncoa5/Phip/Ptpn1/Rhoq/Srsf3/Appl1/Foxo1/Sirt1/Irs1/Lep/Prkca/Ogt	14
PND.associated-409	GObp	GO:0030516	regulation of axon extension	14/1075	98/23262	0.000162111	0.00229855	0.00159584	Sema4c/Sema4g/Rufy3/Plxna2/Pafah1b1/Sema6a/Srf/Gsk3b/Plxna4/Dpysl2/Barhl2/Sema3a/Sema3e/Map1b	14
PND.associated-410	GOcc	GO:0030496	midbody	15/1090	109/23267	0.000170781	0.00237779	0.00164097	Birc5/Rdx/Alkbh4/Rab11fip4/Mapre3/Pkn2/Zfyve26/Myh10/Gnai2/Ist1/Katnb1/Arl8b/Gnai3/Slc2a1/Birc6	15
PND.associated-411	GObp	GO:0048511	rhythmic process	29/1075	302/23262	0.000171824	0.00242915	0.00168651	Bcl2l1/Hlf/Prkaa2/Npas2/Pten/Klf10/Clock/Klf9/Kat2b/Kmt2a/Egr2/Foxc1/Rock2/Suv39h2/Sp1/Gsk3b/Fbxw11/Prkaa1/Adcy1/Mat2a/Sirt1/Lep/Ahr/Thrap3/Btrc/Nr1d2/Enox2/Fgf7/Ogt	29
PND.associated-412	GObp	GO:0048644	muscle organ morphogenesis	13/1075	87/23262	0.00017386	0.00245077	0.00170152	Tgfbr1/Hand1/Tgfbr3/Smad7/Serp1/Bmpr1a/Foxc1/Notch1/Isl1/Tgfb2/Zfpm2/Col11a1/Lrp6	13
PND.associated-413	GOmf	GO:0031435	mitogen-activated protein kinase kinase kinase binding	7/1068	23/22837	6.07844e-05	0.00221961	0.00173581	Traf6/Map2k4/Cdc42/Dixdc1/Sash1/Mapk1/Map2k1	7
PND.associated-414	GOmf	GO:0044389	ubiquitin-like protein ligase binding	29/1068	282/22837	6.31882e-05	0.00223528	0.00174807	Tgfbr1/Scn5a/Arih1/Cul2/Smad7/Hif1a/Rb1/Vcl/Cacul1/Trib2/Axin1/Egr2/Traf6/Abtb2/Smg5/Usp25/Gsk3b/Erlin2/Btbd3/Usp7/Foxo1/Ski/Smc6/Prkar1a/Atxn3/Dio2/Ywhae/Ube2v1/Dlg3	29
PND.associated-415	GObp	GO:0055024	regulation of cardiac muscle tissue development	12/1075	76/23262	0.000179742	0.00252632	0.00175397	Col14a1/Tgfbr1/Pten/Bmpr1a/Notch1/Wisp1/Gsk3b/Efnb2/Zfpm2/Gja1/Akap6/Lrp6	12
PND.associated-416	GObp	GO:0010721	negative regulation of cell development	30/1075	318/23262	0.000182798	0.00255441	0.00177348	Hmga2/Sema4c/Sema4g/Ulk2/Rufy3/Lin28a/Pten/Epha4/Epha7/Hook3/Bmpr1a/Pafah1b1/Sema6a/Notch1/Cntn2/Wnt7a/Isl1/Nf1/Stmn2/Gsk3b/Dixdc1/Dlx1/Dnm3/Dicer1/Sema3a/Sema3e/Ski/Cntn4/Pmp22/Adcy6	30
PND.associated-417	GObp	GO:0048659	smooth muscle cell proliferation	17/1075	136/23262	0.000182389	0.00255441	0.00177348	Ndrg2/Hif1a/Bmpr1a/Hmgcr/Ralbp1/Traf6/Skp2/Stat1/Wisp1/Gsk3b/Calcrl/Gnaq/Hdac4/Hbegf/Prkca/Itgb3/Cdkn1b	17
PND.associated-418	GObp	GO:0035019	somatic stem cell population maintenance	10/1075	55/23262	0.000186992	0.00259801	0.00180374	Hmga2/Klf10/Sall1/Zfp36l2/Wnt7a/Prdm16/Ski/Cdx2/Braf/Apc	10
PND.associated-419	GObp	GO:1903845	negative regulation of cellular response to transforming growth factor beta stimulus	10/1075	55/23262	0.000186992	0.00259801	0.00180374	Tgfbr3/Wnt1/Smad7/Adam17/Prdm16/Onecut2/Ski/Sirt1/Fbn1/Cflar	10
PND.associated-420	GObp	GO:0030323	respiratory tube development	23/1075	217/23262	0.000189733	0.00262854	0.00182494	Hmga2/Epas1/Ncor2/Man2a1/Bmpr1a/Eya1/Notch1/Srf/Fndc3b/Gpsm2/Sp1/Cdc42/Flt4/Zfpm2/Dicer1/Wwp1/Spry1/Mapk1/Map2k1/Fgf7/Man1a2/Rc3h2/Kras	23
PND.associated-421	GObp	GO:0045165	cell fate commitment	26/1075	260/23262	0.000192815	0.00265633	0.00184423	Tgfbr1/Hand1/Slamf6/Wnt1/Epas1/Rab10/Axin1/Prdm1/Bmpr1a/Eya1/Lats1/Irf4/Lhx3/Notch1/Wnt7a/Cdc42/Isl1/Onecut2/Dlx1/Tgfb2/Barhl2/Lats2/Sostdc1/Braf/Dusp6/Apc	26
PND.associated-422	GObp	GO:0007160	cell-matrix adhesion	20/1075	176/23262	0.000192838	0.00265633	0.00184423	Dmd/Utrn/Pten/Tiam1/Acer2/Rock1/Srf/Cntn2/Ppm1f/Nf1/Gsk3b/Onecut2/Sema3e/Itgav/Col5a3/Fermt2/Cask/Pik3cb/Thbs1/Itgb3	20
PND.associated-423	GObp	GO:0071731	response to nitric oxide	5/1075	13/23262	0.000196899	0.00270457	0.00187772	Kcnc2/Foxo1/Itgav/Thbs1/Cflar	5
PND.associated-424	GObp	GO:0033135	regulation of peptidyl-serine phosphorylation	17/1075	137/23262	0.000199431	0.00273158	0.00189648	Dmd/Pak1/Rictor/Trim6/Fnip1/Smad7/Rassf2/Axin1/Lats1/Phip/Ppm1f/Cdc42/Gsk3b/Prkaa1/Braf/Nsd1/Ogt	17
PND.associated-425	GObp	GO:0050808	synapse organization	24/1075	232/23262	0.000201375	0.00275042	0.00190956	Cacnb4/Pak1/Utrn/Igsf9/Pten/Epha7/Col4a1/Six4/Slitrk4/Eef2k/Cntn2/Wnt7a/Slitrk6/Cdc42/Reln/Nptn/Ppp1r9a/Sema3e/Unc13b/Lrrtm4/Gpm6a/Prkca/Lrrtm2/Myo6	24
PND.associated-426	GObp	GO:0003281	ventricular septum development	12/1075	77/23262	0.000204098	0.00277976	0.00192993	Tgfbr1/Smad7/Sall1/Frs2/Prdm1/Notch1/Lrp2/Tgfb2/Zfpm2/Nprl3/Lrp6/Robo1	12
PND.associated-427	GOmf	GO:0000987	core promoter proximal region sequence-specific DNA binding	34/1068	357/22837	7.31524e-05	0.00250935	0.0019624	Nr6a1/Hand1/Smarcc1/Srebf2/Elk3/Etv1/Clock/Zfp148/Ago1/Tbx15/Prdm1/Egr2/Six4/Nr5a2/Irf4/Srf/Stat1/Esrra/Sp1/Bmi1/Isl1/Tbp/Onecut2/Fosl2/Mybl1/Rfx5/Rfx7/Nfatc3/Ski/Etv4/Etv6/Pou4f2/Neurod6/Zic1	34
PND.associated-428	GObp	GO:0007269	neurotransmitter secretion	16/1075	125/23262	0.000212078	0.00285904	0.00198497	Atp2a2/Pak1/Stx3/Slc30a1/Rab3gap1/Fmr1/Asic1/Wnt7a/Syt4/Nf1/Lin7c/Ppp1r9a/Braf/Htr2c/Unc13b/Kcnc4	16
PND.associated-429	GObp	GO:0051494	negative regulation of cytoskeleton organization	16/1075	125/23262	0.000212078	0.00285904	0.00198497	Rdx/Mapre1/Eps8/Sgk1/Sptb/Katnb1/Lmod1/Stmn2/Hdgfrp3/Ppp1r9a/Sptbn1/Sptan1/Eml4/Map1b/Gmfb/Apc	16
PND.associated-430	GObp	GO:0099643	signal release from synapse	16/1075	125/23262	0.000212078	0.00285904	0.00198497	Atp2a2/Pak1/Stx3/Slc30a1/Rab3gap1/Fmr1/Asic1/Wnt7a/Syt4/Nf1/Lin7c/Ppp1r9a/Braf/Htr2c/Unc13b/Kcnc4	16
PND.associated-431	GObp	GO:0050779	RNA destabilization	6/1075	20/23262	0.000212876	0.00285904	0.00198497	Zfp36l1/Qk/Zfp36l2/Hnrnpr/Cpeb3/Rc3h1	6
PND.associated-432	GObp	GO:2000737	negative regulation of stem cell differentiation	6/1075	20/23262	0.000212876	0.00285904	0.00198497	Ncoa3/Trim6/Zfp36l2/Cdk13/Notch1/N4bp2l2	6
PND.associated-433	GObp	GO:0051098	regulation of binding	29/1075	306/23262	0.000215041	0.00288012	0.00199961	Tgfbr1/Ercc2/Hand1/Tgfbr3/Trim6/Adrb2/Mapre1/Tiam1/Mapre3/Epha4/Kat2b/Rb1/Fmr1/Hipk1/Rock1/Traf6/Irf4/Aplp2/Cdc42/Isl1/Gsk3b/Btaf1/Tgfb2/Ski/Tnks/Sirt1/Nsd1/Hdac4/Crtac1	29
PND.associated-434	GObp	GO:0045860	positive regulation of protein kinase activity	33/1075	367/23262	0.000219274	0.0029287	0.00203334	Tgfbr1/Insr/Pak1/Ercc6/Gab1/Tiam1/Mapre3/Epha4/Cacul1/Rassf2/Frs2/Axin1/Gnai2/Traf6/Map2k4/Adam17/Ptpn1/Map3k10/Reln/Tgfb2/Zeb2/Sash1/Ppp1r9a/Akap6/Ccdc88a/Sirt1/Mmd/Lep/Map2k1/Thbs1/Itgb3/Cdkn1b/Kras	33
PND.associated-435	GObp	GO:0008015	blood circulation	37/1075	430/23262	0.00022687	0.00301862	0.00209577	Adrb3/Alox5/Atp2a2/Dmd/Scn5a/Tgfbr3/Adrb2/Smad7/Dock4/Epas1/Hif1a/Kat2b/Scn2b/Hmgcr/Foxc1/Pde4b/Cacna1e/Stat1/Stc1/Lnpep/Cdc42/Kcnj2/Tgfb2/Gja1/Sema3a/Akap6/Sirt1/Trhde/Htr2c/Lep/Erap1/Hdac4/Ahr/Hbegf/Prkca/Map2k1/Adcy6	37
PND.associated-436	GObp	GO:0048562	embryonic organ morphogenesis	29/1075	307/23262	0.000227255	0.00301862	0.00209577	Tgfbr1/Hand1/Lrig3/Wnt1/Hif1a/Sall1/Kdm2a/Frs2/Tbx15/Alx1/Axin1/Eya1/Hipk1/Six4/Notch1/Srf/Slitrk6/Sp1/Bmi1/Tgfb2/Gja1/Clic5/Col11a1/Insig1/Lrp6/Rarb/Mapk1/Zeb1/Myo6	29
PND.associated-437	GObp	GO:0032386	regulation of intracellular transport	38/1075	446/23262	0.000228908	0.00303225	0.00210523	Tgfbr1/B3gat3/Rdx/Srebf2/Rufy3/Plagl2/Iws1/Ctdspl2/Camk4/Fmr1/Axin1/Bmpr1a/Ept1/Edem1/Bap1/Ptpn1/Ptpn14/Sh3tc2/Cdc42/Nf1/Gsk3b/Fbxw11/Ugcg/Ube2d3/Akap6/Sirt1/Kif5b/Gnaq/Insig1/Snx4/Lep/Arih2/Uaca/Map1b/Mapk1/Map2k1/Ogt/Zic1	38
PND.associated-438	GObp	GO:0033674	positive regulation of kinase activity	35/1075	399/23262	0.000230592	0.00304206	0.00211204	Tgfbr1/Insr/Pak1/Ercc6/Gab1/Tiam1/Mapre3/Epha4/Cacul1/Rassf2/Frs2/Axin1/Gnai2/Traf6/Map2k4/Adam17/Ptpn1/Map3k10/Cdc42/Reln/Tgfb2/Zeb2/Sash1/Ppp1r9a/Akap6/Ccdc88a/Sirt1/Mmd/Irs1/Lep/Map2k1/Thbs1/Itgb3/Cdkn1b/Kras	35
PND.associated-439	GObp	GO:0009416	response to light stimulus	26/1075	263/23262	0.0002313	0.00304206	0.00211204	Cacnb4/Ercc2/Dcun1d3/Ercc6/Hif1a/Rs1/Trove2/Ino80/Kmt2a/Fmr1/Hmgcr/Sgk1/Cacna1e/Grk1/Triap1/Nf1/Prkaa1/Dcdc2a/Sirt1/Htt/Braf/Uaca/Hus1/Cds2/Kras/Gucy2f	26
PND.associated-440	GObp	GO:0009952	anterior/posterior pattern specification	23/1075	220/23262	0.000232166	0.00304206	0.00211204	Tgfbr1/Plxna2/Wnt1/Sf3b1/Kmt2a/Frs2/Alx1/Axin1/Bmpr1a/Hipk1/Foxc1/Notch1/Srf/Acvr2a/Bmi1/Zeb2/Ski/Cdx2/Htt/Lrp6/Btg2/Apc/Scmh1	23
PND.associated-441	GObp	GO:0045444	fat cell differentiation	23/1075	220/23262	0.000232166	0.00304206	0.00211204	Adrb3/Gdf6/Adrb2/Wnt1/Tmem64/Trib2/Ncor2/Zfp36l1/Axin1/Zfp36l2/Egr2/Osbpl11/Fndc3b/Gsk3b/Prdm16/Zfpm2/Foxo1/Tbl1xr1/Sirt1/Insig1/Htr2c/Lep/Lrp6	23
PND.associated-442	GObp	GO:0061001	regulation of dendritic spine morphogenesis	8/1075	37/23262	0.000236296	0.00308781	0.0021438	Pten/Tiam1/Epha4/Pafah1b1/Eef2k/Reln/Dnm3/Ppp1r9a	8
PND.associated-443	GObp	GO:0021987	cerebral cortex development	14/1075	102/23262	0.000249009	0.00322777	0.00224098	Cep120/Hif1a/Pafah1b1/Nf1/Reln/Gsk3b/Pex13/Dixdc1/Dicer1/Btbd3/Sema3a/Lrp6/Robo1/Ywhae	14
PND.associated-444	GObp	GO:0035195	gene silencing by miRNA	14/1075	102/23262	0.000249009	0.00322777	0.00224098	Tarbp2/Lin28a/Lin28b/Tnrc6a/Tnrc6b/Tnrc6c/Ago1/Ncor2/Fmr1/Ago4/Dicer1/Elavl1/Dgcr8/Map2k1	14
PND.associated-445	GObp	GO:0090100	positive regulation of transmembrane receptor protein serine/threonine kinase signaling pathway	14/1075	102/23262	0.000249009	0.00322777	0.00224098	Tgfbr1/Acvr1b/Tgfbr3/Gdf6/Axin1/Bmpr1a/Adam17/Notch1/Acvr2a/Tgfb2/Sulf1/Ing2/Rnf111/Thbs1	14
PND.associated-446	GOmf	GO:0001159	core promoter proximal region DNA binding	34/1068	360/22837	8.62106e-05	0.00287031	0.00224468	Nr6a1/Hand1/Smarcc1/Srebf2/Elk3/Etv1/Clock/Zfp148/Ago1/Tbx15/Prdm1/Egr2/Six4/Nr5a2/Irf4/Srf/Stat1/Esrra/Sp1/Bmi1/Isl1/Tbp/Onecut2/Fosl2/Mybl1/Rfx5/Rfx7/Nfatc3/Ski/Etv4/Etv6/Pou4f2/Neurod6/Zic1	34
PND.associated-447	GObp	GO:0072384	organelle transport along microtubule	10/1075	57/23262	0.000253944	0.00328294	0.00227928	Hif1a/Pafah1b1/Cdc42/Htt/Kif5b/Ap3d1/Map1b/Kif1b/Bloc1s6/Map2k1	10
PND.associated-448	GObp	GO:0035137	hindlimb morphogenesis	9/1075	47/23262	0.00025921	0.00333319	0.00231417	Lmbr1/Sall1/Bmpr1a/Notch1/Wnt7a/Dicer1/Rpgrip1l/Lrp6/Rarb	9
PND.associated-449	GObp	GO:0071359	cellular response to dsRNA	9/1075	47/23262	0.00025921	0.00333319	0.00231417	Tarbp2/Lin28a/Lin28b/Ago1/Ncor2/Ago4/Dicer1/Dgcr8/Map2k1	9
PND.associated-450	GOcc	GO:0043296	apical junction complex	16/1090	125/23267	0.000247171	0.00335534	0.0023156	Tgfbr1/Ash1l/Pkn2/Frmd6/Amotl1/Clmp/Lin7c/Tjap1/Rpgrip1l/Pof1b/Cldn1/Pmp22/Tjp1/Apc/Dlg3/Ubn1	16
PND.associated-451	GObp	GO:0007519	skeletal muscle tissue development	20/1075	180/23262	0.000260709	0.00334263	0.00232072	Dmd/Nras/Hlf/Klhl31/Adrb2/Cfl2/Rb1/Egr2/Hmgcr/Six4/Notch1/Nf1/Prkaa1/Nfatc3/Ski/Xk/Hdac4/Btg2/Nr1d2/Cflar	20
PND.associated-452	GObp	GO:0060415	muscle tissue morphogenesis	12/1075	79/23262	0.000261326	0.00334263	0.00232072	Tgfbr1/Hand1/Tgfbr3/Smad7/Bmpr1a/Foxc1/Notch1/Isl1/Tgfb2/Zfpm2/Col11a1/Lrp6	12
PND.associated-453	GObp	GO:0042493	response to drug	23/1075	222/23262	0.000264909	0.00337685	0.00234448	Prkaa2/Cd69/Kmt2a/Bche/Pde4b/Adam17/Stat1/Ppm1f/Papd7/Ss18/Ppm1e/Tgfb2/Mat2a/Npc1/Braf/Cldn1/Htr2c/Aacs/Blmh/Slc17a3/Hdac4/Myo6/Rap2a	23
PND.associated-454	GObp	GO:0051588	regulation of neurotransmitter transport	11/1075	68/23262	0.000266097	0.00337685	0.00234448	Atp2a2/Slc30a1/Rab3gap1/Fmr1/Asic1/Syt4/Nf1/Ppp1r9a/Braf/Htr2c/Kcnc4	11
PND.associated-455	GObp	GO:0060998	regulation of dendritic spine development	11/1075	68/23262	0.000266097	0.00337685	0.00234448	Mapk6/Pten/Tiam1/Epha4/Fmr1/Pafah1b1/Eef2k/Reln/Dnm3/Ppp1r9a/Cpeb3	11
PND.associated-456	GObp	GO:0003013	circulatory system process	37/1075	434/23262	0.000271838	0.00344068	0.00238879	Adrb3/Alox5/Atp2a2/Dmd/Scn5a/Tgfbr3/Adrb2/Smad7/Dock4/Epas1/Hif1a/Kat2b/Scn2b/Hmgcr/Foxc1/Pde4b/Cacna1e/Stat1/Stc1/Lnpep/Cdc42/Kcnj2/Tgfb2/Gja1/Sema3a/Akap6/Sirt1/Trhde/Htr2c/Lep/Erap1/Hdac4/Ahr/Hbegf/Prkca/Map2k1/Adcy6	37
PND.associated-457	GObp	GO:0010574	regulation of vascular endothelial growth factor production	7/1075	29/23262	0.000281489	0.00354427	0.00246072	Aqp4/Ndrg2/Hif1a/Flt4/Isl1/Sulf1/Ccr2	7
PND.associated-458	GObp	GO:0045616	regulation of keratinocyte differentiation	7/1075	29/23262	0.000281489	0.00354427	0.00246072	Alox8/Ncoa3/Zfp36l1/Rock1/Rock2/Notch1/Tgfb2	7
PND.associated-459	GObp	GO:0034330	cell junction organization	21/1075	195/23262	0.000285044	0.00357847	0.00248446	Tgfbr1/Rdx/Smad7/Pten/Vcl/Pkn2/Lamc1/Hipk1/Rock1/Rock2/Srf/Ppm1f/Cdc42/Tgfb2/Ugt8a/Gja1/Itgav/Cldn1/Fermt2/Prkca/Itgb3	21
PND.associated-460	GObp	GO:0010586	miRNA metabolic process	6/1075	21/23262	0.000286426	0.00357847	0.00248446	Khsrp/Lin28a/Lin28b/Ago1/Ago4/Dicer1	6
PND.associated-461	GObp	GO:0031112	positive regulation of microtubule polymerization or depolymerization	6/1075	21/23262	0.000286426	0.00357847	0.00248446	Nin/Katnb1/Stmn2/Map1b/Apc/Cdkn1b	6
PND.associated-462	GObp	GO:0010883	regulation of lipid storage	8/1075	38/23262	0.000287294	0.00358007	0.00248557	Srebf2/Osbpl11/Sirt1/Itgav/Lep/Lpl/Tmem135/Itgb3	8
PND.associated-463	GObp	GO:0032102	negative regulation of response to external stimulus	26/1075	267/23262	0.000293133	0.00363634	0.00252464	Sema4c/Tarbp2/Sema4g/Ash1l/Adrb2/Pten/Epha4/Prdm1/Hmgcr/Sema6a/Socs5/Notch1/Isl1/D1Ertd622e/Gja1/Sema3a/Sema3e/Calcrl/Lep/Robo1/Uaca/Cd276/Robo2/Cask/Serpine2/Thbs1	26
PND.associated-464	GObp	GO:0006473	protein acetylation	19/1075	168/23262	0.000293314	0.00363634	0.00252464	Naa16/Naa30/Ing3/Iws1/Kat2b/Rps6ka5/Kmt2a/Naa15/Irf4/Bmi1/Isl1/Phf20/Dr1/Sirt1/Kat7/Morf4l2/Ehhadh/Kansl1/Ogt	19
PND.associated-465	GObp	GO:0035904	aorta development	10/1075	58/23262	0.000294301	0.00363925	0.00252666	Myh10/Prdm1/Bmpr1a/Eya1/Notch1/Srf/Efnb2/Lrp2/Tgfb2/Nprl3	10
PND.associated-466	GObp	GO:0007265	Ras protein signal transduction	27/1075	282/23262	0.000297015	0.00366343	0.00254345	Nras/Arhgef6/Abca1/Tiam1/Wasf1/Sos1/Arhgef3/Prex1/Chuk/Eps8/Gna13/Kpnb1/Rock1/Rock2/Cdc42/Nf1/Shoc2/Scai/Tgfb2/Psd/Spry1/Robo1/Git1/Map2k1/Ogt/Kras/Rap2a	27
PND.associated-467	GObp	GO:0048813	dendrite morphogenesis	17/1075	142/23262	0.000307093	0.00374948	0.00260319	Pten/Tiam1/Epha4/Pafah1b1/Rock2/Sgk1/Eef2k/Wnt7a/Reln/Gsk3b/Dnm3/Dcdc2a/Btbd3/Ppp1r9a/Sema3a/Robo1/Rap2a	17
PND.associated-468	GObp	GO:0050806	positive regulation of synaptic transmission	17/1075	142/23262	0.000307093	0.00374948	0.00260319	Pak1/Stx3/Pten/Rab3gap1/Fmr1/Wnt7a/Paip2/Nf1/Reln/Gsk3b/Ppp1r9a/Kif5b/Braf/Htr2c/Mapk1/Serpine2/Lrrtm2	17
PND.associated-469	GObp	GO:0001942	hair follicle development	14/1075	104/23262	0.000305751	0.00374948	0.00260319	Acvr1b/Ercc2/Sos1/Lgr5/Notch1/Cdc42/Tgfb2/Dicer1/Sostdc1/Zdhhc21/Apc/Fgf7/Mysm1/Runx3	14
PND.associated-470	GObp	GO:0001936	regulation of endothelial cell proliferation	13/1075	92/23262	0.000306691	0.00374948	0.00260319	Tgfbr1/Rictor/Stat1/Flt4/Nf1/Sulf1/Gja1/Vash2/Sirt1/Lep/Prkca/Thbs1/Itgb3	13
PND.associated-471	GObp	GO:0060627	regulation of vesicle-mediated transport	37/1075	437/23262	0.00031063	0.00378312	0.00262654	Atp2a2/Rdx/Sgsm2/Hip1/Pten/Rab5b/Lman2/Rab3c/Stxbp5/Rab3gap1/Tbc1d8b/Fmr1/Evi5/Tub/Eef2k/Notch1/Ptpn1/Syt4/Tbc1d8/Wasl/Stam/Prkaa1/Kif5b/Cd2ap/Itgav/Braf/Insig1/Snx4/Cbl/Mapk1/Ccr2/Tbc1d15/Prkca/Map2k1/Sgip1/Stxbp6/Lrrtm2	37
PND.associated-472	GOcc	GO:0005813	centrosome	40/1090	477/23267	0.000290838	0.00385183	0.00265824	Cep135/Bcl2l1/Nek3/Ndrg2/Cep120/Mapre1/Smad7/Camsap2/Nedd1/Cep97/Pkn2/Zfyve26/Nek9/Cep76/Dync1li2/Hook3/Gnai2/Pafah1b1/Pde4b/Rock2/Ist1/Nin/Katnb1/Gsk3b/Fbxw11/Ccdc67/Rfwd2/Vps37a/Zfp110/Cdc14a/Mphosph9/Rpgrip1l/Ski/Cep68/Gnai3/Htt/Smek2/Nckap5l/Actr1a/Apc	40
PND.associated-473	GOmf	GO:0051721	protein phosphatase 2A binding	8/1068	33/22837	0.000108752	0.00351735	0.00275069	Ppp2r2a/Hmgcr/Ptpn1/Stat1/Smg5/Foxo1/Akap6/Cttnbp2nl	8
PND.associated-474	GObp	GO:0010639	negative regulation of organelle organization	26/1075	269/23262	0.000329206	0.00399871	0.00277623	Rdx/Mapre1/Cep97/Eps8/Sgk1/Vat1/Csnk2a1/Sptb/Triap1/Katnb1/Lmod1/H3f3b/Syt4/Stmn2/Hdgfrp3/Ppp1r9a/Sptbn1/Tnks/Atrx/Insig1/Sptan1/Eml4/Map1b/Smg6/Gmfb/Apc	26
PND.associated-475	GObp	GO:0016525	negative regulation of angiogenesis	12/1075	81/23262	0.000331641	0.00399871	0.00277623	Adrb2/Foxc1/Rock1/Rock2/Notch1/Stat1/Nf1/Sulf1/Sema3e/Col4a3/Ccr2/Thbs1	12
PND.associated-476	GObp	GO:0018107	peptidyl-threonine phosphorylation	12/1075	81/23262	0.000331641	0.00399871	0.00277623	Tgfbr1/Acvr1b/Trim6/Smad7/Axin1/Phip/Map3k10/Gsk3b/Tnks/Mapk1/Prkca/Ogt	12
PND.associated-477	GObp	GO:0043506	regulation of JUN kinase activity	12/1075	81/23262	0.000331641	0.00399871	0.00277623	Pak1/Ercc6/Gab1/Tiam1/Epha4/Axin1/Traf6/Map2k4/Ptpn1/Map3k10/Zeb2/Sash1	12
PND.associated-478	GObp	GO:0018205	peptidyl-lysine modification	28/1075	299/23262	0.000333006	0.00400519	0.00278072	Ash1l/Ing3/Iws1/Kat2b/Rps6ka5/Kmt2a/Eya1/Suv39h2/Fam76b/Irf4/Bmi1/Isl1/Setd7/Phf20/Dr1/Sirt1/Wdr82/Kat7/Atrx/Tet2/Nsd1/Morf4l2/Tet3/Hdac4/Cbx4/Kansl1/Suz12/Ogt	28
PND.associated-479	GObp	GO:0022404	molting cycle process	14/1075	105/23262	0.00033805	0.00403574	0.00280193	Acvr1b/Ercc2/Sos1/Lgr5/Notch1/Cdc42/Tgfb2/Dicer1/Sostdc1/Zdhhc21/Apc/Fgf7/Mysm1/Runx3	14
PND.associated-480	GObp	GO:0022405	hair cycle process	14/1075	105/23262	0.00033805	0.00403574	0.00280193	Acvr1b/Ercc2/Sos1/Lgr5/Notch1/Cdc42/Tgfb2/Dicer1/Sostdc1/Zdhhc21/Apc/Fgf7/Mysm1/Runx3	14
PND.associated-481	GObp	GO:0035194	posttranscriptional gene silencing by RNA	14/1075	105/23262	0.00033805	0.00403574	0.00280193	Tarbp2/Lin28a/Lin28b/Tnrc6a/Tnrc6b/Tnrc6c/Ago1/Ncor2/Fmr1/Ago4/Dicer1/Elavl1/Dgcr8/Map2k1	14
PND.associated-482	GObp	GO:0031110	regulation of microtubule polymerization or depolymerization	10/1075	59/23262	0.000339878	0.00403762	0.00280324	Mapre1/Sgk1/Nin/Katnb1/Stmn2/Hdgfrp3/Eml4/Map1b/Apc/Cdkn1b	10
PND.associated-483	GObp	GO:0060968	regulation of gene silencing	10/1075	59/23262	0.000339878	0.00403762	0.00280324	Uhrf2/Lin28a/Phf8/Mier1/Tnrc6c/Ncor2/Fmr1/Sirt1/Elavl1/Map2k1	10
PND.associated-484	GObp	GO:0045446	endothelial cell differentiation	13/1075	93/23262	0.000341696	0.00404926	0.00281132	Tgfbr1/Dmd/Rdx/Rock1/Rock2/Vezf1/Notch1/Stc1/Wnt7a/Btg1/Pbrm1/Cldn1/Tjp1	13
PND.associated-485	GObp	GO:0003151	outflow tract morphogenesis	11/1075	70/23262	0.000345299	0.00406209	0.00282023	Hif1a/Bmpr1a/Eya1/Foxc1/Isl1/Tgfb2/Zfpm2/Dicer1/Lrp6/Rarb/Thbs1	11
PND.associated-486	GObp	GO:0045844	positive regulation of striated muscle tissue development	11/1075	70/23262	0.000345299	0.00406209	0.00282023	Adrb2/Bmpr1a/Hmgcr/Notch1/Wisp1/Gsk3b/Efnb2/Zfpm2/Prkaa1/Gja1/Akap6	11
PND.associated-487	GObp	GO:0048636	positive regulation of muscle organ development	11/1075	70/23262	0.000345299	0.00406209	0.00282023	Adrb2/Bmpr1a/Hmgcr/Notch1/Wisp1/Gsk3b/Efnb2/Zfpm2/Prkaa1/Gja1/Akap6	11
PND.associated-488	GObp	GO:0090596	sensory organ morphogenesis	27/1075	285/23262	0.000351383	0.00411823	0.00285921	Lrig3/Wnt1/Hif1a/Rs1/Sall1/Frs2/Man2a1/Axin1/Prdm1/Col5a1/Eya1/Hipk1/Six4/Grk1/Slitrk6/Sp1/Nf1/Clic5/Ski/Col11a1/Insig1/Lrp6/Rarb/Mapk1/Zeb1/Col8a1/Myo6	27
PND.associated-489	GObp	GO:0031113	regulation of microtubule polymerization	7/1075	30/23262	0.000352626	0.00411823	0.00285921	Mapre1/Sgk1/Nin/Stmn2/Map1b/Apc/Cdkn1b	7
PND.associated-490	GObp	GO:2000826	regulation of heart morphogenesis	7/1075	30/23262	0.000352626	0.00411823	0.00285921	Tgfbr1/Eya1/Foxc1/Notch1/Isl1/Tgfb2/Lrp6	7
PND.associated-491	GObp	GO:0071322	cellular response to carbohydrate stimulus	15/1075	118/23262	0.000356491	0.00415333	0.00288357	Aqp4/Birc5/Tiam1/Hif1a/Zfp36l1/Hmgcr/Cacna1e/Cdk16/Sidt2/Calcrl/Sirt1/Kif5b/Aacs/Prkca/Ogt	15
PND.associated-492	GObp	GO:0050922	negative regulation of chemotaxis	9/1075	49/23262	0.000359766	0.00417139	0.00289611	Sema4c/Sema4g/Sema6a/Notch1/Sema3a/Sema3e/Robo1/Robo2/Thbs1	9
PND.associated-493	GObp	GO:0060997	dendritic spine morphogenesis	9/1075	49/23262	0.000359766	0.00417139	0.00289611	Pten/Tiam1/Epha4/Pafah1b1/Eef2k/Wnt7a/Reln/Dnm3/Ppp1r9a	9
PND.associated-494	GOcc	GO:0016324	apical plasma membrane	27/1090	280/23267	0.000328213	0.00424332	0.00292842	Tgfbr1/Birc5/Rdx/Stx3/Slco3a1/Adrb2/Prkaa2/Pten/Kcna1/Amotl1/Kcnc2/Adam17/Notch1/Stc1/Podxl/Lmo7/Lrp2/Rab14/Prkaa1/Gja1/Slc2a1/Cldn1/Slc17a3/Akap7/Tjp1/Itgb3/Atp6v1a	27
PND.associated-495	GOcc	GO:0044431	Golgi apparatus part	36/1090	419/23267	0.000363902	0.00429562	0.00296451	Nbea/Rab10/Lman2/Klhl20/Acer2/Man2a1/Rab34/Lgr5/B4galt1/Gga2/Osbp/Chsy1/Gcnt1/Synrg/Zdhhc17/Myo18a/Cdc42/Fut9/Wasl/St8sia3/Tgfb2/Rfwd2/Rab14/Tjap1/Vps54/1190002N15Rik/Acbd3/Ap3d1/Cog3/Rab30/Adam10/Chst2/D230025D16Rik/St8sia4/Birc6/Man1a2	36
PND.associated-496	GOcc	GO:0005635	nuclear envelope	32/1090	357/23267	0.000363519	0.00429562	0.00296451	Ddx19a/Alox5/Pak1/Slc30a1/Phf8/Txlng/Bche/Kpnb1/Pafah1b1/Fam76b/Tfdp2/Dpy19l3/Nup210/Xpo7/Ipo11/Phf20/Scai/Ipo8/Akap6/Tnks/Seh1l/Sirt1/Npc1/Nup160/Atp1b4/Uaca/Itpr1/Nup50/Tmem33/Apc/Eif5a2/Myo6	32
PND.associated-497	GOcc	GO:0005913	cell-cell adherens junction	30/1090	326/23267	0.000352566	0.00429562	0.00296451	Rdx/Bzw1/Bzw2/Mapre1/Smad7/Rab10/Vcl/Pkn2/Erc1/Arhgap1/Myh9/Ddx3x/Ist1/Ptpn1/Stat1/Ywhab/Lmo7/Gja1/Sptbn1/Fmnl2/Kif5b/Cd2ap/Sptan1/Ywhae/Cbl/Tjp1/Tln2/Stxbp6/Apc/Myo6	30
PND.associated-498	GOcc	GO:0098858	actin-based cell projection	20/1090	182/23267	0.000359617	0.00429562	0.00296451	Dmd/Rdx/Utrn/Homer2/Rufy3/Dock4/Epha4/Eps8/Fmr1/Myo10/Pafah1b1/Podxl/Ppp1r9a/Clic5/Itgav/Gpm6a/Itgb3/Atp6v1a/Myo6/Adcy6	20
PND.associated-499	GOmf	GO:0008766	UDP-N-acetylmuramoylalanyl-D-glutamyl-2,6-diaminopimelate-D-alanyl-D-alanine ligase activity	25/1068	240/22837	0.000161107	0.00379943	0.00297129	Uhrf2/Arih1/Trim6/Cnot4/Mkrn1/March8/Rnf152/Sh3rf1/Egr2/Rlim/Traf6/Rnf38/Rfwd2/Ube3b/Cblb/Siah1a/Wwp1/Arih2/Rnf13/Cbl/Cbx4/Rnf111/Birc6/Rc3h2/Trim63	25
PND.associated-500	GOmf	GO:0018169	ribosomal S6-glutamic acid ligase activity	25/1068	240/22837	0.000161107	0.00379943	0.00297129	Uhrf2/Arih1/Trim6/Cnot4/Mkrn1/March8/Rnf152/Sh3rf1/Egr2/Rlim/Traf6/Rnf38/Rfwd2/Ube3b/Cblb/Siah1a/Wwp1/Arih2/Rnf13/Cbl/Cbx4/Rnf111/Birc6/Rc3h2/Trim63	25
PND.associated-501	GOmf	GO:0043773	coenzyme F420-0 gamma-glutamyl ligase activity	25/1068	240/22837	0.000161107	0.00379943	0.00297129	Uhrf2/Arih1/Trim6/Cnot4/Mkrn1/March8/Rnf152/Sh3rf1/Egr2/Rlim/Traf6/Rnf38/Rfwd2/Ube3b/Cblb/Siah1a/Wwp1/Arih2/Rnf13/Cbl/Cbx4/Rnf111/Birc6/Rc3h2/Trim63	25
PND.associated-502	GOmf	GO:0043774	coenzyme F420-2 alpha-glutamyl ligase activity	25/1068	240/22837	0.000161107	0.00379943	0.00297129	Uhrf2/Arih1/Trim6/Cnot4/Mkrn1/March8/Rnf152/Sh3rf1/Egr2/Rlim/Traf6/Rnf38/Rfwd2/Ube3b/Cblb/Siah1a/Wwp1/Arih2/Rnf13/Cbl/Cbx4/Rnf111/Birc6/Rc3h2/Trim63	25
PND.associated-503	GOmf	GO:0070735	protein-glycine ligase activity	25/1068	240/22837	0.000161107	0.00379943	0.00297129	Uhrf2/Arih1/Trim6/Cnot4/Mkrn1/March8/Rnf152/Sh3rf1/Egr2/Rlim/Traf6/Rnf38/Rfwd2/Ube3b/Cblb/Siah1a/Wwp1/Arih2/Rnf13/Cbl/Cbx4/Rnf111/Birc6/Rc3h2/Trim63	25
PND.associated-504	GOmf	GO:0070736	protein-glycine ligase activity, initiating	25/1068	240/22837	0.000161107	0.00379943	0.00297129	Uhrf2/Arih1/Trim6/Cnot4/Mkrn1/March8/Rnf152/Sh3rf1/Egr2/Rlim/Traf6/Rnf38/Rfwd2/Ube3b/Cblb/Siah1a/Wwp1/Arih2/Rnf13/Cbl/Cbx4/Rnf111/Birc6/Rc3h2/Trim63	25
PND.associated-505	GOmf	GO:0070737	protein-glycine ligase activity, elongating	25/1068	240/22837	0.000161107	0.00379943	0.00297129	Uhrf2/Arih1/Trim6/Cnot4/Mkrn1/March8/Rnf152/Sh3rf1/Egr2/Rlim/Traf6/Rnf38/Rfwd2/Ube3b/Cblb/Siah1a/Wwp1/Arih2/Rnf13/Cbl/Cbx4/Rnf111/Birc6/Rc3h2/Trim63	25
PND.associated-506	GOmf	GO:0070738	tubulin-glycine ligase activity	25/1068	240/22837	0.000161107	0.00379943	0.00297129	Uhrf2/Arih1/Trim6/Cnot4/Mkrn1/March8/Rnf152/Sh3rf1/Egr2/Rlim/Traf6/Rnf38/Rfwd2/Ube3b/Cblb/Siah1a/Wwp1/Arih2/Rnf13/Cbl/Cbx4/Rnf111/Birc6/Rc3h2/Trim63	25
PND.associated-507	GOmf	GO:0016758	transferase activity, transferring hexosyl groups	22/1068	197/22837	0.000144369	0.00379943	0.00297129	B3gat3/Galnt1/Pigm/Mgat4a/B4galt1/Galnt7/Dpy19l3/Chsy1/Gcnt1/Fut9/Pygb/Has3/Ugcg/Ugt8a/Ddost/B3galt2/Kdelc1/Dpm1/Uggt1/Galnt3/Galnt13/Ogt	22
PND.associated-508	GOmf	GO:0043021	ribonucleoprotein complex binding	16/1068	118/22837	0.00012278	0.00379943	0.00297129	Naa16/Srpr/Rictor/Naa15/Fmr1/Ddx3x/Phf6/Smg5/Ythdf1/Sec61a1/Eif1a/Cpeb3/Abce1/Snrpc/Smg6/Eif5a2	16
PND.associated-509	GOmf	GO:1990782	protein tyrosine kinase binding	11/1068	63/22837	0.00014638	0.00379943	0.00297129	Trim6/Tiam1/Dock4/Frs2/Socs5/Ptpn1/Ptpn14/Cblb/Irs1/Cbl/Shc4	11
PND.associated-510	GOmf	GO:0005201	extracellular matrix structural constituent	9/1068	43/22837	0.000138508	0.00379943	0.00297129	Col24a1/Lamc1/Col4a1/Col5a1/Hapln1/Col11a1/Col4a3/Fbn1/Mfap5	9
PND.associated-511	GOmf	GO:0031624	ubiquitin conjugating enzyme binding	8/1068	34/22837	0.000136425	0.00379943	0.00297129	Arih1/Dcun1d3/Ankib1/Dcun1d4/Traf6/Zmym2/Arih2/Ube2v1	8
PND.associated-512	GObp	GO:0098773	skin epidermis development	14/1075	106/23262	0.000373225	0.00431708	0.00299726	Acvr1b/Ercc2/Sos1/Lgr5/Notch1/Cdc42/Tgfb2/Dicer1/Sostdc1/Zdhhc21/Apc/Fgf7/Mysm1/Runx3	14
PND.associated-513	GObp	GO:0035264	multicellular organism growth	21/1075	199/23262	0.000375533	0.00433342	0.0030086	Adrb3/Ercc2/Hmga2/Ncoa3/Tarbp2/Adrb2/Ercc6/Sos1/Kdm2a/Zfp36l1/Gpam/Slitrk6/H3f3b/Cdc42/Wdtc1/Dicer1/Siah1a/Tbl1xr1/Atrx/Rarb/Rc3h2	21
PND.associated-514	GObp	GO:0048532	anatomical structure arrangement	6/1075	22/23262	0.000378519	0.00434713	0.00301812	Dmd/Bmpr1a/Egr2/Plxna4/Sema3a/Usp9x	6
PND.associated-515	GObp	GO:0051642	centrosome localization	6/1075	22/23262	0.000378519	0.00434713	0.00301812	Plxna2/Dync1li2/Pafah1b1/Sema6a/Nin/Gpsm2	6
PND.associated-516	GObp	GO:0001704	formation of primary germ layer	13/1075	94/23262	0.000380045	0.00435431	0.00302311	Hand1/Tnrc6c/Axin1/Bmpr1a/Col5a1/Eya1/Foxc1/Srf/Htt/Itgav/Prkar1a/Dusp2/Dusp6	13
PND.associated-517	GObp	GO:0097191	extrinsic apoptotic signaling pathway	23/1075	228/23262	0.000388796	0.00444404	0.00308541	Tgfbr1/Acvr1b/Bcl2l1/Pten/Pak7/Sh3rf1/Ddx3x/Eya1/Hipk1/Rock2/Sgpp1/Phip/Nf1/Gsk3b/Tgfb2/Zfp110/Fem1b/Htt/Itgav/Thbs1/Birc6/Runx3/Cflar	23
PND.associated-518	GObp	GO:0060976	coronary vasculature development	11/1075	71/23262	0.000391794	0.00445723	0.00309457	Tgfbr1/Tgfbr3/Myh10/Prdm1/Notch1/Srf/Lrp2/Zfpm2/Dync2h1/Pbrm1/Robo1	11
PND.associated-519	GObp	GO:1901863	positive regulation of muscle tissue development	11/1075	71/23262	0.000391794	0.00445723	0.00309457	Adrb2/Bmpr1a/Hmgcr/Notch1/Wisp1/Gsk3b/Efnb2/Zfpm2/Prkaa1/Gja1/Akap6	11
PND.associated-520	GOmf	GO:0019838	growth factor binding	17/1068	134/22837	0.000174967	0.00397716	0.00311028	Tgfbr1/Acvr1b/Insr/Scn5a/Tgfbr3/Il6st/Col4a1/Col5a1/Pdap1/Acvr2a/Flt4/Lifr/Wisp1/Api5/Itgav/Thbs1/Itgb3	17
PND.associated-521	GOmf	GO:0003730	mRNA 3'-UTR binding	10/1068	54/22837	0.00017567	0.00397716	0.00311028	Khsrp/Igf2bp1/Igf2bp3/Zfp36l1/Fmr1/Zfp36l2/Hnrnpr/Cpeb3/Elavl1/Rc3h1	10
PND.associated-522	GObp	GO:0030308	negative regulation of cell growth	19/1075	172/23262	0.000395678	0.00449085	0.0031179	Acvr1b/Sema4c/Sema4g/Ulk2/Dcun1d3/Epha7/Ddx3x/Sema6a/Tgfb2/Zmat3/Gja1/Sema3a/Sema3e/Sirt1/Prdm4/Dcbld2/Serpine2/Cdkn2aip/Cdkn1b	19
PND.associated-523	GObp	GO:0099531	presynaptic process involved in chemical synaptic transmission	16/1075	132/23262	0.00039672	0.00449214	0.0031188	Atp2a2/Pak1/Stx3/Slc30a1/Rab3gap1/Fmr1/Asic1/Wnt7a/Syt4/Nf1/Lin7c/Ppp1r9a/Braf/Htr2c/Unc13b/Kcnc4	16
PND.associated-524	GObp	GO:0045926	negative regulation of growth	24/1075	243/23262	0.00040092	0.00452908	0.00314445	Acvr1b/Adrb3/Alox8/Sema4c/Sema4g/Ulk2/Dcun1d3/Adrb2/Pten/Epha7/Hif1a/Ddx3x/Sema6a/Tgfb2/Zmat3/Gja1/Sema3a/Sema3e/Sirt1/Prdm4/Dcbld2/Serpine2/Cdkn2aip/Cdkn1b	24
PND.associated-525	GOmf	GO:0070740	tubulin-glutamic acid ligase activity	25/1068	242/22837	0.000183447	0.0040718	0.00318429	Uhrf2/Arih1/Trim6/Cnot4/Mkrn1/March8/Rnf152/Sh3rf1/Egr2/Rlim/Traf6/Rnf38/Rfwd2/Ube3b/Cblb/Siah1a/Wwp1/Arih2/Rnf13/Cbl/Cbx4/Rnf111/Birc6/Rc3h2/Trim63	25
PND.associated-526	GObp	GO:0016441	posttranscriptional gene silencing	14/1075	107/23262	0.000411479	0.00463753	0.00321974	Tarbp2/Lin28a/Lin28b/Tnrc6a/Tnrc6b/Tnrc6c/Ago1/Ncor2/Fmr1/Ago4/Dicer1/Elavl1/Dgcr8/Map2k1	14
PND.associated-527	GObp	GO:0051653	spindle localization	8/1075	40/23262	0.000416286	0.0046808	0.00324978	Myh9/Eya1/Kpnb1/Pafah1b1/Gpsm2/Wasl/Spry1/Htt	8
PND.associated-528	GObp	GO:0030042	actin filament depolymerization	9/1075	50/23262	0.000420968	0.00472246	0.00327871	Rdx/Cfl2/Eps8/Mical2/Sptb/Lmod1/Sptbn1/Sptan1/Plek	9
PND.associated-529	GObp	GO:0090101	negative regulation of transmembrane receptor protein serine/threonine kinase signaling pathway	13/1075	95/23262	0.000421991	0.00472297	0.00327907	Tgfbr3/Wnt1/Smad7/Ctdspl2/Vwc2l/Adam17/Notch1/Prdm16/Onecut2/Ski/Sirt1/Sostdc1/Fbn1	13
PND.associated-530	GOmf	GO:0070739	protein-glutamic acid ligase activity	25/1068	244/22837	0.000208493	0.00421457	0.00329594	Uhrf2/Arih1/Trim6/Cnot4/Mkrn1/March8/Rnf152/Sh3rf1/Egr2/Rlim/Traf6/Rnf38/Rfwd2/Ube3b/Cblb/Siah1a/Wwp1/Arih2/Rnf13/Cbl/Cbx4/Rnf111/Birc6/Rc3h2/Trim63	25
PND.associated-531	GOmf	GO:0004721	phosphoprotein phosphatase activity	20/1068	175/22837	0.000208495	0.00421457	0.00329594	Pald1/Pten/Ctdspl2/Ppp2r2a/Ptpn9/Eya1/Sgpp1/Ppp1r3d/Ptpn1/Ptpn14/Ppm1f/Ppm1e/Cdc14a/Ppp1r15b/Ppm1k/Dusp2/Ppm1d/Dusp22/Dusp6/Map2k1	20
PND.associated-532	GOmf	GO:0046332	SMAD binding	12/1068	76/22837	0.000200544	0.00421457	0.00329594	Tgfbr1/Acvr1b/Tgfbr3/Smad7/Axin1/Bmpr1a/Prdm16/Zeb2/Ski/Usp9x/Rnf111/Runx3	12
PND.associated-533	GOmf	GO:0051219	phosphoprotein binding	12/1068	76/22837	0.000200544	0.00421457	0.00329594	Rb1/Pafah1b1/Phf6/Ywhab/Cblb/Tbk1/Ywhae/Cbl/Cbx4/Mapk1/Thrap3/Btrc	12
PND.associated-534	GOmf	GO:0004402	histone acetyltransferase activity	10/1068	55/22837	0.000205813	0.00421457	0.00329594	Ncoa3/Ing3/Clock/Kat2b/Phf20/Epc2/Kat7/Taf5/Kansl1/Ogt	10
PND.associated-535	GOcc	GO:0016604	nuclear body	24/1090	241/23267	0.000431862	0.00478574	0.00330275	Coil/Npat/Epas1/Hif1a/Rb1/Crebrf/Klhl20/Ncor2/Hipk1/Cdk13/Rad54l2/Cpsf6/Bmi1/Srsf3/Zmym2/Usp7/Ski/Smc6/Sirt1/Atrx/Phc1/Cbx4/Thrap3/Rsrc1	24
PND.associated-536	GOcc	GO:0030027	lamellipodium	17/1090	144/23267	0.000423659	0.00478574	0.00330275	Rdx/Stx3/Rufy3/Arhgef6/Wasf1/Pkn2/Myo10/Rock1/Amotl1/Stmn2/Wasl/Ppp1r9a/Ccdc88a/Itgav/Mtss1l/Apc/Itgb3	17
PND.associated-537	GOcc	GO:0005581	collagen trimer	12/1090	82/23267	0.000421002	0.00478574	0.00330275	Col14a1/Col24a1/Colec10/Col4a1/Col5a1/Col11a1/Col4a3/Col6a2/Col7a1/Col9a1/Col5a3/Col8a1	12
PND.associated-538	GObp	GO:0035051	cardiocyte differentiation	17/1075	146/23262	0.000426434	0.00476169	0.00330594	Col14a1/Myh10/Map2k4/Notch1/Srf/Isl1/Wisp1/Sgcb/Gsk3b/Efnb2/Tgfb2/Dicer1/Akap6/Pbrm1/Lrp6/Rarb/Mapk1	17
PND.associated-539	GObp	GO:0040029	regulation of gene expression, epigenetic	25/1075	259/23262	0.000433263	0.00482679	0.00335114	Uhrf2/Tarbp2/Lin28a/Smarcd1/Phf8/Lin28b/Tnrc6a/Mier1/Tnrc6b/Tnrc6c/Ago1/Ncor2/Fmr1/Rlim/Gsk3b/Ago4/Dicer1/Kdm1b/Sirt1/Elavl1/Dnmt3a/Morf4l2/Hdac4/Dgcr8/Map2k1	25
PND.associated-540	GObp	GO:0010573	vascular endothelial growth factor production	7/1075	31/23262	0.00043746	0.00482904	0.0033527	Aqp4/Ndrg2/Hif1a/Flt4/Isl1/Sulf1/Ccr2	7
PND.associated-541	GObp	GO:0032743	positive regulation of interleukin-2 production	7/1075	31/23262	0.00043746	0.00482904	0.0033527	Pde4b/Traf6/Irf4/Sptbn1/Cd276/Ccr2/Cd28	7
PND.associated-542	GObp	GO:0048710	regulation of astrocyte differentiation	7/1075	31/23262	0.00043746	0.00482904	0.0033527	Hmga2/Epha4/Il6st/Notch1/Cntn2/Nf1/Serpine2	7
PND.associated-543	GObp	GO:0061384	heart trabecula morphogenesis	7/1075	31/23262	0.00043746	0.00482904	0.0033527	Tgfbr1/Tgfbr3/Sos1/Bmpr1a/Notch1/Srf/Tgfb2	7
PND.associated-544	GOcc	GO:0031253	cell projection membrane	24/1090	242/23267	0.000458634	0.00498077	0.00343734	Aqp4/Dmd/Utrn/Unc5a/Mapre1/Tiam1/Eps8/B4galt1/Gna13/Kcnc2/Adam17/Podxl/Lrp2/Sptbn1/Itgav/Robo1/Plek/Robo2/Cask/Pik3cb/Apc/Itgb3/Myo6/Adcy6	24
PND.associated-545	GOcc	GO:0031984	organelle subcompartment	23/1090	228/23267	0.000469803	0.00500202	0.00345201	Nbea/Rab10/Rab3gap1/Klhl20/Rab34/Lgr5/B4galt1/Kpnb1/Gga2/Chsy1/Gcnt1/Myo18a/Tgfb2/Rab14/Tjap1/Vps54/Ap3d1/Rab30/Adam10/Chst2/D230025D16Rik/Stim1/Birc6	23
PND.associated-546	GOmf	GO:0035091	phosphatidylinositol binding	22/1068	203/22837	0.000222479	0.00441835	0.0034553	Snx16/Hip1/Rs1/Zfyve26/Eea1/Snx13/Fcho2/Zcchc2/Tub/Osbp/Kcnj2/Ccdc88a/Snx4/Snx24/Ing2/Fermt2/Sestd1/Mtss1l/Itpr1/Exoc8/Stxbp6/Ogt	22
PND.associated-547	GObp	GO:0045732	positive regulation of protein catabolic process	19/1075	174/23262	0.000457595	0.0050398	0.00349903	Rdx/Arih1/Smad7/Pten/Ankib1/Trib2/Fmr1/Axin1/Socs5/Edem1/Csnk2a1/Gsk3b/Rfwd2/Cblb/Gja1/Foxo1/Atxn3/Arih2/Apc	19
PND.associated-548	GObp	GO:0060047	heart contraction	20/1075	188/23262	0.000461383	0.00505847	0.003512	Atp2a2/Dmd/Scn5a/Adrb2/Smad7/Epas1/Scn2b/Pde4b/Cacna1e/Stc1/Cdc42/Kcnj2/Tgfb2/Gja1/Sema3a/Akap6/Sirt1/Hdac4/Hbegf/Prkca	20
PND.associated-549	GObp	GO:0060538	skeletal muscle organ development	20/1075	188/23262	0.000461383	0.00505847	0.003512	Dmd/Nras/Hlf/Klhl31/Adrb2/Cfl2/Rb1/Egr2/Hmgcr/Six4/Notch1/Nf1/Prkaa1/Nfatc3/Ski/Xk/Hdac4/Btg2/Nr1d2/Cflar	20
PND.associated-550	GObp	GO:0042303	molting cycle	15/1075	121/23262	0.000468013	0.00508504	0.00353044	Acvr1b/Ercc2/Clock/Sos1/Lgr5/Notch1/Cdc42/Tgfb2/Dicer1/Sostdc1/Zdhhc21/Apc/Fgf7/Mysm1/Runx3	15
PND.associated-551	GObp	GO:0042633	hair cycle	15/1075	121/23262	0.000468013	0.00508504	0.00353044	Acvr1b/Ercc2/Clock/Sos1/Lgr5/Notch1/Cdc42/Tgfb2/Dicer1/Sostdc1/Zdhhc21/Apc/Fgf7/Mysm1/Runx3	15
PND.associated-552	GObp	GO:0001824	blastocyst development	13/1075	96/23262	0.0004678	0.00508504	0.00353044	Tgfbr1/Tgfbr3/Sf3b1/Lats1/Ncapg2/Srf/Sp1/Lats2/N4bp2l2/Cdx2/Nasp/Hbegf/Tjp1	13
PND.associated-553	GObp	GO:2000181	negative regulation of blood vessel morphogenesis	12/1075	84/23262	0.000466769	0.00508504	0.00353044	Adrb2/Foxc1/Rock1/Rock2/Notch1/Stat1/Nf1/Sulf1/Sema3e/Col4a3/Ccr2/Thbs1	12
PND.associated-554	GObp	GO:0007026	negative regulation of microtubule depolymerization	6/1075	23/23262	0.000492217	0.00527688	0.00366363	Katnb1/Stmn2/Hdgfrp3/Eml4/Map1b/Apc	6
PND.associated-555	GObp	GO:0030511	positive regulation of transforming growth factor beta receptor signaling pathway	6/1075	23/23262	0.000492217	0.00527688	0.00366363	Tgfbr3/Axin1/Adam17/Ing2/Rnf111/Thbs1	6
PND.associated-556	GObp	GO:0045736	negative regulation of cyclin-dependent protein serine/threonine kinase activity	6/1075	23/23262	0.000492217	0.00527688	0.00366363	Pten/Kat2b/Lats1/Lats2/Apc/Cdkn1b	6
PND.associated-557	GObp	GO:0072599	establishment of protein localization to endoplasmic reticulum	6/1075	23/23262	0.000492217	0.00527688	0.00366363	Srpr/Rab10/Rab3gap1/Sec61a1/Sec62/Sec63	6
PND.associated-558	GObp	GO:1903846	positive regulation of cellular response to transforming growth factor beta stimulus	6/1075	23/23262	0.000492217	0.00527688	0.00366363	Tgfbr3/Axin1/Adam17/Ing2/Rnf111/Thbs1	6
PND.associated-559	GObp	GO:1904030	negative regulation of cyclin-dependent protein kinase activity	6/1075	23/23262	0.000492217	0.00527688	0.00366363	Pten/Kat2b/Lats1/Lats2/Apc/Cdkn1b	6
PND.associated-560	GOmf	GO:0061733	peptide-lysine-N-acetyltransferase activity	10/1068	56/22837	0.000240179	0.00468764	0.00366589	Ncoa3/Ing3/Clock/Kat2b/Phf20/Epc2/Kat7/Taf5/Kansl1/Ogt	10
PND.associated-561	GObp	GO:0032006	regulation of TOR signaling	11/1075	73/23262	0.000500639	0.00535529	0.00371807	Rictor/Fnip1/Prkaa2/Hif1a/Rnf152/Reln/Prkaa1/Seh1l/Sirt1/Nprl3/Lep	11
PND.associated-562	GObp	GO:1903706	regulation of hemopoiesis	31/1075	353/23262	0.000502062	0.00535865	0.0037204	Acvr1b/Fnip1/Klf10/Hif1a/Rb1/Sos1/Tmem64/Rassf2/Zfp36l1/Prdm1/Foxc1/Traf6/Socs5/Notch1/Esrra/Acvr2a/Bmi1/Nf1/Dicer1/N4bp2l2/Ap3d1/Braf/Lep/Ccr2/Prkca/Zeb1/Apc/Itgb3/Cd28/Ogt/Rc3h1	31
PND.associated-563	GObp	GO:0042391	regulation of membrane potential	32/1075	369/23262	0.000510841	0.00544035	0.00377712	Atp2a2/Bcl2l1/Cacnb4/Dmd/Scn5a/Slc25a27/Adrb2/Smad7/Pten/Slc25a36/Rab3gap1/Scn2b/Fmr1/Kcna1/Kcnc2/Scn4a/Asic1/Cacna1e/Kcnh3/Wnt7a/Reln/Gsk3b/Kcnj2/Ppp1r9a/Gja1/Akap6/Htt/Kif5b/Gnaq/Ywhae/Tmem135/Kcnc4	32
PND.associated-564	GObp	GO:0008542	visual learning	10/1075	62/23262	0.00051325	0.00544202	0.00377829	Hif1a/Kmt2a/Hmgcr/Sgk1/Cacna1e/Nf1/Dcdc2a/Htt/Braf/Kras	10
PND.associated-565	GObp	GO:0043967	histone H4 acetylation	10/1075	62/23262	0.00051325	0.00544202	0.00377829	Ing3/Iws1/Kmt2a/Irf4/Phf20/Sirt1/Kat7/Morf4l2/Kansl1/Ogt	10
PND.associated-566	GObp	GO:0051235	maintenance of location	26/1075	277/23262	0.000515692	0.00545595	0.00378796	Dmd/Srebf2/Slc30a1/Tnrc6a/Slc30a10/Slc30a7/Lats1/Pafah1b1/Osbpl11/Gpsm2/Ywhab/Tgfb2/Akap6/Sirt1/Htt/Ap3d1/Itgav/Fbn1/Htr2c/Lep/Lpl/Tmem135/Itpr1/Tln2/Itgb3/Adcy6	26
PND.associated-567	GOcc	GO:0000123	histone acetyltransferase complex	12/1090	84/23267	0.000527052	0.00550363	0.00379819	Ikbkap/Ing3/Kat2b/Phf20/Epc2/Dr1/Kat7/Morf4l2/Taf5/Kansl1/Atxn7/Ogt	12
PND.associated-568	GObp	GO:0031396	regulation of protein ubiquitination	19/1075	176/23262	0.00052774	0.00557123	0.00386799	Tgfbr1/Dcun1d3/Adrb2/Wnt1/Smad7/Pten/Dcun1d4/Trib2/Kdm2a/Axin1/Skp2/Zer1/Sash1/Arrdc3/Ube2d1/Zyg11b/Fem1b/Rnf111/Ogt	19
PND.associated-569	GObp	GO:0014037	Schwann cell differentiation	7/1075	32/23262	0.000537818	0.00566525	0.00393327	Adam22/Egr2/Sh3tc2/Nab1/Nf1/Dicer1/Ski	7
PND.associated-570	GObp	GO:0071417	cellular response to organonitrogen compound	36/1075	434/23262	0.000544718	0.00572546	0.00397507	Bcl2l1/Insr/Pak1/Smarcc1/Kat2b/Rab10/Ncoa5/Zfp36l1/Gpam/Col4a1/Pde4b/Sgk1/Phip/Gabra1/Ptpn1/Stat1/Esrra/Rhoq/Sp1/Srsf3/Wdtc1/Appl1/Prkaa1/Foxo1/Akap6/Cpeb3/Sirt1/Dnmt3a/Irs1/Lep/Ahr/Itpr1/Prkca/Zeb1/Ogt/Adcy6	36
PND.associated-571	GOmf	GO:0003712	transcription cofactor activity	36/1068	413/22837	0.000267196	0.00512653	0.00400912	Hand1/Ncoa3/Elk3/Npat/Kat2b/Tle4/Sall1/Ncor2/Tbx15/Hipk1/Tfdp2/Ptpn14/Rybp/Rad54l2/Map3k10/Ywhab/Nrbf2/Isl1/Prdm16/Ss18/Scai/Zfpm2/Tbl1xr1/N4bp2l2/Ski/Sirt1/Cdx2/Med17/Jmy/Nsd1/Loxl2/Hdac4/Thrap3/Dyrk1b/Mms19/Mysm1	36
PND.associated-572	GObp	GO:0001894	tissue homeostasis	21/1075	205/23262	0.000558103	0.00584075	0.00405511	Col14a1/Homer2/Adrb2/Ercc6/Epas1/Rb1/Tmem64/Kmt2a/Foxc1/Traf6/Tub/Srf/Nf1/Vps54/Itgav/Col9a1/Lrp6/Ccr2/Fgf7/Itgb3/Kras	21
PND.associated-573	GObp	GO:0007416	synapse assembly	15/1075	123/23262	0.0005579	0.00584075	0.00405511	Pten/Epha7/Six4/Slitrk4/Eef2k/Wnt7a/Slitrk6/Reln/Nptn/Ppp1r9a/Lrrtm4/Gpm6a/Prkca/Lrrtm2/Myo6	15
PND.associated-574	GObp	GO:0003015	heart process	20/1075	191/23262	0.000565563	0.00590604	0.00410044	Atp2a2/Dmd/Scn5a/Adrb2/Smad7/Epas1/Scn2b/Pde4b/Cacna1e/Stc1/Cdc42/Kcnj2/Tgfb2/Gja1/Sema3a/Akap6/Sirt1/Hdac4/Hbegf/Prkca	20
PND.associated-575	GObp	GO:0003012	muscle system process	30/1075	340/23262	0.000567664	0.00591521	0.00410681	Col14a1/Atp2a2/Dmd/Scn5a/Adrb2/Smad7/Tiam1/Dock4/Scn2b/Kcna1/Pde4b/Rock2/Map2k4/Srf/Stc1/Lmod1/Wisp1/Gsk3b/Kcnj2/Sulf1/Calcrl/Akap6/Nfatc3/Slmap/Lep/Hdac4/Prkca/Map2k1/Trim63/Cflar	30
PND.associated-576	GObp	GO:0048538	thymus development	9/1075	52/23262	0.000569141	0.00591784	0.00410864	Tgfbr1/Cacnb4/Six4/Srf/Nfatc3/Braf/Mapk1/Map2k1/Apc	9
PND.associated-577	GObp	GO:1901342	regulation of vasculature development	24/1075	249/23262	0.000570435	0.00591857	0.00410914	Adrb2/Hif1a/Foxc1/Rock1/Rock2/Notch1/Stat1/Btg1/Isl1/Nf1/Efnb2/Sash1/Sulf1/Sema3e/Vash2/Sirt1/Col4a3/Lep/Erap1/Ccr2/Prkca/Thbs1/Itgb3/Cflar	24
PND.associated-578	GObp	GO:0034968	histone lysine methylation	13/1075	98/23262	0.000572146	0.00592361	0.00411264	Ash1l/Iws1/Kmt2a/Suv39h2/Setd7/Sirt1/Wdr82/Atrx/Tet2/Nsd1/Tet3/Suz12/Ogt	13
PND.associated-579	GObp	GO:0031929	TOR signaling	12/1075	86/23262	0.000580498	0.00599723	0.00416376	Rictor/Fnip1/Prkaa2/Hif1a/Rnf152/Reln/Prkaa1/Seh1l/Ccdc88a/Sirt1/Nprl3/Lep	12
PND.associated-580	GOmf	GO:0035064	methylated histone binding	9/1068	47/22837	0.000282994	0.00533915	0.0041754	Phf8/Ing3/Fmr1/Ncapg2/Atrx/Ing2/Loxl2/Cbx4/Suz12	9
PND.associated-581	GObp	GO:0042110	T cell activation	37/1075	452/23262	0.000588738	0.00605649	0.0042049	Slamf6/Wnt1/Il6st/Sos1/Prex1/Zfp36l1/Gpam/Myh9/Prdm1/Zfp36l2/Traf6/Socs5/Adam17/Irf4/Srf/Bmi1/Efnb2/Dicer1/Cblb/Rhoh/Wwp1/Nfatc3/Ddost/Ap3d1/Itgav/Prkar1a/Braf/Lep/Cd276/Dusp22/Ccr2/Ctps/Zeb1/Apc/Rc3h2/Cd28/Rc3h1	37
PND.associated-582	GObp	GO:0070489	T cell aggregation	37/1075	452/23262	0.000588738	0.00605649	0.0042049	Slamf6/Wnt1/Il6st/Sos1/Prex1/Zfp36l1/Gpam/Myh9/Prdm1/Zfp36l2/Traf6/Socs5/Adam17/Irf4/Srf/Bmi1/Efnb2/Dicer1/Cblb/Rhoh/Wwp1/Nfatc3/Ddost/Ap3d1/Itgav/Prkar1a/Braf/Lep/Cd276/Dusp22/Ccr2/Ctps/Zeb1/Apc/Rc3h2/Cd28/Rc3h1	37
PND.associated-583	GObp	GO:0014051	gamma-aminobutyric acid secretion	5/1075	16/23262	0.000595039	0.00610831	0.00424088	Cacnb4/Pak1/Slc6a1/Nf1/Htr2c	5
PND.associated-584	GObp	GO:0006937	regulation of muscle contraction	16/1075	137/23262	0.000601494	0.00616149	0.0042778	Atp2a2/Dmd/Scn5a/Adrb2/Smad7/Dock4/Kcna1/Pde4b/Srf/Stc1/Kcnj2/Calcrl/Akap6/Hdac4/Prkca/Map2k1	16
PND.associated-585	GObp	GO:0007034	vacuolar transport	24/1075	250/23262	0.000604063	0.00617472	0.00428698	Snx16/Rdx/Sgsm2/Abca1/Rab10/Rab5b/Erc1/Klhl20/Hook3/Evi5/Trak1/Cdc42/Lrp2/Vps29/Rab14/Vps54/Rab9b/Cdx2/Htt/Ap3d1/Snx4/Mapk1/Bloc1s6/Map2k1	24
PND.associated-586	GObp	GO:0071593	lymphocyte aggregation	37/1075	453/23262	0.000613402	0.00625696	0.00434408	Slamf6/Wnt1/Il6st/Sos1/Prex1/Zfp36l1/Gpam/Myh9/Prdm1/Zfp36l2/Traf6/Socs5/Adam17/Irf4/Srf/Bmi1/Efnb2/Dicer1/Cblb/Rhoh/Wwp1/Nfatc3/Ddost/Ap3d1/Itgav/Prkar1a/Braf/Lep/Cd276/Dusp22/Ccr2/Ctps/Zeb1/Apc/Rc3h2/Cd28/Rc3h1	37
PND.associated-587	GOcc	GO:0005923	bicellular tight junction	14/1090	110/23267	0.000625416	0.00635919	0.00438863	Tgfbr1/Ash1l/Amotl1/Clmp/Lin7c/Tjap1/Rpgrip1l/Pof1b/Cldn1/Pmp22/Tjp1/Apc/Dlg3/Ubn1	14
PND.associated-588	GOcc	GO:0008287	protein serine/threonine phosphatase complex	8/1090	42/23267	0.000644117	0.00635919	0.00438863	Ppp2r2a/Shoc2/Ppp4r2/Wdr82/Ppp1r15b/Smek2/Itpr1/Ppp2r5e	8
PND.associated-589	GOcc	GO:1903293	phosphatase complex	8/1090	42/23267	0.000644117	0.00635919	0.00438863	Ppp2r2a/Shoc2/Ppp4r2/Wdr82/Ppp1r15b/Smek2/Itpr1/Ppp2r5e	8
PND.associated-590	GObp	GO:0051443	positive regulation of ubiquitin-protein transferase activity	6/1075	24/23262	0.000630815	0.00642104	0.004458	Dcun1d3/Pten/Dcun1d4/Trib2/Axin1/Arrdc3	6
PND.associated-591	GOmf	GO:0044390	ubiquitin-like protein conjugating enzyme binding	8/1068	38/22837	0.000311261	0.00577618	0.00451717	Arih1/Dcun1d3/Ankib1/Dcun1d4/Traf6/Zmym2/Arih2/Ube2v1	8
PND.associated-592	GObp	GO:0031032	actomyosin structure organization	18/1075	165/23262	0.000645775	0.00655951	0.00455413	Tgfbr1/Pak1/Alkbh4/Cfl2/Frmd6/Myh9/Myh10/Rock1/Six4/Srf/Ppm1f/Lmod1/Myo18a/Ppm1e/Ppp1r9a/Prkar1a/Braf/Cflar	18
PND.associated-593	GObp	GO:0035116	embryonic hindlimb morphogenesis	7/1075	33/23262	0.000655656	0.006632	0.00460447	Lmbr1/Notch1/Wnt7a/Dicer1/Rpgrip1l/Lrp6/Rarb	7
PND.associated-594	GObp	GO:0048048	embryonic eye morphogenesis	7/1075	33/23262	0.000655656	0.006632	0.00460447	Frs2/Axin1/Hipk1/Sp1/Lrp6/Rarb/Zeb1	7
PND.associated-595	GOmf	GO:0030971	receptor tyrosine kinase binding	10/1068	58/22837	0.000323439	0.00590536	0.0046182	Tiam1/Dock4/Frs2/Socs5/Ptpn1/Ptpn14/Cblb/Irs1/Cbl/Shc4	10
PND.associated-596	GObp	GO:1901615	organic hydroxy compound metabolic process	31/1075	359/23262	0.000665574	0.00671827	0.00466436	Sord/Srebf2/Dkk3/Mbtps2/Prkaa2/Abca1/Pten/Epas1/Acer2/Hmgcr/Sgpp1/Cyp24a1/Aplp2/Hmgcs2/Reln/Slco4a1/Ppip5k2/Erlin2/Tgfb2/Zeb2/Prkaa1/Nudt4/Npc1/Insig1/Dio2/Htr2c/Lep/Plek/Dpm1/Hsd17b7/Slc5a3	31
PND.associated-597	GOmf	GO:0003714	transcription corepressor activity	19/1068	168/22837	0.000339699	0.0061038	0.00477338	Elk3/Npat/Tle4/Ncor2/Tbx15/Hipk1/Rybp/Map3k10/Ywhab/Scai/Zfpm2/Tbl1xr1/N4bp2l2/Ski/Sirt1/Cdx2/Nsd1/Loxl2/Hdac4	19
PND.associated-598	GObp	GO:0045216	cell-cell junction organization	19/1075	180/23262	0.000696315	0.00701392	0.00486963	Tgfbr1/Rdx/Smad7/Pten/Vcl/Pkn2/Hipk1/Rock1/Rock2/Srf/Ppm1f/Cdc42/Tgfb2/Ugt8a/Gja1/Itgav/Cldn1/Fermt2/Prkca	19
PND.associated-599	GObp	GO:0007159	leukocyte cell-cell adhesion	39/1075	489/23262	0.000701072	0.00704716	0.0048927	Slamf6/Wnt1/Il6st/Sos1/Prex1/Zfp36l1/Gpam/Myh9/Prdm1/Zfp36l2/Rock1/Traf6/Socs5/Adam17/Gcnt1/Irf4/Srf/Bmi1/Efnb2/Dicer1/Cblb/Rhoh/Wwp1/Nfatc3/Ddost/Ap3d1/Itgav/Prkar1a/Braf/Lep/Cd276/Dusp22/Ccr2/Ctps/Zeb1/Apc/Rc3h2/Cd28/Rc3h1	39
PND.associated-600	GObp	GO:0034109	homotypic cell-cell adhesion	11/1075	76/23262	0.000710486	0.00712697	0.00494811	Rdx/Adrb2/Metap1/Vcl/Myh9/Plek/Prkca/Map2k1/Slc7a11/Serpine2/Itgb3	11
PND.associated-601	GObp	GO:0051271	negative regulation of cellular component movement	24/1075	253/23262	0.000715534	0.00714406	0.00495997	Sema4c/Tgfbr3/Sema4g/Pten/Fam60a/Bmpr1a/Sema6a/Notch1/Srf/Stc1/Nf1/Gsk3b/Scai/D1Ertd622e/Sulf1/Sema3a/Sema3e/Reck/Braf/Robo1/Thbs1/Cdkn1b/Rap2a/Arid2	24
PND.associated-602	GObp	GO:0031109	microtubule polymerization or depolymerization	12/1075	88/23262	0.000716622	0.00714406	0.00495997	Mapre1/Nedd1/Sgk1/Nin/Katnb1/Stmn2/Hdgfrp3/Eml4/Nckap5l/Map1b/Apc/Cdkn1b	12
PND.associated-603	GObp	GO:0045639	positive regulation of myeloid cell differentiation	12/1075	88/23262	0.000716622	0.00714406	0.00495997	Acvr1b/Klf10/Hif1a/Rb1/Tmem64/Zfp36l1/Traf6/Acvr2a/Lep/Prkca/Itgb3/Ogt	12
PND.associated-604	GOmf	GO:0016881	acid-amino acid ligase activity	25/1068	253/22837	0.000362668	0.00641469	0.00501651	Uhrf2/Arih1/Trim6/Cnot4/Mkrn1/March8/Rnf152/Sh3rf1/Egr2/Rlim/Traf6/Rnf38/Rfwd2/Ube3b/Cblb/Siah1a/Wwp1/Arih2/Rnf13/Cbl/Cbx4/Rnf111/Birc6/Rc3h2/Trim63	25
PND.associated-605	GObp	GO:1902275	regulation of chromatin organization	17/1075	153/23262	0.000732414	0.00728647	0.00505884	Uhrf2/Phf8/Iws1/Kat2b/Mier1/Rps6ka5/Kmt2a/Kdm2a/Fmr1/Isl1/Setd7/Tlk1/Sirt1/Atrx/Nsd1/Ing2/Ogt	17
PND.associated-606	GObp	GO:0090257	regulation of muscle system process	20/1075	195/23262	0.000735752	0.00730464	0.00507146	Col14a1/Atp2a2/Dmd/Scn5a/Adrb2/Smad7/Dock4/Kcna1/Pde4b/Srf/Stc1/Wisp1/Gsk3b/Kcnj2/Calcrl/Akap6/Hdac4/Prkca/Map2k1/Trim63	20
PND.associated-607	GObp	GO:0030031	cell projection assembly	33/1075	393/23262	0.000738015	0.00731209	0.00507664	Tgfbr1/Cep135/Rdx/Arhgef6/Cep120/Wnt1/Vcl/Cep97/Fmr1/Myo10/Myh10/Rock1/Srf/Podxl/Rhoq/Cdc42/Wasl/Onecut2/Arid1b/Dnm3/Dync2h1/Dcdc2a/Cdc14a/Ppp1r9a/Rpgrip1l/Ccdc88a/Htt/Pmp22/Hdac4/Mtss1l/Gpm6a/Apc/Rap2a	33
PND.associated-608	GOcc	GO:0031519	PcG protein complex	8/1090	43/23267	0.000759254	0.00736205	0.00508072	Bap1/Csnk2a1/Rybp/Bmi1/Sirt1/Phc1/Cbx4/Suz12	8
PND.associated-609	GObp	GO:0051656	establishment of organelle localization	30/1075	346/23262	0.000754649	0.00744054	0.00516582	Atp2a2/Stx3/Hif1a/Rab3gap1/Fmr1/Myh9/Myh10/Eya1/Kpnb1/Pafah1b1/Gpsm2/Syt4/Cdc42/Wasl/Dpysl2/Preb/1190002N15Rik/Spry1/Seh1l/Htt/Kif5b/Ap3d1/Braf/Abce1/Snx4/Unc13b/Map1b/Kif1b/Bloc1s6/Map2k1	30
PND.associated-610	GObp	GO:0030326	embryonic limb morphogenesis	16/1075	140/23262	0.00076329	0.00744054	0.00516582	Fras1/Lmbr1/Sall1/Alx1/Bmpr1a/Notch1/Wnt7a/Dync2h1/Dicer1/Gja1/Rpgrip1l/Reck/Ski/Gnaq/Lrp6/Rarb	16
PND.associated-611	GObp	GO:0035113	embryonic appendage morphogenesis	16/1075	140/23262	0.00076329	0.00744054	0.00516582	Fras1/Lmbr1/Sall1/Alx1/Bmpr1a/Notch1/Wnt7a/Dync2h1/Dicer1/Gja1/Rpgrip1l/Reck/Ski/Gnaq/Lrp6/Rarb	16
PND.associated-612	GObp	GO:0007632	visual behavior	10/1075	65/23262	0.000754198	0.00744054	0.00516582	Hif1a/Kmt2a/Hmgcr/Sgk1/Cacna1e/Nf1/Dcdc2a/Htt/Braf/Kras	10
PND.associated-613	GObp	GO:0030512	negative regulation of transforming growth factor beta receptor signaling pathway	9/1075	54/23262	0.000757494	0.00744054	0.00516582	Tgfbr3/Wnt1/Smad7/Adam17/Prdm16/Onecut2/Ski/Sirt1/Fbn1	9
PND.associated-614	GObp	GO:0070527	platelet aggregation	9/1075	54/23262	0.000757494	0.00744054	0.00516582	Adrb2/Metap1/Vcl/Myh9/Plek/Prkca/Slc7a11/Serpine2/Itgb3	9
PND.associated-615	GObp	GO:0032119	sequestering of zinc ion	4/1075	10/23262	0.000761266	0.00744054	0.00516582	Slc30a1/Slc30a10/Slc30a7/Ap3d1	4
PND.associated-616	GObp	GO:0061088	regulation of sequestering of zinc ion	4/1075	10/23262	0.000761266	0.00744054	0.00516582	Slc30a1/Slc30a10/Slc30a7/Ap3d1	4
PND.associated-617	GOcc	GO:0044853	plasma membrane raft	13/1090	100/23267	0.000788934	0.00750373	0.0051785	Tgfbr1/Insr/Scn5a/Adrb2/Bmpr1a/Akap6/Slc2a1/Gnaq/Prkar1a/Irs1/Lrp6/Cbl/Mapk1	13
PND.associated-618	GOcc	GO:0071782	endoplasmic reticulum tubular network	4/1090	10/23267	0.000801504	0.00750373	0.0051785	Rab10/Rab3gap1/Kpnb1/Stim1	4
PND.associated-619	GOcc	GO:0070160	occluding junction	14/1090	113/23267	0.000820174	0.00754838	0.00520931	Tgfbr1/Ash1l/Amotl1/Clmp/Lin7c/Tjap1/Rpgrip1l/Pof1b/Cldn1/Pmp22/Tjp1/Apc/Dlg3/Ubn1	14
PND.associated-620	GOcc	GO:0005643	nuclear pore	10/1090	65/23267	0.000837382	0.00757831	0.00522996	Ddx19a/Kpnb1/Nup210/Xpo7/Tnks/Seh1l/Nup160/Nup50/Tmem33/Eif5a2	10
PND.associated-621	GObp	GO:0031214	biomineral tissue development	15/1075	127/23262	0.000782432	0.00761179	0.00528471	Ercc2/Txlng/Adrb2/Klf10/Hif1a/Bmpr1a/Phex/Acvr2a/Dicer1/Gja1/Lep/Cd276/Stim1/Tuft1/Ank	15
PND.associated-622	GObp	GO:0045765	regulation of angiogenesis	22/1075	225/23262	0.000784404	0.00761565	0.00528739	Adrb2/Hif1a/Foxc1/Rock1/Rock2/Notch1/Stat1/Btg1/Isl1/Nf1/Sash1/Sulf1/Sema3e/Vash2/Sirt1/Col4a3/Lep/Erap1/Ccr2/Prkca/Thbs1/Itgb3	22
PND.associated-623	GObp	GO:1903708	positive regulation of hemopoiesis	19/1075	182/23262	0.000796727	0.00761866	0.00528948	Acvr1b/Klf10/Hif1a/Rb1/Tmem64/Zfp36l1/Prdm1/Foxc1/Traf6/Socs5/Acvr2a/Bmi1/N4bp2l2/Ap3d1/Lep/Ccr2/Prkca/Itgb3/Ogt	19
PND.associated-624	GObp	GO:0050954	sensory perception of mechanical stimulus	18/1075	168/23262	0.000798896	0.00761866	0.00528948	Aqp4/Homer2/Lrig2/Axin1/Kcna1/Tub/Mbp/Slitrk6/Dcdc2a/Clic5/Fbxo11/Col11a1/Tjp1/Pou4f2/Serpine2/Cdkn1b/Slc17a8/Myo6	18
PND.associated-625	GObp	GO:0030168	platelet activation	12/1075	89/23262	0.000794111	0.00761866	0.00528948	Adrb2/Metap1/Vcl/Myh9/Gna13/Srf/Plek/Prkca/Slc7a11/Pik3cb/Serpine2/Itgb3	12
PND.associated-626	GObp	GO:1901343	negative regulation of vasculature development	12/1075	89/23262	0.000794111	0.00761866	0.00528948	Adrb2/Foxc1/Rock1/Rock2/Notch1/Stat1/Nf1/Sulf1/Sema3e/Col4a3/Ccr2/Thbs1	12
PND.associated-627	GObp	GO:0003300	cardiac muscle hypertrophy	11/1075	77/23262	0.000794883	0.00761866	0.00528948	Col14a1/Atp2a2/Tiam1/Map2k4/Wisp1/Gsk3b/Akap6/Nfatc3/Lep/Prkca/Trim63	11
PND.associated-628	GObp	GO:0021955	central nervous system neuron axonogenesis	7/1075	34/23262	0.000793059	0.00761866	0.00528948	Pten/Epha4/Pafah1b1/Nin/Plxna4/Zeb2/Prkca	7
PND.associated-629	GObp	GO:0035909	aorta morphogenesis	7/1075	34/23262	0.000793059	0.00761866	0.00528948	Bmpr1a/Eya1/Notch1/Srf/Efnb2/Tgfb2/Nprl3	7
PND.associated-630	GObp	GO:0031114	regulation of microtubule depolymerization	6/1075	25/23262	0.000797833	0.00761866	0.00528948	Katnb1/Stmn2/Hdgfrp3/Eml4/Map1b/Apc	6
PND.associated-631	GObp	GO:0040001	establishment of mitotic spindle localization	6/1075	25/23262	0.000797833	0.00761866	0.00528948	Eya1/Kpnb1/Pafah1b1/Gpsm2/Spry1/Htt	6
PND.associated-632	GObp	GO:0070486	leukocyte aggregation	37/1075	460/23262	0.000813171	0.00767898	0.00533136	Slamf6/Wnt1/Il6st/Sos1/Prex1/Zfp36l1/Gpam/Myh9/Prdm1/Zfp36l2/Traf6/Socs5/Adam17/Irf4/Srf/Bmi1/Efnb2/Dicer1/Cblb/Rhoh/Wwp1/Nfatc3/Ddost/Ap3d1/Itgav/Prkar1a/Braf/Lep/Cd276/Dusp22/Ccr2/Ctps/Zeb1/Apc/Rc3h2/Cd28/Rc3h1	37
PND.associated-633	GObp	GO:0006493	protein O-linked glycosylation	8/1075	44/23262	0.00081475	0.00767898	0.00533136	Galnt1/Galnt7/Tet2/Tet3/Dpm1/Galnt3/Galnt13/Ogt	8
PND.associated-634	GObp	GO:0021545	cranial nerve development	8/1075	44/23262	0.00081475	0.00767898	0.00533136	Dmd/Sall1/Egr2/Six4/Slitrk6/Isl1/Plxna4/Sema3a	8
PND.associated-635	GObp	GO:0006613	cotranslational protein targeting to membrane	5/1075	17/23262	0.000811062	0.00767898	0.00533136	Srpr/Sec61a1/Arl6ip1/Sec63/Ssr1	5
PND.associated-636	GObp	GO:0035278	miRNA mediated inhibition of translation	5/1075	17/23262	0.000811062	0.00767898	0.00533136	Tnrc6a/Tnrc6b/Tnrc6c/Ago1/Ago4	5
PND.associated-637	GObp	GO:0045722	positive regulation of gluconeogenesis	5/1075	17/23262	0.000811062	0.00767898	0.00533136	Hif1a/Kat2b/Foxo1/Sirt1/Smek2	5
PND.associated-638	GOcc	GO:0044448	cell cortex part	15/1090	127/23267	0.000898233	0.00786679	0.00542905	Rdx/Utrn/Mapre1/Myh9/Sptb/Med28/Wasl/Ppp1r9a/Sptbn1/Slc2a1/Sptan1/Mtss1l/Stim1/Exoc8/Stxbp6	15
PND.associated-639	GOcc	GO:0031256	leading edge membrane	14/1090	114/23267	0.000895515	0.00786679	0.00542905	Unc5a/Tiam1/Eps8/Kcnc2/Adam17/Cdc42/Sptbn1/Itgav/Robo1/Plek/Robo2/Apc/Itgb3/Myo6	14
PND.associated-640	GObp	GO:0009314	response to radiation	31/1075	364/23262	0.000835866	0.00786267	0.00545889	Bcl2l1/Cacnb4/Ercc2/Dcun1d3/Ercc6/Clock/Hif1a/Rs1/Trove2/Ino80/Kmt2a/Fmr1/Eya1/Hmgcr/Sgk1/Cacna1e/Grk1/Triap1/Nf1/Lrp2/Rfwd2/Prkaa1/Dcdc2a/Sirt1/Htt/Braf/Uaca/Hus1/Cds2/Kras/Gucy2f	31
PND.associated-641	GObp	GO:0001666	response to hypoxia	19/1075	183/23262	0.000851433	0.00796262	0.00552829	Bach1/Pak1/Hif1an/Adrb2/Pten/Epas1/Hif1a/Zfp36l1/Suv39h2/Adam17/Notch1/Nf1/Fosl2/Tgfb2/Nfatc3/Sirt1/Loxl2/Itpr1/Ogt	19
PND.associated-642	GObp	GO:0043281	regulation of cysteine-type endopeptidase activity involved in apoptotic process	19/1075	183/23262	0.000851433	0.00796262	0.00552829	Birc5/Hip1/Fnip1/Epha7/Acer2/Sh3rf1/Ddx3x/Csnk2a1/Stat1/Ppm1f/Triap1/Arl6ip1/Sirt1/Col4a3/Robo1/Uaca/Thbs1/Cdkn1b/Cflar	19
PND.associated-643	GObp	GO:0034329	cell junction assembly	17/1075	155/23262	0.000848523	0.00796262	0.00552829	Smad7/Pten/Vcl/Pkn2/Lamc1/Hipk1/Rock1/Rock2/Srf/Ppm1f/Ugt8a/Gja1/Itgav/Cldn1/Fermt2/Prkca/Itgb3	17
PND.associated-644	GObp	GO:0035107	appendage morphogenesis	18/1075	169/23262	0.000856406	0.00797827	0.00553915	Fras1/Plxna2/Lmbr1/Sall1/Alx1/Bmpr1a/Notch1/Wnt7a/Dync2h1/Dicer1/Gja1/Rpgrip1l/Reck/Ski/Gnaq/Atrx/Lrp6/Rarb	18
PND.associated-645	GObp	GO:0035108	limb morphogenesis	18/1075	169/23262	0.000856406	0.00797827	0.00553915	Fras1/Plxna2/Lmbr1/Sall1/Alx1/Bmpr1a/Notch1/Wnt7a/Dync2h1/Dicer1/Gja1/Rpgrip1l/Reck/Ski/Gnaq/Atrx/Lrp6/Rarb	18
PND.associated-646	GObp	GO:0030278	regulation of ossification	21/1075	212/23262	0.000864349	0.00803679	0.00557978	Txlng/Adrb2/Hif1a/Il6st/Tmem64/Rassf2/Bmpr1a/Egr2/Chsy1/Notch1/Esrra/Fndc3b/Acvr2a/Gja1/Ski/Lrp6/Cd276/Hdac4/Mapk1/Ank/Apc	21
PND.associated-647	GObp	GO:0033157	regulation of intracellular protein transport	30/1075	349/23262	0.000866928	0.00804529	0.00558568	Tgfbr1/B3gat3/Srebf2/Rufy3/Plagl2/Ctdspl2/Camk4/Axin1/Bmpr1a/Ept1/Edem1/Bap1/Ptpn1/Ptpn14/Sh3tc2/Cdc42/Nf1/Gsk3b/Fbxw11/Ugcg/Ube2d3/Akap6/Sirt1/Kif5b/Gnaq/Lep/Arih2/Uaca/Ogt/Zic1	30
PND.associated-648	GObp	GO:0060021	palate development	12/1075	90/23262	0.000878472	0.00813681	0.00564922	Tgfbr1/Tgfbr3/Fras1/Sos1/Alx1/Bmpr1a/Wnt7a/Prdm16/Ski/Nprl3/Insig1/Lrp6	12
PND.associated-649	GOcc	GO:0014704	intercalated disc	9/1090	55/23267	0.000957105	0.00824933	0.00569305	Pak1/Scn5a/Vcl/Kcnj2/Gja1/Akap6/Sptan1/Tjp1/Tln2	9
PND.associated-650	GObp	GO:0010977	negative regulation of neuron projection development	16/1075	142/23262	0.000890614	0.00823349	0.00571635	Sema4c/Sema4g/Ulk2/Rufy3/Pten/Epha4/Epha7/Pafah1b1/Sema6a/Stmn2/Gsk3b/Dnm3/Sema3a/Sema3e/Pmp22/Adcy6	16
PND.associated-651	GObp	GO:0007623	circadian rhythm	19/1075	184/23262	0.00090933	0.00835353	0.00579969	Prkaa2/Npas2/Pten/Klf10/Clock/Kmt2a/Rock2/Suv39h2/Gsk3b/Fbxw11/Prkaa1/Adcy1/Mat2a/Sirt1/Ahr/Thrap3/Btrc/Nr1d2/Ogt	19
PND.associated-652	GObp	GO:0001764	neuron migration	17/1075	156/23262	0.000912237	0.00835353	0.00579969	Chl1/Myh10/Pafah1b1/Sema6a/Nav1/Srf/Cntn2/Reln/Gsk3b/Pex13/Barhl2/Dcdc2a/Gja1/Sema3a/Usp9x/Ywhae/Gpm6a	17
PND.associated-653	GObp	GO:0002262	myeloid cell homeostasis	17/1075	156/23262	0.000912237	0.00835353	0.00579969	Acvr1b/Ercc2/Tgfbr3/Epas1/Hif1a/Rb1/Zfp36l1/Axin1/Pde4b/Bap1/Adam17/Srf/Sp1/Acvr2a/Ampd3/Ireb2/Ccr2	17
PND.associated-654	GObp	GO:0006479	protein methylation	17/1075	156/23262	0.000912237	0.00835353	0.00579969	Ash1l/Iws1/Kmt2a/Suv39h2/Irf4/Btg1/Setd7/Etf1/Sirt1/Wdr82/Atrx/Tet2/Nsd1/Tet3/Btg2/Suz12/Ogt	17
PND.associated-655	GObp	GO:0008213	protein alkylation	17/1075	156/23262	0.000912237	0.00835353	0.00579969	Ash1l/Iws1/Kmt2a/Suv39h2/Irf4/Btg1/Setd7/Etf1/Sirt1/Wdr82/Atrx/Tet2/Nsd1/Tet3/Btg2/Suz12/Ogt	17
PND.associated-656	GOmf	GO:0008017	microtubule binding	21/1068	199/22837	0.000438439	0.00763558	0.00597128	Kif11/Mapre1/Tiam1/Camsap2/Mapre3/Hook3/Fmr1/Pafah1b1/Katnb1/Nf1/Hdgfrp3/Dpysl2/Dnm3/Ccdc88a/Kif5b/Eml4/Map1b/Kif1b/Stim1/Sgip1/Apc	21
PND.associated-657	GObp	GO:0030514	negative regulation of BMP signaling pathway	8/1075	45/23262	0.000951316	0.008638	0.00599719	Wnt1/Smad7/Ctdspl2/Vwc2l/Notch1/Ski/Sostdc1/Fbn1	8
PND.associated-658	GObp	GO:0043620	regulation of DNA-templated transcription in response to stress	8/1075	45/23262	0.000951316	0.008638	0.00599719	Bach1/Mbtps2/Hif1an/Epas1/Hif1a/Notch1/Chd6/Jmy	8
PND.associated-659	GObp	GO:0031069	hair follicle morphogenesis	7/1075	35/23262	0.000952234	0.008638	0.00599719	Notch1/Cdc42/Tgfb2/Dicer1/Sostdc1/Fgf7/Runx3	7
PND.associated-660	GObp	GO:0032007	negative regulation of TOR signaling	7/1075	35/23262	0.000952234	0.008638	0.00599719	Fnip1/Prkaa2/Hif1a/Rnf152/Prkaa1/Sirt1/Nprl3	7
PND.associated-661	GObp	GO:0051293	establishment of spindle localization	7/1075	35/23262	0.000952234	0.008638	0.00599719	Myh9/Eya1/Kpnb1/Pafah1b1/Gpsm2/Spry1/Htt	7
PND.associated-662	GOmf	GO:0035198	miRNA binding	5/1068	15/22837	0.00044914	0.00770343	0.00602435	Lin28a/Ago1/Fmr1/Ago4/Dicer1	5
PND.associated-663	GObp	GO:0010660	regulation of muscle cell apoptotic process	10/1075	67/23262	0.000961439	0.00870516	0.00604382	Qk/Hmgcr/Map2k4/Lifr/Gsk3b/Dicer1/Pdcd4/Sirt1/Lrp6/Cflar	10
PND.associated-664	GObp	GO:0050920	regulation of chemotaxis	19/1075	185/23262	0.00097057	0.00875504	0.00607845	Sema4c/Stx3/Sema4g/Plxna2/Tiam1/Sema6a/Adam17/Notch1/Ppm1f/Plxna4/Efnb2/Sema3a/Sema3e/Robo1/Adam10/Ccr2/Robo2/Prkca/Thbs1	19
PND.associated-665	GObp	GO:0048814	regulation of dendrite morphogenesis	12/1075	91/23262	0.000970171	0.00875504	0.00607845	Pten/Tiam1/Epha4/Pafah1b1/Sgk1/Eef2k/Reln/Gsk3b/Dnm3/Ppp1r9a/Robo1/Rap2a	12
PND.associated-666	GObp	GO:0010632	regulation of epithelial cell migration	18/1075	171/23262	0.000982112	0.00884266	0.00613928	Tgfbr3/Hif1a/Rock2/Amotl1/Notch1/Stc1/Wnt7a/Ppm1f/Flt4/Nf1/Tgfb2/Sash1/Sema3a/Hbegf/Prkca/Fgf7/Thbs1/Itgb3	18
PND.associated-667	GObp	GO:0001755	neural crest cell migration	9/1075	56/23262	0.000993733	0.0089141	0.00618888	Sema4c/Sema4g/Hif1a/Alx1/Sema6a/Isl1/Zeb2/Sema3a/Sema3e	9
PND.associated-668	GObp	GO:0060711	labyrinthine layer development	9/1075	56/23262	0.000993733	0.0089141	0.00618888	Ncoa3/Gab1/Zfp36l1/Pcdh12/Vash2/Cdx2/Mapk1/Map2k1/Birc6	9
PND.associated-669	GObp	GO:0030856	regulation of epithelial cell differentiation	15/1075	130/23262	0.000997404	0.00893046	0.00620024	Tgfbr1/Alox8/Ncoa3/Clock/Sall1/Zfp36l1/Rock1/Rock2/Notch1/Btg1/Tgfb2/Zeb2/Zeb1/Apc/Cdkn1b	15
PND.associated-670	GObp	GO:0010634	positive regulation of epithelial cell migration	13/1075	104/23262	0.00101007	0.00902715	0.00626737	Hif1a/Rock2/Amotl1/Wnt7a/Ppm1f/Flt4/Tgfb2/Sash1/Hbegf/Prkca/Fgf7/Thbs1/Itgb3	13
PND.associated-671	GOmf	GO:0008194	UDP-glycosyltransferase activity	18/1068	159/22837	0.000475518	0.00803413	0.00628297	B3gat3/Galnt1/Pigm/Mgat4a/B4galt1/Galnt7/Dpy19l3/Chsy1/Gcnt1/Fut9/Has3/Ugcg/Ugt8a/B3galt2/Uggt1/Galnt3/Galnt13/Ogt	18
PND.associated-672	GOcc	GO:0005901	caveola	12/1090	91/23267	0.00109103	0.00911433	0.00629001	Tgfbr1/Insr/Scn5a/Adrb2/Bmpr1a/Akap6/Slc2a1/Gnaq/Irs1/Lrp6/Cbl/Mapk1	12
PND.associated-673	GOcc	GO:0030863	cortical cytoskeleton	12/1090	91/23267	0.00109103	0.00911433	0.00629001	Rdx/Utrn/Mapre1/Myh9/Sptb/Med28/Wasl/Ppp1r9a/Sptbn1/Slc2a1/Sptan1/Mtss1l	12
PND.associated-674	GObp	GO:0006475	internal protein amino acid acetylation	16/1075	144/23262	0.00103554	0.00923769	0.00641354	Ing3/Iws1/Kat2b/Rps6ka5/Kmt2a/Irf4/Bmi1/Isl1/Phf20/Dr1/Sirt1/Kat7/Morf4l2/Ehhadh/Kansl1/Ogt	16
PND.associated-675	GObp	GO:1903829	positive regulation of cellular protein localization	28/1075	322/23262	0.00106475	0.00948077	0.00658231	Tgfbr1/B3gat3/Rdx/Srebf2/Stx3/Rufy3/Plagl2/Ctdspl2/Camk4/Bmpr1a/Ept1/Edem1/Bap1/Cdc42/Gsk3b/Tgfb2/Ugcg/Ube2d3/Sptbn1/Akap6/Kat7/Kif5b/Cd2ap/Lep/Arih2/Uaca/Ogt/Zic1	28
PND.associated-676	GObp	GO:1903311	regulation of mRNA metabolic process	15/1075	131/23262	0.00107932	0.00948858	0.00658773	Tia1/Iws1/Tnrc6b/Tnrc6c/Zfp36l1/Fmr1/Zfp36l2/Srek1/Srsf3/Hnrnpr/Cnot7/Cpeb3/Thrap3/Btg2/Rc3h1	15
PND.associated-677	GObp	GO:0009798	axis specification	12/1075	92/23262	0.00106969	0.00948858	0.00658773	Wnt1/Frs2/Axin1/Bmpr1a/Notch1/Srf/Stc1/Wnt7a/Ski/Cdx2/Lrp6/Apc	12
PND.associated-678	GObp	GO:0060411	cardiac septum morphogenesis	10/1075	68/23262	0.00108133	0.00948858	0.00658773	Tgfbr1/Hand1/Smad7/Bmpr1a/Notch1/Isl1/Tgfb2/Zfpm2/Lrp6/Rarb	10
PND.associated-679	GObp	GO:0034390	smooth muscle cell apoptotic process	5/1075	18/23262	0.00108055	0.00948858	0.00658773	Map2k4/Gsk3b/Pdcd4/Sirt1/Lrp6	5
PND.associated-680	GObp	GO:0034391	regulation of smooth muscle cell apoptotic process	5/1075	18/23262	0.00108055	0.00948858	0.00658773	Map2k4/Gsk3b/Pdcd4/Sirt1/Lrp6	5
PND.associated-681	GObp	GO:0040033	negative regulation of translation, ncRNA-mediated	5/1075	18/23262	0.00108055	0.00948858	0.00658773	Tnrc6a/Tnrc6b/Tnrc6c/Ago1/Ago4	5
PND.associated-682	GObp	GO:0045974	regulation of translation, ncRNA-mediated	5/1075	18/23262	0.00108055	0.00948858	0.00658773	Tnrc6a/Tnrc6b/Tnrc6c/Ago1/Ago4	5
PND.associated-683	GObp	GO:0046716	muscle cell cellular homeostasis	5/1075	18/23262	0.00108055	0.00948858	0.00658773	Dmd/Cfl2/Hif1a/Srf/Apc	5
PND.associated-684	GObp	GO:0045785	positive regulation of cell adhesion	30/1075	354/23262	0.00108666	0.00951814	0.00660825	Dmd/Stx3/Utrn/Smad7/Il6st/Smoc2/Prex1/Gpam/Myo10/Rock1/Traf6/Socs5/Ppm1f/Bmi1/Gsk3b/Efnb2/Tgfb2/Ccdc80/Ap3d1/Itgav/Braf/Lep/Cd276/Ccr2/Prkca/Apc/Thbs1/Itgb3/Cd28/Col8a1	30
PND.associated-685	GObp	GO:0014897	striated muscle hypertrophy	11/1075	80/23262	0.00109934	0.00959446	0.00666124	Col14a1/Atp2a2/Tiam1/Map2k4/Wisp1/Gsk3b/Akap6/Nfatc3/Lep/Prkca/Trim63	11
PND.associated-686	GObp	GO:0021782	glial cell development	11/1075	80/23262	0.00109934	0.00959446	0.00666124	Dmd/Ercc2/Pten/Zfp488/Adam22/Cntn2/Sh3tc2/Nf1/Dicer1/Ski/Kras	11
PND.associated-687	GObp	GO:0030834	regulation of actin filament depolymerization	8/1075	46/23262	0.00110561	0.00959714	0.0066631	Rdx/Cfl2/Eps8/Sptb/Lmod1/Sptbn1/Sptan1/Plek	8
PND.associated-688	GObp	GO:0048536	spleen development	8/1075	46/23262	0.00110561	0.00959714	0.0066631	Cacnb4/Kmt2a/Adam17/Dicer1/Tet2/Ahr/Rc3h2/Rc3h1	8
PND.associated-689	GObp	GO:0060999	positive regulation of dendritic spine development	8/1075	46/23262	0.00110561	0.00959714	0.0066631	Mapk6/Tiam1/Fmr1/Pafah1b1/Eef2k/Reln/Ppp1r9a/Cpeb3	8
PND.associated-690	GOcc	GO:0005819	spindle	21/1090	215/23267	0.00122528	0.00965634	0.00666406	Birc5/Ercc2/Kif11/Mapre1/Nedd1/Rb1/Myh9/Myh10/Lats1/Pafah1b1/Rock2/Nin/Katnb1/Gpsm2/Arl8b/Cdc14a/Lats2/Tbl1xr1/Eml4/Mms19/Birc6	21
PND.associated-691	GOcc	GO:0030175	filopodium	11/1090	80/23267	0.00122705	0.00965634	0.00666406	Dmd/Rdx/Utrn/Rufy3/Epha4/Fmr1/Myo10/Ppp1r9a/Itgav/Gpm6a/Itgb3	11
PND.associated-692	GOcc	GO:0016442	RISC complex	4/1090	11/23267	0.00121292	0.00965634	0.00666406	Tarbp2/Ago1/Ago4/Dicer1	4
PND.associated-693	GOcc	GO:0031332	RNAi effector complex	4/1090	11/23267	0.00121292	0.00965634	0.00666406	Tarbp2/Ago1/Ago4/Dicer1	4
PND.associated-694	GObp	GO:0007605	sensory perception of sound	16/1075	145/23262	0.00111519	0.00966296	0.0067088	Aqp4/Homer2/Lrig2/Axin1/Tub/Mbp/Slitrk6/Dcdc2a/Clic5/Fbxo11/Col11a1/Tjp1/Pou4f2/Cdkn1b/Slc17a8/Myo6	16
PND.associated-695	GObp	GO:0050771	negative regulation of axonogenesis	9/1075	57/23262	0.00113244	0.00975166	0.00677038	Sema4c/Sema4g/Ulk2/Rufy3/Pten/Epha7/Sema6a/Sema3a/Sema3e	9
PND.associated-696	GObp	GO:0055021	regulation of cardiac muscle tissue growth	9/1075	57/23262	0.00113244	0.00975166	0.00677038	Col14a1/Tgfbr1/Pten/Bmpr1a/Notch1/Wisp1/Zfpm2/Gja1/Akap6	9
PND.associated-697	GObp	GO:0010799	regulation of peptidyl-threonine phosphorylation	7/1075	36/23262	0.00113551	0.00975166	0.00677038	Trim6/Smad7/Axin1/Phip/Gsk3b/Mapk1/Ogt	7
PND.associated-698	GObp	GO:0048013	ephrin receptor signaling pathway	7/1075	36/23262	0.00113551	0.00975166	0.00677038	Tiam1/Epha4/Epha7/Notch1/Ss18/Efnb2/Git1	7
PND.associated-699	GObp	GO:0048841	regulation of axon extension involved in axon guidance	7/1075	36/23262	0.00113551	0.00975166	0.00677038	Sema4c/Sema4g/Plxna2/Sema6a/Plxna4/Sema3a/Sema3e	7
PND.associated-700	GObp	GO:1903320	regulation of protein modification by small protein conjugation or removal	20/1075	202/23262	0.00114067	0.00977859	0.00678908	Tgfbr1/Dcun1d3/Adrb2/Wnt1/Smad7/Pten/Dcun1d4/Trib2/Kdm2a/Axin1/Skp2/Zer1/Sash1/Arrdc3/Ube2d1/Zyg11b/Fem1b/Hdac4/Rnf111/Ogt	20
PND.associated-701	GObp	GO:0000083	regulation of transcription involved in G1/S transition of mitotic cell cycle	4/1075	11/23262	0.00115263	0.00981153	0.00681195	Bach1/Npat/Rb1/Klf11	4
PND.associated-702	GObp	GO:0034088	maintenance of mitotic sister chromatid cohesion	4/1075	11/23262	0.00115263	0.00981153	0.00681195	Rb1/Mau2/Tnks/Atrx	4
PND.associated-703	GObp	GO:0045717	negative regulation of fatty acid biosynthetic process	4/1075	11/23262	0.00115263	0.00981153	0.00681195	Wdtc1/Erlin2/Sirt1/Insig1	4
PND.associated-704	GObp	GO:1902170	cellular response to reactive nitrogen species	4/1075	11/23262	0.00115263	0.00981153	0.00681195	Kcnc2/Foxo1/Thbs1/Cflar	4
PND.associated-705	GObp	GO:0036293	response to decreased oxygen levels	19/1075	188/23262	0.00117591	0.00998847	0.00693479	Bach1/Pak1/Hif1an/Adrb2/Pten/Epas1/Hif1a/Zfp36l1/Suv39h2/Adam17/Notch1/Nf1/Fosl2/Tgfb2/Nfatc3/Sirt1/Loxl2/Itpr1/Ogt	19
PND.associated-706	GObp	GO:0071453	cellular response to oxygen levels	12/1075	93/23262	0.00117754	0.00998847	0.00693479	Bach1/Hif1an/Adrb2/Pten/Epas1/Hif1a/Zfp36l1/Suv39h2/Notch1/Foxo1/Sirt1/Ogt	12
PND.associated-707	GObp	GO:0022612	gland morphogenesis	16/1075	146/23262	0.00119996	0.0101608	0.00705441	Ncoa3/Frs2/B4galt1/Notch1/Btbd7/Sulf1/Sema3a/Fem1b/Sostdc1/Tet2/Lrp6/Etv4/Robo1/Btrc/Fgf7/Cflar	16
PND.associated-708	GOcc	GO:0044295	axonal growth cone	6/1090	27/23267	0.00132208	0.0102556	0.00707759	Tiam1/Epha4/Nin/Kif5b/Gpm6a/Apc	6
PND.associated-709	GObp	GO:0008064	regulation of actin polymerization or depolymerization	17/1075	160/23262	0.00120946	0.0102233	0.00709782	Rdx/Rictor/Wasf1/Cfl2/Prex1/Eps8/Fchsd2/Lats1/Sptb/Lmod1/Wasl/Ppp1r9a/Sptbn1/Jmy/Sptan1/Plek/Gmfb	17
PND.associated-710	GObp	GO:0007569	cell aging	11/1075	81/23262	0.00121998	0.0102943	0.00714711	Wnt1/Pten/Bmpr1a/Srf/Zmiz1/Pdcd4/Smc6/Sirt1/Htt/Map2k1/Kras	11
PND.associated-711	GObp	GO:0050999	regulation of nitric-oxide synthase activity	6/1075	27/23262	0.00123224	0.0103616	0.00719382	Dhfr/Gla/Acvr2a/Gsk3b/Lep/Kras	6
PND.associated-712	GObp	GO:0060964	regulation of gene silencing by miRNA	6/1075	27/23262	0.00123224	0.0103616	0.00719382	Lin28a/Tnrc6c/Ncor2/Fmr1/Elavl1/Map2k1	6
PND.associated-713	GOmf	GO:0004386	helicase activity	18/1068	161/22837	0.00055276	0.00920183	0.00719615	Ddx19a/Smarcad1/Ercc2/Entpd7/Dhx8/Ddx19b/Chd9/Ino80/Ddx3x/Rad54l2/Chd6/Dicer1/Nudt4/Dhx35/Atrx/Ddx3y/D1Pas1/Smarca1	18
PND.associated-714	GObp	GO:0090150	establishment of protein localization to membrane	23/1075	248/23262	0.00123811	0.0103929	0.00721555	Bcl2l1/Rdx/Srpr/Rab10/Rab3gap1/Rab34/Rock1/Rock2/Rhoq/Sec61a1/Arl6ip1/Appl1/Sptbn1/Sec62/Sec63/Npc1/Kif5b/Braf/Tspan14/Ssr1/D230025D16Rik/Fam126a/Ogt	23
PND.associated-715	GObp	GO:0016573	histone acetylation	15/1075	133/23262	0.00126024	0.010542	0.00731908	Ing3/Iws1/Kat2b/Rps6ka5/Kmt2a/Irf4/Bmi1/Isl1/Phf20/Dr1/Sirt1/Kat7/Morf4l2/Kansl1/Ogt	15
PND.associated-716	GObp	GO:0031047	gene silencing by RNA	15/1075	133/23262	0.00126024	0.010542	0.00731908	Tarbp2/Lin28a/Lin28b/Tnrc6a/Tnrc6b/Tnrc6c/Ago1/Ncor2/Fmr1/Cnot7/Ago4/Dicer1/Elavl1/Dgcr8/Map2k1	15
PND.associated-717	GOmf	GO:0008536	Ran GTPase binding	7/1068	32/22837	0.000577359	0.00947203	0.00740746	Birc5/Kpnb1/Ranbp10/Xpo7/Ipo11/Ipo8/Nup50	7
PND.associated-718	GObp	GO:0001885	endothelial cell development	9/1075	58/23262	0.00128639	0.0107051	0.00743236	Dmd/Rdx/Rock1/Rock2/Vezf1/Stc1/Wnt7a/Cldn1/Tjp1	9
PND.associated-719	GObp	GO:0055117	regulation of cardiac muscle contraction	9/1075	58/23262	0.00128639	0.0107051	0.00743236	Atp2a2/Dmd/Scn5a/Smad7/Pde4b/Stc1/Kcnj2/Akap6/Hdac4	9
PND.associated-720	GObp	GO:0097061	dendritic spine organization	9/1075	58/23262	0.00128639	0.0107051	0.00743236	Pten/Tiam1/Epha4/Pafah1b1/Eef2k/Wnt7a/Reln/Dnm3/Ppp1r9a	9
PND.associated-721	GObp	GO:0030832	regulation of actin filament length	17/1075	161/23262	0.00129542	0.0107618	0.00747167	Rdx/Rictor/Wasf1/Cfl2/Prex1/Eps8/Fchsd2/Lats1/Sptb/Lmod1/Wasl/Ppp1r9a/Sptbn1/Jmy/Sptan1/Plek/Gmfb	17
PND.associated-722	GObp	GO:0045665	negative regulation of neuron differentiation	21/1075	219/23262	0.00130569	0.0108285	0.00751798	Sema4c/Sema4g/Ulk2/Rufy3/Pten/Epha4/Epha7/Pafah1b1/Sema6a/Notch1/Cntn2/Isl1/Stmn2/Gsk3b/Dixdc1/Dnm3/Sema3a/Sema3e/Cntn4/Pmp22/Adcy6	21
PND.associated-723	GObp	GO:0014902	myotube differentiation	13/1075	107/23262	0.00131739	0.0108882	0.00755943	Dmd/Wnt1/Myh9/Six4/Notch1/Gsk3b/Nfatc3/Ski/Xk/Hdac4/Dyrk1b/Stim1/Cflar	13
PND.associated-724	GObp	GO:0018022	peptidyl-lysine methylation	13/1075	107/23262	0.00131739	0.0108882	0.00755943	Ash1l/Iws1/Kmt2a/Suv39h2/Setd7/Sirt1/Wdr82/Atrx/Tet2/Nsd1/Tet3/Suz12/Ogt	13
PND.associated-725	GObp	GO:0014896	muscle hypertrophy	11/1075	82/23262	0.0013513	0.0111494	0.00774077	Col14a1/Atp2a2/Tiam1/Map2k4/Wisp1/Gsk3b/Akap6/Nfatc3/Lep/Prkca/Trim63	11
PND.associated-726	GObp	GO:0048708	astrocyte differentiation	10/1075	70/23262	0.0013578	0.0111839	0.00776476	Hmga2/Epha4/Il6st/Notch1/Cntn2/Nf1/Mapk1/Map2k1/Serpine2/Kras	10
PND.associated-727	GObp	GO:0006066	alcohol metabolic process	22/1075	235/23262	0.00138549	0.0113815	0.00790194	Sord/Srebf2/Mbtps2/Prkaa2/Abca1/Pten/Acer2/Hmgcr/Sgpp1/Aplp2/Hmgcs2/Ppip5k2/Erlin2/Prkaa1/Nudt4/Npc1/Insig1/Lep/Plek/Dpm1/Hsd17b7/Slc5a3	22
PND.associated-728	GObp	GO:0007369	gastrulation	17/1075	162/23262	0.00138649	0.0113815	0.00790194	Hand1/Tnrc6c/Frs2/Axin1/Bmpr1a/Col5a1/Eya1/Foxc1/Srf/Acvr2a/Htt/Itgav/Prkar1a/Dusp2/Lrp6/Nsd1/Dusp6	17
PND.associated-729	GOcc	GO:0098644	complex of collagen trimers	5/1090	19/23267	0.00149947	0.0114678	0.0079142	Col4a1/Col5a1/Col11a1/Col4a3/Col5a3	5
PND.associated-730	GOcc	GO:0097060	synaptic membrane	25/1090	279/23267	0.0015289	0.0115304	0.00795742	Dmd/Sema4c/Stx3/Homer2/Pten/Nbea/Camk2n1/Epha4/Epha7/Fmr1/Kcna1/Gria3/Kcnc2/Gabra1/Lin7c/Erc2/Gpr156/Usp48/Lrrtm4/Cask/Itpr1/Dlg3/Shc4/Lrrtm2/Sept3	25
PND.associated-731	GObp	GO:0003148	outflow tract septum morphogenesis	5/1075	19/23262	0.00141108	0.0114858	0.00797438	Bmpr1a/Isl1/Tgfb2/Zfpm2/Rarb	5
PND.associated-732	GObp	GO:0015812	gamma-aminobutyric acid transport	5/1075	19/23262	0.00141108	0.0114858	0.00797438	Cacnb4/Pak1/Slc6a1/Nf1/Htr2c	5
PND.associated-733	GObp	GO:0043984	histone H4-K16 acetylation	5/1075	19/23262	0.00141108	0.0114858	0.00797438	Kmt2a/Phf20/Sirt1/Kansl1/Ogt	5
PND.associated-734	GObp	GO:0060788	ectodermal placode formation	5/1075	19/23262	0.00141108	0.0114858	0.00797438	Frs2/Axin1/Six4/Cdc42/Lrp6	5
PND.associated-735	GObp	GO:0071697	ectodermal placode morphogenesis	5/1075	19/23262	0.00141108	0.0114858	0.00797438	Frs2/Axin1/Six4/Cdc42/Lrp6	5
PND.associated-736	GObp	GO:0048736	appendage development	19/1075	191/23262	0.0014172	0.0114969	0.00798209	Fras1/Plxna2/Lmbr1/Sall1/Alx1/Bmpr1a/Notch1/Wnt7a/Dync2h1/Dicer1/Gja1/Rpgrip1l/Reck/Ski/Gnaq/Atrx/Lrp6/Rarb/Rc3h2	19
PND.associated-737	GObp	GO:0060173	limb development	19/1075	191/23262	0.0014172	0.0114969	0.00798209	Fras1/Plxna2/Lmbr1/Sall1/Alx1/Bmpr1a/Notch1/Wnt7a/Dync2h1/Dicer1/Gja1/Rpgrip1l/Reck/Ski/Gnaq/Atrx/Lrp6/Rarb/Rc3h2	19
PND.associated-738	GObp	GO:0003158	endothelium development	13/1075	108/23262	0.00143567	0.0116272	0.00807255	Tgfbr1/Dmd/Rdx/Rock1/Rock2/Vezf1/Notch1/Stc1/Wnt7a/Btg1/Pbrm1/Cldn1/Tjp1	13
PND.associated-739	GObp	GO:0001505	regulation of neurotransmitter levels	18/1075	177/23262	0.00145778	0.0117669	0.00816952	Atp2a2/Gad1/Pak1/Stx3/Slc30a1/Rab3gap1/Fmr1/Asic1/Wnt7a/Syt4/Sv2a/Nf1/Lin7c/Ppp1r9a/Braf/Htr2c/Unc13b/Kcnc4	18
PND.associated-740	GObp	GO:0060324	face development	9/1075	59/23262	0.00145676	0.0117669	0.00816952	Rab3gap1/Srf/Tgfb2/Ski/Braf/Lrp6/Crispld1/Mapk1/Map2k1	9
PND.associated-741	GObp	GO:0048706	embryonic skeletal system development	15/1075	135/23262	0.00146599	0.0118134	0.00820183	Tgfbr1/Tbx15/Alx1/Axin1/Eya1/Six4/Sp1/Acvr2a/Bmi1/Dlx1/Tgfb2/Sulf1/Col11a1/Mbtd1/Zeb1	15
PND.associated-742	GObp	GO:0071456	cellular response to hypoxia	11/1075	83/23262	0.00149398	0.012019	0.00834454	Bach1/Hif1an/Adrb2/Pten/Epas1/Hif1a/Zfp36l1/Suv39h2/Notch1/Sirt1/Ogt	11
PND.associated-743	GObp	GO:0048639	positive regulation of developmental growth	18/1075	178/23262	0.0015535	0.012477	0.00866252	Hmga2/Insr/Rufy3/Adrb2/Serp1/Gpam/Bmpr1a/Pafah1b1/Ist1/Notch1/Srf/Syt4/Wisp1/Gsk3b/Zfpm2/Akap6/Lep/Map1b	18
PND.associated-744	GObp	GO:0001889	liver development	13/1075	109/23262	0.00156263	0.0125296	0.00869902	Tgfbr3/Wnt1/Man2a1/Notch1/Sp1/Nf1/Onecut2/Rpgrip1l/Sec63/Tet2/Aacs/Ahr/Cflar	13
PND.associated-745	GOmf	GO:0046527	glucosyltransferase activity	11/1068	75/22837	0.000698899	0.0112167	0.00877187	Pigm/B4galt1/Galnt7/Dpy19l3/Fut9/Ugcg/Ugt8a/B3galt2/Kdelc1/Uggt1/Galnt13	11
PND.associated-746	GOmf	GO:0045182	translation regulator activity	7/1068	33/22837	0.000703522	0.0112167	0.00877187	Igf2bp1/Samd4b/Fmr1/Paip2/Cpeb3/Ppp1r15b/Ireb2	7
PND.associated-747	GObp	GO:0009743	response to carbohydrate	17/1075	164/23262	0.00158495	0.0126456	0.00877958	Aqp4/Birc5/Tiam1/Hif1a/Zfp36l1/Gpam/Hmgcr/Cacna1e/Cdk16/Sidt2/Calcrl/Sirt1/Kif5b/Aacs/Prkca/Thbs1/Ogt	17
PND.associated-748	GObp	GO:0031345	negative regulation of cell projection organization	17/1075	164/23262	0.00158495	0.0126456	0.00877958	Sema4c/Sema4g/Ulk2/Rufy3/Pten/Epha4/Epha7/Cep97/Pafah1b1/Sema6a/Stmn2/Gsk3b/Dnm3/Sema3a/Sema3e/Pmp22/Adcy6	17
PND.associated-749	GObp	GO:0018023	peptidyl-lysine trimethylation	7/1075	38/23262	0.00158424	0.0126456	0.00877958	Iws1/Kmt2a/Suv39h2/Atrx/Tet2/Tet3/Ogt	7
PND.associated-750	GObp	GO:0007568	aging	16/1075	150/23262	0.00159553	0.012709	0.00882361	Ercc2/Wnt1/Pten/Serp1/Bmpr1a/Srf/Tfcp2l1/Zmiz1/Pdcd4/Smc6/Sec63/Sirt1/Htt/Tmem135/Map2k1/Kras	16
PND.associated-751	GObp	GO:2000116	regulation of cysteine-type endopeptidase activity	20/1075	208/23262	0.00162675	0.0129364	0.00898149	Birc5/Hip1/Fnip1/Epha7/Acer2/Sh3rf1/Ddx3x/Csnk2a1/Stat1/Ppm1f/Triap1/Arl6ip1/Sirt1/Htt/Col4a3/Robo1/Uaca/Thbs1/Cdkn1b/Cflar	20
PND.associated-752	GOcc	GO:0098827	endoplasmic reticulum subcompartment	4/1090	12/23267	0.00175221	0.0130335	0.00899475	Rab10/Rab3gap1/Kpnb1/Stim1	4
PND.associated-753	GObp	GO:0030510	regulation of BMP signaling pathway	11/1075	84/23262	0.00164877	0.0130762	0.00907851	Tgfbr3/Wnt1/Smad7/Ctdspl2/Vwc2l/Notch1/Acvr2a/Sulf1/Ski/Sostdc1/Fbn1	11
PND.associated-754	GObp	GO:0034086	maintenance of sister chromatid cohesion	4/1075	12/23262	0.00166596	0.0130762	0.00907851	Rb1/Mau2/Tnks/Atrx	4
PND.associated-755	GObp	GO:0045906	negative regulation of vasoconstriction	4/1075	12/23262	0.00166596	0.0130762	0.00907851	Dock4/Hif1a/Lep/Ahr	4
PND.associated-756	GObp	GO:0045955	negative regulation of calcium ion-dependent exocytosis	4/1075	12/23262	0.00166596	0.0130762	0.00907851	Fmr1/Notch1/Syt4/Braf	4
PND.associated-757	GObp	GO:0060502	epithelial cell proliferation involved in lung morphogenesis	4/1075	12/23262	0.00166596	0.0130762	0.00907851	Hmga2/Cdc42/Map2k1/Fgf7	4
PND.associated-758	GObp	GO:0061418	regulation of transcription from RNA polymerase II promoter in response to hypoxia	4/1075	12/23262	0.00166596	0.0130762	0.00907851	Bach1/Hif1an/Hif1a/Notch1	4
PND.associated-759	GObp	GO:0070932	histone H3 deacetylation	4/1075	12/23262	0.00166596	0.0130762	0.00907851	Smarcad1/Sirt7/Sirt1/Hdac4	4
PND.associated-760	GObp	GO:1902337	regulation of apoptotic process involved in morphogenesis	4/1075	12/23262	0.00166596	0.0130762	0.00907851	Tgfbr3/B4galt1/Foxc1/Tgfb2	4
PND.associated-761	GOmf	GO:0019903	protein phosphatase binding	16/1068	138/22837	0.000739476	0.0116262	0.0090921	Insr/Ppp2r2a/Hmgcr/Ptpn1/Stat1/Smg5/Flt4/Shoc2/Ppp1r9a/Foxo1/Akap6/Cttnbp2nl/Ywhae/Itpr1/Dlg3/Cdkn1b	16
PND.associated-762	GOcc	GO:0005875	microtubule associated complex	15/1090	136/23267	0.00180318	0.0132315	0.00913133	Birc5/Kif11/Dnal1/Dync1li2/Pafah1b1/Dynlt3/Katnb1/Dync2h1/Kif5b/Snx4/Ywhae/Map1b/Kif1b/Kif5c/Actr1a	15
PND.associated-763	GObp	GO:0010657	muscle cell apoptotic process	10/1075	72/23262	0.00168918	0.0131889	0.00915679	Qk/Hmgcr/Map2k4/Lifr/Gsk3b/Dicer1/Pdcd4/Sirt1/Lrp6/Cflar	10
PND.associated-764	GObp	GO:0050852	T cell receptor signaling pathway	10/1075	72/23262	0.00168918	0.0131889	0.00915679	Cacnb4/Nras/Pde4b/Traf6/Cblb/Braf/Dusp22/Mapk1/Cd28/Rc3h1	10
PND.associated-765	GObp	GO:0043388	positive regulation of DNA binding	8/1075	49/23262	0.00169124	0.0131889	0.00915679	Ercc2/Trim6/Rb1/Hipk1/Traf6/Irf4/Isl1/Ski	8
PND.associated-766	GObp	GO:0060428	lung epithelium development	8/1075	49/23262	0.00169124	0.0131889	0.00915679	Hmga2/Ncor2/Eya1/Fndc3b/Gpsm2/Cdc42/Map2k1/Fgf7	8
PND.associated-767	GOcc	GO:0044291	cell-cell contact zone	10/1090	72/23267	0.00186803	0.0135246	0.00933361	Pak1/Scn5a/Tiam1/Vcl/Kcnj2/Gja1/Akap6/Sptan1/Tjp1/Tln2	10
PND.associated-768	GObp	GO:0043623	cellular protein complex assembly	37/1075	480/23262	0.00173199	0.013485	0.00936235	Dmd/Rdx/Tgfbr3/Rictor/Trim6/Hip1/Mapre1/Wasf1/Fcho2/Rab3gap1/Prex1/Eps8/Fchsd2/Axin1/Kpnb1/Lats1/Sgk1/Nin/Sptb/Lmod1/Stmn2/Hdgfrp3/Wasl/Dnm3/Ppp1r9a/Sptbn1/Jmy/Sptan1/Unc13b/Cox10/Map1b/Gmfb/Tmem33/Exoc8/Stxbp6/Apc/Cdkn1b	37
PND.associated-769	GObp	GO:0022407	regulation of cell-cell adhesion	30/1075	365/23262	0.00174688	0.0135791	0.00942767	Rdx/Adrb2/Wnt1/Smad7/Epha7/Il6st/Sos1/Gpam/Myo10/Prdm1/Traf6/Socs5/Podxl/Bmi1/Efnb2/Dicer1/Cblb/Ap3d1/Prkar1a/Braf/Lep/Cd276/Dusp22/Ccr2/Prkca/Map2k1/Zeb1/Serpine2/Cd28/Rc3h1	30
PND.associated-770	GObp	GO:0021915	neural tube development	18/1075	180/23262	0.00176093	0.0136663	0.00948823	Sema4c/Plxna2/Wnt1/Hif1a/Sall1/Kdm2a/Zfp36l1/Alx1/Rock2/Traf6/Notch1/Bmi1/Nf1/Zeb2/Rpgrip1l/Ski/Lrp6/Nup50	18
PND.associated-771	GOmf	GO:0035613	RNA stem-loop binding	4/1068	10/22837	0.000796203	0.0121798	0.00952499	Fmr1/Ddx3x/Cpeb3/Rc3h1	4
PND.associated-772	GOmf	GO:0048027	mRNA 5'-UTR binding	4/1068	10/22837	0.000796203	0.0121798	0.00952499	Igf2bp1/Igf2bp3/Fmr1/Ddx3x	4
PND.associated-773	GObp	GO:0042176	regulation of protein catabolic process	26/1075	302/23262	0.00181305	0.0140033	0.00972221	Rdx/Smarcc1/Arih1/Wnt1/Smad7/Pten/Ankib1/Trib2/Fmr1/Axin1/Socs5/Edem1/Csnk2a1/Cdc42/Usp25/Gsk3b/Rfwd2/Cblb/Gja1/Foxo1/Atxn3/Arih2/Rad23b/Btrc/Apc/Serpine2	26
PND.associated-774	GObp	GO:0071696	ectodermal placode development	5/1075	20/23262	0.00181049	0.0140033	0.00972221	Frs2/Axin1/Six4/Cdc42/Lrp6	5
PND.associated-775	GObp	GO:1901532	regulation of hematopoietic progenitor cell differentiation	5/1075	20/23262	0.00181049	0.0140033	0.00972221	Fnip1/Sos1/Foxc1/Notch1/N4bp2l2	5
PND.associated-776	GObp	GO:0018393	internal peptidyl-lysine acetylation	15/1075	138/23262	0.00182689	0.0140703	0.00976874	Ing3/Iws1/Kat2b/Rps6ka5/Kmt2a/Irf4/Bmi1/Isl1/Phf20/Dr1/Sirt1/Kat7/Morf4l2/Kansl1/Ogt	15
PND.associated-777	GObp	GO:0086004	regulation of cardiac muscle cell contraction	6/1075	29/23262	0.00182754	0.0140703	0.00976874	Atp2a2/Scn5a/Pde4b/Stc1/Kcnj2/Akap6	6
PND.associated-778	GOcc	GO:0031012	extracellular matrix	38/1090	494/23267	0.00199005	0.0142184	0.00981244	Col14a1/Tgfbr3/Col24a1/Fras1/Adamts15/Frem2/Wnt1/Smoc2/Lamc1/Chl1/Myh9/Col4a1/Col5a1/Hapln1/Lamc2/Wnt7a/Reln/Wisp1/Tgfb2/Ccdc80/Col11a1/Col4a3/Col6a2/Col7a1/Col9a1/Fbn1/Lpl/Cd93/Matn3/Mfap5/Col5a3/Loxl2/Cask/Crtac1/Serpine2/Thbs1/Adamts5/Col8a1	38
PND.associated-779	GObp	GO:0008584	male gonad development	13/1075	111/23262	0.00184454	0.0141561	0.00982831	Tgfbr1/Fndc3a/Bcl2l1/Hmga2/Insr/Six4/H3f3b/Acvr2a/Zfpm2/Ago4/Sema3a/Atrx/Ing2	13
PND.associated-780	GObp	GO:0046546	development of primary male sexual characteristics	13/1075	111/23262	0.00184454	0.0141561	0.00982831	Tgfbr1/Fndc3a/Bcl2l1/Hmga2/Insr/Six4/H3f3b/Acvr2a/Zfpm2/Ago4/Sema3a/Atrx/Ing2	13
PND.associated-781	GObp	GO:0032272	negative regulation of protein polymerization	9/1075	61/23262	0.0018518	0.0141893	0.00985137	Rdx/Mapre1/Eps8/Sgk1/Sptb/Lmod1/Stmn2/Sptbn1/Sptan1	9
PND.associated-782	GObp	GO:0030282	bone mineralization	12/1075	98/23262	0.00186088	0.0142364	0.00988401	Ercc2/Txlng/Adrb2/Klf10/Hif1a/Bmpr1a/Phex/Acvr2a/Gja1/Lep/Cd276/Ank	12
PND.associated-783	GObp	GO:0008154	actin polymerization or depolymerization	18/1075	181/23262	0.00187311	0.0143073	0.00993325	Rdx/Rictor/Wasf1/Cfl2/Prex1/Eps8/Fchsd2/Lats1/Mical2/Sptb/Lmod1/Wasl/Ppp1r9a/Sptbn1/Jmy/Sptan1/Plek/Gmfb	18
PND.associated-784	GOcc	GO:0005667	transcription factor complex	30/1090	364/23267	0.00205602	0.0144486	0.00997132	Pbx3/Ercc2/Nr6a1/Hand1/Ncoa3/Smad7/Npas2/Clock/Epas1/Hif1a/Rb1/Mga/Hivep2/Naa15/Rbl1/Alx1/Nr5a2/Tfdp2/Lhx3/Nrbf2/Tbp/Tfcp2l1/Ski/Med17/Hnf4g/Ing2/Ahr/Taf5/Zeb1/Arid2	30
PND.associated-785	GOcc	GO:0035097	histone methyltransferase complex	10/1090	73/23267	0.00207549	0.0144486	0.00997132	Mga/Kmt2a/Phf20/Sirt1/Wdr82/Nsd1/Prdm4/Kansl1/Suz12/Ogt	10
GROUP.associated-01	GObp	GO:0031346	positive regulation of cell projection organization	25/361	365/23262	6.84788e-10	2.46181e-06	1.87272e-06	Tgfbr1/Cep135/Ccr7/Wnt1/Rufy3/Cep120/Qk/Cpeb3/Cnr1/Syt4/Gsk3b/Prkci/Sema7a/Epha4/Wasl/Coro1c/Dixdc1/Fkbp1b/Sema5a/Rapgef2/Kidins220/Pafah1b1/Bmp7/Ret/Map2k1	25	Top 10 GROUP-associated GO annotations sorted by smallest to largest q value then by largest to smallest gene count
GROUP.associated-02	GObp	GO:0061564	axon development	27/361	440/23262	1.56667e-09	2.8161e-06	2.14222e-06	Pak1/Plxna2/Sema4c/Sema4g/Ulk2/Rufy3/Cnr1/Gsk3b/Chl1/Prkca/Sema7a/Pten/Egr2/Epha4/Stxbp5/Cckar/Rab10/Dixdc1/Fkbp1b/Sema5a/Adcy1/Vcl/Pafah1b1/Bmp7/Ret/Mapk8ip3/Map2k1	27
GROUP.associated-03	GObp	GO:0043410	positive regulation of MAPK cascade	26/361	446/23262	9.16289e-09	8.23515e-06	6.26452e-06	Tgfbr1/Adrb2/Adrb3/Ccr7/Insr/Pak1/Sema4c/Gdf6/Nod2/Ercc6/Gab1/Rap1b/Prkca/Axin1/Sema7a/Pten/Epha4/Htr2c/Dixdc1/Rapgef2/Taok1/Magi3/Pdgfra/Mapk8ip3/Map2k1/Pdgfc	26
GROUP.associated-04	GObp	GO:0007409	axonogenesis	25/361	412/23262	8.04953e-09	8.23515e-06	6.26452e-06	Pak1/Plxna2/Sema4c/Sema4g/Ulk2/Rufy3/Gsk3b/Chl1/Prkca/Sema7a/Pten/Egr2/Epha4/Stxbp5/Cckar/Rab10/Dixdc1/Sema5a/Adcy1/Vcl/Pafah1b1/Bmp7/Ret/Mapk8ip3/Map2k1	25
GROUP.associated-05	GObp	GO:0045666	positive regulation of neuron differentiation	23/361	373/23262	2.40609e-08	1.62198e-05	1.23385e-05	Rufy3/Lin28a/Gdf6/Neurod1/Qk/Cpeb3/Cnr1/Syt4/Gsk3b/Prkci/Sema7a/Vwc2l/Epha4/Dixdc1/Fkbp1b/Sema5a/Rapgef2/Kidins220/Pafah1b1/Bmp7/Ret/Mapk8ip3/Map2k1	23
GROUP.associated-06	GObp	GO:0018209	peptidyl-serine modification	20/361	287/23262	2.70707e-08	1.62198e-05	1.23385e-05	Tgfbr1/Dmd/Galnt1/Pak1/Rictor/Trim6/Fnip1/Mapk1/Gsk3b/Rps6ka5/Prkaa1/Camk4/Prkca/Prkci/Axin1/Pak2/Stk38l/Smg1/Pfn2/Ret	20
GROUP.associated-07	GObp	GO:0032535	regulation of cellular component size	22/361	353/23262	4.0408e-08	2.07524e-05	1.57864e-05	Aqp4/Plxna2/Rdx/Sema4c/Sema4g/Ulk2/Rufy3/Rictor/Gsk3b/Prex1/Sema7a/Pten/Gmfb/Wasl/Fchsd2/Wdtc1/Sema5a/Pfn2/Wasf1/Pafah1b1/Ret/Plekhh2	22
GROUP.associated-08	GObp	GO:0018105	peptidyl-serine phosphorylation	19/361	272/23262	5.82893e-08	2.61938e-05	1.99258e-05	Tgfbr1/Dmd/Pak1/Rictor/Trim6/Fnip1/Mapk1/Gsk3b/Rps6ka5/Prkaa1/Camk4/Prkca/Prkci/Axin1/Pak2/Stk38l/Smg1/Pfn2/Ret	19
GROUP.associated-09	GObp	GO:0032872	regulation of stress-activated MAPK cascade	16/361	195/23262	7.28835e-08	2.81333e-05	2.14012e-05	Ccr7/Pak1/Sema4c/Gdf6/Nod2/Ercc6/Gab1/Mapk1/Axin1/Epha4/Dixdc1/Taok1/Magi3/Pafah1b1/Mapk8ip3/Map2k1	16
GROUP.associated-10	GObp	GO:0070302	regulation of stress-activated protein kinase signaling cascade	16/361	196/23262	7.82567e-08	2.81333e-05	2.14012e-05	Ccr7/Pak1/Sema4c/Gdf6/Nod2/Ercc6/Gab1/Mapk1/Axin1/Epha4/Dixdc1/Taok1/Magi3/Pafah1b1/Mapk8ip3/Map2k1	16
GROUP.associated-11	GObp	GO:0010975	regulation of neuron projection development	25/361	488/23262	2.1378e-07	6.98673e-05	5.31485e-05	Plxna2/Sema4c/Sema4g/Ulk2/Rufy3/Qk/Cpeb3/Adcy6/Cnr1/Syt4/Gsk3b/Prex1/Prkci/Sema7a/Pten/Epha4/Dixdc1/Fkbp1b/Sema5a/Rapgef2/Kidins220/Pafah1b1/Bmp7/Ret/Map2k1	25
GROUP.associated-12	GObp	GO:0032874	positive regulation of stress-activated MAPK cascade	13/361	138/23262	2.5152e-07	7.53513e-05	5.73202e-05	Ccr7/Pak1/Sema4c/Gdf6/Nod2/Ercc6/Gab1/Axin1/Epha4/Dixdc1/Taok1/Magi3/Mapk8ip3	13
GROUP.associated-13	GObp	GO:0070304	positive regulation of stress-activated protein kinase signaling cascade	13/361	139/23262	2.73634e-07	7.56703e-05	5.75629e-05	Ccr7/Pak1/Sema4c/Gdf6/Nod2/Ercc6/Gab1/Axin1/Epha4/Dixdc1/Taok1/Magi3/Mapk8ip3	13
GROUP.associated-14	GObp	GO:0051961	negative regulation of nervous system development	19/361	305/23262	3.46522e-07	8.89818e-05	6.7689e-05	Hmga2/Sema4c/Sema4g/Ulk2/Rufy3/Lin28a/Mycn/Adcy6/Gsk3b/Hook3/Pten/Epha4/Prkacb/Dixdc1/Sema5a/Rapgef2/Jag1/Pafah1b1/Bmp7	19
GROUP.associated-15	GObp	GO:0051403	stress-activated MAPK cascade	16/361	221/23262	4.04706e-07	9.69946e-05	7.37843e-05	Ccr7/Pak1/Sema4c/Gdf6/Nod2/Ercc6/Gab1/Mapk1/Axin1/Epha4/Dixdc1/Taok1/Magi3/Pafah1b1/Mapk8ip3/Map2k1	16
GROUP.associated-16	GObp	GO:0050770	regulation of axonogenesis	14/361	170/23262	4.58722e-07	0.000103069	7.84053e-05	Plxna2/Sema4c/Sema4g/Ulk2/Rufy3/Gsk3b/Sema7a/Pten/Epha4/Dixdc1/Sema5a/Pafah1b1/Ret/Map2k1	14
GROUP.associated-17	GObp	GO:0050768	negative regulation of neurogenesis	18/361	283/23262	5.2226e-07	0.000110443	8.40143e-05	Hmga2/Sema4c/Sema4g/Ulk2/Rufy3/Lin28a/Mycn/Adcy6/Gsk3b/Hook3/Pten/Epha4/Dixdc1/Sema5a/Rapgef2/Jag1/Pafah1b1/Bmp7	18
GROUP.associated-18	GObp	GO:0010721	negative regulation of cell development	19/361	318/23262	6.533e-07	0.000113011	8.59681e-05	Hmga2/Sema4c/Sema4g/Ulk2/Rufy3/Lin28a/Mycn/Adcy6/Gsk3b/Hook3/Pten/Epha4/Coro1c/Dixdc1/Sema5a/Rapgef2/Jag1/Pafah1b1/Bmp7	19
GROUP.associated-19	GObp	GO:0010976	positive regulation of neuron projection development	18/361	286/23262	6.08951e-07	0.000113011	8.59681e-05	Rufy3/Qk/Cpeb3/Cnr1/Syt4/Gsk3b/Prkci/Sema7a/Epha4/Dixdc1/Fkbp1b/Sema5a/Rapgef2/Kidins220/Pafah1b1/Bmp7/Ret/Map2k1	18
GROUP.associated-20	GObp	GO:0031098	stress-activated protein kinase signaling cascade	16/361	228/23262	6.14906e-07	0.000113011	8.59681e-05	Ccr7/Pak1/Sema4c/Gdf6/Nod2/Ercc6/Gab1/Mapk1/Axin1/Epha4/Dixdc1/Taok1/Magi3/Pafah1b1/Mapk8ip3/Map2k1	16
GROUP.associated-21	GObp	GO:0015931	nucleobase-containing compound transport	13/361	150/23262	6.60148e-07	0.000113011	8.59681e-05	Ddx19a/Thoc1/Khsrp/Igf2bp1/Igf2bp3/Slc25a24/Ddx19b/Qk/Slc25a36/Eif5a2/Iws1/Sidt2/Nup210	13
GROUP.associated-22	GObp	GO:0022604	regulation of cell morphogenesis	24/361	485/23262	6.98437e-07	0.000114131	8.68201e-05	Cep135/Plxna2/Rdx/Sema4c/Sema4g/Ulk2/Rufy3/Cep120/Syt4/Gsk3b/Prex1/Sema7a/Pten/Epha4/Ago4/Coro1c/Dixdc1/Sema5a/Bambi/Rapgef2/Pafah1b1/Ret/Map2k1/Myh9	24
GROUP.associated-23	GObp	GO:0071900	regulation of protein serine/threonine kinase activity	21/361	386/23262	7.79791e-07	0.000121885	9.27184e-05	Tgfbr1/Ccr7/Insr/Pak1/Nod2/Ercc6/Gab1/Gsk3b/Prkca/Axin1/Pten/Epha4/Acsl1/Rapgef2/Magi3/Mapre3/Bmp7/Mapk8ip3/Map2k1/Pkia/Pdgfc	21
GROUP.associated-24	GObp	GO:0008361	regulation of cell size	14/361	182/23262	1.04641e-06	0.000156743	0.000119235	Aqp4/Plxna2/Rdx/Sema4c/Sema4g/Ulk2/Rufy3/Gsk3b/Sema7a/Pten/Wdtc1/Sema5a/Pafah1b1/Ret	14
GROUP.associated-25	GObp	GO:0051347	positive regulation of transferase activity	23/361	466/23262	1.2497e-06	0.000179707	0.000136704	Tgfbr1/Ccr7/Insr/Pak1/Dcun1d3/Nod2/Ercc6/Gab1/Mapk1/Axin1/Pten/Epha4/Agap2/Acsl1/Rapgef2/Magi3/Mapre3/Hmbox1/Pdgfra/Dcun1d4/Mapk8ip3/Map2k1/Pdgfc	23
GROUP.associated-26	GObp	GO:0050769	positive regulation of neurogenesis	23/361	469/23262	1.3935e-06	0.000192678	0.000146571	Rufy3/Lin28a/Gdf6/Neurod1/Qk/Cpeb3/Cnr1/Syt4/Gsk3b/Prkci/Sema7a/Vwc2l/Epha4/Dixdc1/Fkbp1b/Sema5a/Rapgef2/Kidins220/Pafah1b1/Bmp7/Ret/Mapk8ip3/Map2k1	23
GROUP.associated-27	GObp	GO:0046330	positive regulation of JNK cascade	11/361	117/23262	2.16059e-06	0.000287678	0.000218838	Ccr7/Pak1/Nod2/Ercc6/Gab1/Axin1/Epha4/Dixdc1/Taok1/Magi3/Mapk8ip3	11
GROUP.associated-28	GObp	GO:0010769	regulation of cell morphogenesis involved in differentiation	17/361	282/23262	2.25273e-06	0.000289234	0.000220022	Plxna2/Sema4c/Sema4g/Ulk2/Rufy3/Gsk3b/Prex1/Sema7a/Pten/Epha4/Coro1c/Dixdc1/Sema5a/Rapgef2/Pafah1b1/Ret/Map2k1	17
GROUP.associated-29	GObp	GO:0030900	forebrain development	19/361	350/23262	2.71069e-06	0.000336032	0.000255621	Hmga2/Pak1/Wnt1/Igf2bp1/Cep120/Kcna1/Neurod1/Gsk3b/Hook3/Axin1/Sema7a/Pten/Cckar/Dixdc1/Sema5a/Rapgef2/Rab3gap1/Pafah1b1/Mapk8ip3	19
GROUP.associated-30	GObp	GO:0048863	stem cell differentiation	14/361	198/23262	2.84143e-06	0.000340498	0.000259019	Ncoa3/Sema4c/Sema4g/Lin28a/Trim6/Mapk1/Gsk3b/Sema7a/N4bp2l2/Coro1c/Sema5a/Pdgfra/Jag1/Ret	14
GROUP.associated-31	GOmf	GO:0004674	protein serine/threonine kinase activity	23/360	439/22837	5.84004e-07	0.000388363	0.000312903	Tgfbr1/Acvr1b/Grk4/Pak1/Tgfbr3/Map3k2/Ulk2/Riok3/Mapk1/Gsk3b/Rps6ka5/Prkaa1/Camk4/Prkca/Prkci/Pak2/Stk38l/Csnk2a1/Nek9/Prkacb/Smg1/Taok1/Map2k1	23
GROUP.associated-32	GObp	GO:0050657	nucleic acid transport	11/361	126/23262	4.46885e-06	0.000486834	0.000370338	Ddx19a/Thoc1/Khsrp/Igf2bp1/Igf2bp3/Ddx19b/Qk/Eif5a2/Iws1/Sidt2/Nup210	11
GROUP.associated-33	GObp	GO:0050658	RNA transport	11/361	126/23262	4.46885e-06	0.000486834	0.000370338	Ddx19a/Thoc1/Khsrp/Igf2bp1/Igf2bp3/Ddx19b/Qk/Eif5a2/Iws1/Sidt2/Nup210	11
GROUP.associated-34	GObp	GO:0051028	mRNA transport	10/361	102/23262	4.29782e-06	0.000486834	0.000370338	Ddx19a/Thoc1/Khsrp/Igf2bp1/Igf2bp3/Ddx19b/Qk/Eif5a2/Iws1/Nup210	10
GROUP.associated-35	GOmf	GO:0003779	actin binding	20/360	380/22837	2.99324e-06	0.000497626	0.000400937	Dmd/Rdx/Utrn/Homer2/Alkbh4/Hip1/Nod2/Sntb2/Ino80/Stk38l/Gmfb/Wasl/Coro1c/Dixdc1/Myo18a/Pfn2/Wasf1/Vcl/Myh9/Plekhh2	20
GROUP.associated-36	GOmf	GO:0047485	protein N-terminus binding	11/360	115/22837	2.11452e-06	0.000497626	0.000400937	Ncoa3/Smarcc1/Tarbp2/Ercc6/Gad1/Mau2/Cacna1e/Tbl1xr1/Npat/Csnk2a1/Map2k1	11
GROUP.associated-37	GOmf	GO:0005088	Ras guanyl-nucleotide exchange factor activity	11/360	117/22837	2.50722e-06	0.000497626	0.000400937	Dennd6b/Arhgef6/Fgd6/Prex1/Itsn1/Rgl1/Ranbp10/Rapgef2/Rab3gap1/Dennd5b/Dennd5a	11
GROUP.associated-38	GObp	GO:0043405	regulation of MAP kinase activity	16/361	271/23262	5.83052e-06	0.000582242	0.000442915	Tgfbr1/Ccr7/Insr/Pak1/Nod2/Ercc6/Gab1/Gsk3b/Prkca/Axin1/Epha4/Magi3/Bmp7/Mapk8ip3/Map2k1/Pdgfc	16
GROUP.associated-39	GObp	GO:0051236	establishment of RNA localization	11/361	129/23262	5.61461e-06	0.000582242	0.000442915	Ddx19a/Thoc1/Khsrp/Igf2bp1/Igf2bp3/Ddx19b/Qk/Eif5a2/Iws1/Sidt2/Nup210	11
GROUP.associated-40	GObp	GO:0043507	positive regulation of JUN kinase activity	8/361	63/23262	5.73125e-06	0.000582242	0.000442915	Ccr7/Pak1/Ercc6/Gab1/Axin1/Epha4/Magi3/Mapk8ip3	8
GROUP.associated-41	GObp	GO:0001701	in utero embryonic development	21/361	444/23262	7.0151e-06	0.000663665	0.000504854	Tgfbr1/Acvr1b/Bcl2l1/Ncoa3/Tgfbr3/Slc30a1/Gab1/Tanc2/Mapk1/Axin1/N4bp2l2/Wdtc1/Notch2/Sp1/Kdm2a/Pdgfra/Kidins220/Mapk8ip3/Zmiz1/Map2k1/Myh9	21
GROUP.associated-42	GObp	GO:0018210	peptidyl-threonine modification	9/361	85/23262	6.8938e-06	0.000663665	0.000504854	Tgfbr1/Acvr1b/Galnt1/Trim6/Mapk1/Gsk3b/Prkca/Axin1/Bmp7	9
GROUP.associated-43	GObp	GO:0048638	regulation of developmental growth	18/361	343/23262	7.90321e-06	0.000702012	0.000534025	Col14a1/Tgfbr1/Adrb2/Adrb3/Hmga2/Insr/Plxna2/Sema4c/Sema4g/Ulk2/Rufy3/Syt4/Gsk3b/Sema7a/Pten/Six4/Sema5a/Pafah1b1	18
GROUP.associated-44	GObp	GO:0071902	positive regulation of protein serine/threonine kinase activity	15/361	246/23262	7.74948e-06	0.000702012	0.000534025	Ccr7/Insr/Pak1/Nod2/Ercc6/Gab1/Axin1/Epha4/Acsl1/Rapgef2/Magi3/Mapre3/Mapk8ip3/Map2k1/Pdgfc	15
GROUP.associated-45	GObp	GO:0046328	regulation of JNK cascade	12/361	160/23262	8.00626e-06	0.000702012	0.000534025	Ccr7/Pak1/Nod2/Ercc6/Gab1/Axin1/Epha4/Dixdc1/Taok1/Magi3/Pafah1b1/Mapk8ip3	12
GROUP.associated-46	GObp	GO:0010771	negative regulation of cell morphogenesis involved in differentiation	9/361	87/23262	8.35757e-06	0.000715368	0.000544184	Sema4c/Sema4g/Ulk2/Rufy3/Gsk3b/Pten/Coro1c/Sema5a/Rapgef2	9
GROUP.associated-47	GObp	GO:0048762	mesenchymal cell differentiation	13/361	189/23262	8.67115e-06	0.000724949	0.000551472	Tgfbr1/Sema4c/Tgfbr3/Sema4g/Mapk1/Gsk3b/Sema7a/Coro1c/Sema5a/Bambi/Jag1/Bmp7/Ret	13
GROUP.associated-48	GObp	GO:0045665	negative regulation of neuron differentiation	14/361	219/23262	9.10708e-06	0.00074409	0.000566034	Sema4c/Sema4g/Ulk2/Rufy3/Adcy6/Gsk3b/Pten/Epha4/Dixdc1/Sema5a/Rapgef2/Jag1/Pafah1b1/Bmp7	14
GROUP.associated-49	GObp	GO:0016049	cell growth	22/361	489/23262	9.33695e-06	0.000745918	0.000567424	Col14a1/Tgfbr1/Acvr1b/Ncoa3/Plxna2/Sema4c/Tgfbr3/Sema4g/Ulk2/Rufy3/Dcun1d3/Syt4/Gsk3b/Sema7a/Ino80/Csnk2a1/Notch2/Arih2/Sema5a/Vcl/Pafah1b1/Zmat3	22
GROUP.associated-50	GObp	GO:0031345	negative regulation of cell projection organization	12/361	164/23262	1.02961e-05	0.000804664	0.000612112	Sema4c/Sema4g/Ulk2/Rufy3/Adcy6/Gsk3b/Pten/Epha4/Sema5a/Rapgef2/Pfn2/Pafah1b1	12
GROUP.associated-51	GObp	GO:0030010	establishment of cell polarity	10/361	114/23262	1.16507e-05	0.000891156	0.000677907	Ccr7/Rufy3/Rictor/Rap1b/Gsk3b/Prkci/Rab10/Myo18a/Pafah1b1/Myh9	10
GROUP.associated-52	GObp	GO:0050804	modulation of synaptic transmission	17/361	321/23262	1.25334e-05	0.000938697	0.000714072	Atp2a2/Pak1/Slc30a1/Slc6a1/Cpeb3/Rap1b/Cnr1/Syt4/Ywhag/Mapk1/Gsk3b/Pten/Kmt2a/Htr2c/Rapgef2/Pfn2/Rab3gap1	17
GROUP.associated-53	GObp	GO:0010977	negative regulation of neuron projection development	11/361	142/23262	1.40651e-05	0.00103192	0.000784985	Sema4c/Sema4g/Ulk2/Rufy3/Adcy6/Gsk3b/Pten/Epha4/Sema5a/Rapgef2/Pafah1b1	11
GROUP.associated-54	GObp	GO:0044708	single-organism behavior	21/361	470/23262	1.65152e-05	0.00116762	0.000888216	Pbx3/Adrb2/Pak1/Homer2/Slc6a1/Cacnb4/Gad1/Cpeb3/Cnr1/Chl1/Cacna1e/Camk4/Prkca/Axin1/Pten/Epha4/Gmfb/Kmt2a/Htr2c/Adcy1/Pafah1b1	21
GROUP.associated-55	GObp	GO:0071417	cellular response to organonitrogen compound	20/361	434/23262	1.68891e-05	0.00116762	0.000888216	Bcl2l1/Insr/Pak1/Smarcc1/Nod2/Cpeb3/Rap1b/Adcy6/Ywhag/Prkaa1/Prkca/Prkci/Rragc/Wdtc1/Rab10/Sp1/Rapgef2/Pdgfra/Gabra1/Pdgfc	20
GROUP.associated-56	GObp	GO:0046777	protein autophosphorylation	14/361	231/23262	1.6632e-05	0.00116762	0.000888216	Tgfbr1/Acvr1b/Insr/Pak1/Ulk2/Gsk3b/Camk4/Prkca/Pak2/Csnk2a1/Epha4/Smg1/Pdgfra/Pdgfc	14
GROUP.associated-57	GObp	GO:0043087	regulation of GTPase activity	15/361	265/23262	1.87321e-05	0.00124708	0.000948657	Ccr7/Rdx/Dennd6b/Rictor/Sgsm2/Gsk3b/Prex1/Elmod2/Epha4/Coro1c/Rasa2/Rapgef2/Rab3gap1/Pafah1b1/Map2k1	15
GROUP.associated-58	GObp	GO:0043406	positive regulation of MAP kinase activity	12/361	174/23262	1.86904e-05	0.00124708	0.000948657	Ccr7/Insr/Pak1/Nod2/Ercc6/Gab1/Axin1/Epha4/Magi3/Mapk8ip3/Map2k1/Pdgfc	12
GROUP.associated-59	GObp	GO:0034248	regulation of cellular amide metabolic process	18/361	368/23262	2.03736e-05	0.00133169	0.00101303	Tarbp2/Syncrip/Lin28a/Igf2bp1/Igf2bp3/Samd4b/Nod2/Lin28b/Qk/Cpeb3/Mapk1/Eif5a2/Tnrc6b/Prkca/Ago4/Cnot6/Eif5b/Map2k1	18
GROUP.associated-60	GObp	GO:0007254	JNK cascade	12/361	177/23262	2.21627e-05	0.00140343	0.0010676	Ccr7/Pak1/Nod2/Ercc6/Gab1/Axin1/Epha4/Dixdc1/Taok1/Magi3/Pafah1b1/Mapk8ip3	12
GROUP.associated-61	GObp	GO:0048675	axon extension	10/361	123/23262	2.27058e-05	0.00140343	0.0010676	Plxna2/Sema4c/Sema4g/Ulk2/Rufy3/Gsk3b/Sema7a/Sema5a/Vcl/Pafah1b1	10
GROUP.associated-62	GObp	GO:0014032	neural crest cell development	8/361	76/23262	2.34231e-05	0.00140343	0.0010676	Sema4c/Sema4g/Mapk1/Sema7a/Coro1c/Sema5a/Jag1/Ret	8
GROUP.associated-63	GObp	GO:0034109	homotypic cell-cell adhesion	8/361	76/23262	2.34231e-05	0.00140343	0.0010676	Adrb2/Rdx/Metap1/Prkca/Pdgfra/Vcl/Map2k1/Myh9	8
GROUP.associated-64	GObp	GO:2000300	regulation of synaptic vesicle exocytosis	5/361	23/23262	2.34051e-05	0.00140343	0.0010676	Atp2a2/Rap1b/Syt4/Pfn2/Rab3gap1	5
GROUP.associated-65	GObp	GO:0060485	mesenchyme development	14/361	239/23262	2.42975e-05	0.00143196	0.0010893	Tgfbr1/Sema4c/Tgfbr3/Sema4g/Mapk1/Gsk3b/Sema7a/Six4/Coro1c/Sema5a/Bambi/Jag1/Bmp7/Ret	14
GROUP.associated-66	GObp	GO:0010638	positive regulation of organelle organization	21/361	484/23262	2.54587e-05	0.00147619	0.00112295	Tgfbr1/Cep135/Adrb2/Insr/Pak1/Ugcg/Plagl2/Rictor/Cep120/Mapk1/Gsk3b/Gmfb/Wasl/Cnot6/Arih2/Sema5a/Pfn2/Wasf1/Hmbox1/Rab3gap1/Ept1	21
GROUP.associated-67	GObp	GO:0032870	cellular response to hormone stimulus	20/361	449/23262	2.73985e-05	0.00153522	0.00116785	Nr6a1/Hmga2/Insr/Ncoa3/Pak1/Rdx/Smarcc1/Adcy6/Ywhag/Crebrf/Prkaa1/Prkca/Prkci/Clock/Wdtc1/Rab10/Sp1/Acsl1/Klf9/Bmp7	20
GROUP.associated-68	GObp	GO:0006417	regulation of translation	17/361	341/23262	2.71538e-05	0.00153522	0.00116785	Tarbp2/Syncrip/Lin28a/Igf2bp1/Igf2bp3/Samd4b/Lin28b/Qk/Cpeb3/Mapk1/Eif5a2/Tnrc6b/Prkca/Ago4/Cnot6/Eif5b/Map2k1	17
GROUP.associated-69	GObp	GO:0046928	regulation of neurotransmitter secretion	7/361	57/23262	2.77578e-05	0.00153522	0.00116785	Atp2a2/Slc30a1/Rap1b/Syt4/Htr2c/Pfn2/Rab3gap1	7
GROUP.associated-70	GObp	GO:0010256	endomembrane system organization	21/361	488/23262	2.87115e-05	0.00156391	0.00118967	Atp2a2/Bcl2l1/Rdx/Stx17/Tmed5/Adcy6/Mapk1/Hook3/Prkci/Abca1/Pten/Wasl/D230025D16Rik/Rab10/Pacs1/Myo18a/Rapgef2/Rab3gap1/Pafah1b1/Map2k1/Gpr158	21
GROUP.associated-71	GObp	GO:0048588	developmental cell growth	13/361	213/23262	3.08654e-05	0.00165614	0.00125983	Col14a1/Plxna2/Sema4c/Sema4g/Ulk2/Rufy3/Syt4/Gsk3b/Sema7a/Arih2/Sema5a/Vcl/Pafah1b1	13
GROUP.associated-72	GObp	GO:0071407	cellular response to organic cyclic compound	19/361	417/23262	3.19806e-05	0.00169074	0.00128615	Nr6a1/Hmga2/Ncoa3/Pak1/Tarbp2/Lin28a/Lin28b/Rap1b/Adcy6/Crebrf/Axin1/Pak2/Clock/Ago4/Klf9/Rapgef2/Gabra1/Bmp7/Map2k1	19
GROUP.associated-73	GObp	GO:0014031	mesenchymal cell development	8/361	81/23262	3.73573e-05	0.00186527	0.00141892	Sema4c/Sema4g/Mapk1/Sema7a/Coro1c/Sema5a/Jag1/Ret	8
GROUP.associated-74	GObp	GO:0018107	peptidyl-threonine phosphorylation	8/361	81/23262	3.73573e-05	0.00186527	0.00141892	Tgfbr1/Acvr1b/Trim6/Mapk1/Gsk3b/Prkca/Axin1/Bmp7	8
GROUP.associated-75	GObp	GO:0043506	regulation of JUN kinase activity	8/361	81/23262	3.73573e-05	0.00186527	0.00141892	Ccr7/Pak1/Ercc6/Gab1/Axin1/Epha4/Magi3/Mapk8ip3	8
GROUP.associated-76	GObp	GO:0010800	positive regulation of peptidyl-threonine phosphorylation	5/361	25/23262	3.60245e-05	0.00186527	0.00141892	Trim6/Mapk1/Gsk3b/Axin1/Bmp7	5
GROUP.associated-77	GObp	GO:0017148	negative regulation of translation	12/361	187/23262	3.81153e-05	0.00187705	0.00142788	Tarbp2/Syncrip/Lin28a/Igf2bp1/Samd4b/Lin28b/Qk/Cpeb3/Tnrc6b/Prkca/Ago4/Map2k1	12
GROUP.associated-78	GObp	GO:0001558	regulation of cell growth	18/361	388/23262	4.07951e-05	0.001932	0.00146968	Col14a1/Tgfbr1/Acvr1b/Ncoa3/Plxna2/Sema4c/Sema4g/Ulk2/Rufy3/Dcun1d3/Syt4/Gsk3b/Sema7a/Ino80/Csnk2a1/Sema5a/Pafah1b1/Zmat3	18
GROUP.associated-79	GObp	GO:0006403	RNA localization	11/361	159/23262	4.03346e-05	0.001932	0.00146968	Ddx19a/Thoc1/Khsrp/Igf2bp1/Igf2bp3/Ddx19b/Qk/Eif5a2/Iws1/Sidt2/Nup210	11
GROUP.associated-80	GObp	GO:0048864	stem cell development	8/361	82/23262	4.08434e-05	0.001932	0.00146968	Sema4c/Sema4g/Mapk1/Sema7a/Coro1c/Sema5a/Jag1/Ret	8
GROUP.associated-81	GObp	GO:1990138	neuron projection extension	11/361	160/23262	4.27212e-05	0.00199458	0.00151729	Plxna2/Sema4c/Sema4g/Ulk2/Rufy3/Syt4/Gsk3b/Sema7a/Sema5a/Vcl/Pafah1b1	11
GROUP.associated-82	GObp	GO:0014033	neural crest cell differentiation	8/361	83/23262	4.45968e-05	0.00205546	0.0015636	Sema4c/Sema4g/Mapk1/Sema7a/Coro1c/Sema5a/Jag1/Ret	8
GROUP.associated-83	GObp	GO:0031054	pre-miRNA processing	4/361	14/23262	5.04898e-05	0.0022976	0.0017478	Tarbp2/Lin28a/Lin28b/Ago4	4
GROUP.associated-84	GObp	GO:0032970	regulation of actin filament-based process	16/361	325/23262	5.41506e-05	0.00243339	0.00185109	Tgfbr1/Atp2a2/Pak1/Rdx/Rictor/Prex1/Arhgap28/Gmfb/Wasl/Fchsd2/Dixdc1/Sema5a/Pfn2/Wasf1/Myh9/Plekhh2	16
GROUP.associated-85	GObp	GO:0061387	regulation of extent of cell growth	9/361	110/23262	5.53677e-05	0.00245737	0.00186933	Plxna2/Sema4c/Sema4g/Ulk2/Rufy3/Gsk3b/Sema7a/Sema5a/Pafah1b1	9
GROUP.associated-86	GObp	GO:1901652	response to peptide	15/361	292/23262	5.72335e-05	0.00248261	0.00188854	Gatm/Insr/Pak1/Smarcc1/Nod2/Adcy6/Ywhag/Prkaa1/Prkca/Prkci/Egr2/Wdtc1/Rab10/Sp1/Jag1	15
GROUP.associated-87	GObp	GO:0033135	regulation of peptidyl-serine phosphorylation	10/361	137/23262	5.73177e-05	0.00248261	0.00188854	Dmd/Pak1/Rictor/Trim6/Fnip1/Gsk3b/Prkaa1/Axin1/Pfn2/Ret	10
GROUP.associated-88	GObp	GO:0033674	positive regulation of kinase activity	18/361	399/23262	5.84883e-05	0.00248481	0.00189021	Tgfbr1/Ccr7/Insr/Pak1/Nod2/Ercc6/Gab1/Axin1/Epha4/Agap2/Acsl1/Rapgef2/Magi3/Mapre3/Pdgfra/Mapk8ip3/Map2k1/Pdgfc	18
GROUP.associated-89	GObp	GO:0008584	male gonad development	9/361	111/23262	5.94419e-05	0.00248481	0.00189021	Tgfbr1/Fndc3a/Bcl2l1/Hmga2/Insr/Ing2/Six4/Ago4/Pdgfra	9
GROUP.associated-90	GObp	GO:0046546	development of primary male sexual characteristics	9/361	111/23262	5.94419e-05	0.00248481	0.00189021	Tgfbr1/Fndc3a/Bcl2l1/Hmga2/Insr/Ing2/Six4/Ago4/Pdgfra	9
GROUP.associated-91	GObp	GO:0034249	negative regulation of cellular amide metabolic process	12/361	196/23262	6.01811e-05	0.00248679	0.00189172	Tarbp2/Syncrip/Lin28a/Igf2bp1/Samd4b/Lin28b/Qk/Cpeb3/Tnrc6b/Prkca/Ago4/Map2k1	12
GROUP.associated-92	GObp	GO:0032784	regulation of DNA-templated transcription, elongation	6/361	45/23262	6.54906e-05	0.00264538	0.00201236	Thoc1/Ercc6/Tceanc/Axin1/Iws1/Map2k1	6
GROUP.associated-93	GObp	GO:2000736	regulation of stem cell differentiation	6/361	45/23262	6.54906e-05	0.00264538	0.00201236	Ncoa3/Trim6/Gsk3b/N4bp2l2/Pdgfra/Jag1	6
GROUP.associated-94	GObp	GO:0045860	positive regulation of protein kinase activity	17/361	367/23262	6.7762e-05	0.00270671	0.00205901	Tgfbr1/Ccr7/Insr/Pak1/Nod2/Ercc6/Gab1/Axin1/Epha4/Agap2/Acsl1/Rapgef2/Magi3/Mapre3/Mapk8ip3/Map2k1/Pdgfc	17
GROUP.associated-95	GObp	GO:0045927	positive regulation of growth	14/361	265/23262	7.46963e-05	0.00295092	0.00224478	Tgfbr1/Adrb2/Hmga2/Insr/Ncoa3/Rufy3/Syt4/Gsk3b/Tfcp2l1/Sema7a/Ino80/Csnk2a1/Sema5a/Pafah1b1	14
GROUP.associated-96	GObp	GO:0035196	production of miRNAs involved in gene silencing by miRNA	5/361	29/23262	7.65197e-05	0.00295794	0.00225012	Tarbp2/Lin28a/Lin28b/Ago4/Map2k1	5
GROUP.associated-97	GObp	GO:1902803	regulation of synaptic vesicle transport	5/361	29/23262	7.65197e-05	0.00295794	0.00225012	Atp2a2/Rap1b/Syt4/Pfn2/Rab3gap1	5
GROUP.associated-98	GObp	GO:0051588	regulation of neurotransmitter transport	7/361	68/23262	8.79609e-05	0.00332582	0.00252997	Atp2a2/Slc30a1/Rap1b/Syt4/Htr2c/Pfn2/Rab3gap1	7
GROUP.associated-99	GObp	GO:0007257	activation of JUN kinase activity	5/361	30/23262	9.0662e-05	0.00332582	0.00252997	Ccr7/Ercc6/Gab1/Axin1/Mapk8ip3	5
GROUP.associated-100	GObp	GO:0031050	dsRNA fragmentation	5/361	30/23262	9.0662e-05	0.00332582	0.00252997	Tarbp2/Lin28a/Lin28b/Ago4/Map2k1	5
GROUP.associated-101	GObp	GO:0070918	production of small RNA involved in gene silencing by RNA	5/361	30/23262	9.0662e-05	0.00332582	0.00252997	Tarbp2/Lin28a/Lin28b/Ago4/Map2k1	5
GROUP.associated-102	GObp	GO:0014051	gamma-aminobutyric acid secretion	4/361	16/23262	8.95703e-05	0.00332582	0.00252997	Pak1/Slc6a1/Cacnb4/Htr2c	4
GROUP.associated-103	GObp	GO:0051493	regulation of cytoskeleton organization	18/361	415/23262	9.63159e-05	0.00349753	0.00266059	Tgfbr1/Pak1/Rdx/Rictor/Cep120/Mapk1/Prex1/Arhgap28/Gmfb/Wasl/Fchsd2/Dixdc1/Sema5a/Taok1/Pfn2/Wasf1/Pafah1b1/Plekhh2	18
GROUP.associated-104	GObp	GO:0044089	positive regulation of cellular component biogenesis	18/361	417/23262	0.000102308	0.00364155	0.00277014	Tgfbr1/Cep135/Ccr7/Pak1/Wnt1/Rictor/Fnip1/Cep120/Gsk3b/Prkca/Gmfb/Wasl/Cnot6/Pfn2/Wasf1/Rab3gap1/Bmp7/Tppp	18
GROUP.associated-105	GObp	GO:0048732	gland development	18/361	417/23262	0.000102308	0.00364155	0.00277014	Tgfbr1/Hmga2/Insr/Ncoa3/Tgfbr3/Wnt1/Cacnb4/Mapk1/Zfp157/Tfcp2l1/Pten/Six4/Notch2/Sp1/Agap2/Pdgfra/Bmp7/Map2k1	18
GROUP.associated-106	GObp	GO:1901653	cellular response to peptide	12/361	208/23262	0.000106182	0.00371106	0.00282302	Insr/Pak1/Smarcc1/Nod2/Adcy6/Ywhag/Prkaa1/Prkca/Prkci/Wdtc1/Rab10/Sp1	12
GROUP.associated-107	GObp	GO:0001505	regulation of neurotransmitter levels	11/361	177/23262	0.000106325	0.00371106	0.00282302	Atp2a2/Pak1/Slc30a1/Gad1/Rap1b/Gad2/Syt4/Slc5a7/Htr2c/Pfn2/Rab3gap1	11
GROUP.associated-108	GObp	GO:0050890	cognition	14/361	276/23262	0.000114921	0.0039725	0.00302191	Adrb2/Pak1/Slc6a1/Cpeb3/Cnr1/Chl1/Cacna1e/Camk4/Prkca/Pten/Gmfb/Kmt2a/Adcy1/Pafah1b1	14
GROUP.associated-109	GObp	GO:0030335	positive regulation of cell migration	18/361	423/23262	0.0001223	0.00418731	0.00318531	Tgfbr1/Ikbkap/Acvr1b/Ccr7/Insr/Pak1/Rdx/Sema4c/Sema4g/Rufy3/Prkca/Sema7a/Sema5a/Rapgef2/Pdgfra/Ret/Map2k1/Pdgfc	18
GROUP.associated-110	GObp	GO:0007611	learning or memory	13/361	247/23262	0.000139267	0.00472326	0.00359301	Adrb2/Pak1/Slc6a1/Cpeb3/Cnr1/Cacna1e/Camk4/Prkca/Pten/Gmfb/Kmt2a/Adcy1/Pafah1b1	13
GROUP.associated-111	GObp	GO:0009896	positive regulation of catabolic process	13/361	248/23262	0.000144953	0.00479856	0.00365029	Adrb2/Insr/Rdx/Arih1/Cpeb3/Gsk3b/Prkaa1/Cblb/Tnrc6b/Axin1/Pten/Csnk2a1/Arih2	13
GROUP.associated-112	GObp	GO:0030516	regulation of axon extension	8/361	98/23262	0.000145492	0.00479856	0.00365029	Plxna2/Sema4c/Sema4g/Rufy3/Gsk3b/Sema7a/Sema5a/Pafah1b1	8
GROUP.associated-113	GObp	GO:0021846	cell proliferation in forebrain	5/361	33/23262	0.000145338	0.00479856	0.00365029	Hmga2/Igf2bp1/Cep120/Hook3/Dixdc1	5
GROUP.associated-114	GObp	GO:0034695	response to prostaglandin E	4/361	18/23262	0.000146943	0.00480236	0.00365318	Ccr7/Tgfbr3/Adcy6/Prkaa1	4
GROUP.associated-115	GObp	GO:0050772	positive regulation of axonogenesis	7/361	74/23262	0.00015081	0.00488434	0.00371554	Rufy3/Gsk3b/Sema7a/Dixdc1/Sema5a/Pafah1b1/Map2k1	7
GROUP.associated-116	GOmf	GO:0005085	guanyl-nucleotide exchange factor activity	12/360	184/22837	3.77846e-05	0.00502535	0.00404892	Dennd6b/Arhgef6/Fnip1/Fgd6/Prex1/Itsn1/Rgl1/Ranbp10/Rapgef2/Rab3gap1/Dennd5b/Dennd5a	12
GROUP.associated-117	GObp	GO:0032956	regulation of actin cytoskeleton organization	14/361	287/23262	0.000172742	0.00554472	0.0042179	Tgfbr1/Pak1/Rdx/Rictor/Prex1/Arhgap28/Gmfb/Wasl/Fchsd2/Dixdc1/Sema5a/Pfn2/Wasf1/Plekhh2	14
GROUP.associated-118	GObp	GO:0007015	actin filament organization	15/361	323/23262	0.000174984	0.00556697	0.00423483	Tgfbr1/Pak1/Rdx/Rufy3/Rictor/Prex1/Prkci/Arhgap28/Gmfb/Wasl/Fchsd2/Sema5a/Pfn2/Wasf1/Plekhh2	15
GROUP.associated-119	GObp	GO:2000147	positive regulation of cell motility	18/361	437/23262	0.000182825	0.00572388	0.00435419	Tgfbr1/Ikbkap/Acvr1b/Ccr7/Insr/Pak1/Rdx/Sema4c/Sema4g/Rufy3/Prkca/Sema7a/Sema5a/Rapgef2/Pdgfra/Ret/Map2k1/Pdgfc	18
GROUP.associated-120	GObp	GO:0070527	platelet aggregation	6/361	54/23262	0.000184693	0.00572388	0.00435419	Adrb2/Metap1/Prkca/Pdgfra/Vcl/Myh9	6
GROUP.associated-121	GObp	GO:0015812	gamma-aminobutyric acid transport	4/361	19/23262	0.000183858	0.00572388	0.00435419	Pak1/Slc6a1/Cacnb4/Htr2c	4
GROUP.associated-122	GObp	GO:0032868	response to insulin	11/361	189/23262	0.000189442	0.0057571	0.00437945	Insr/Pak1/Smarcc1/Ywhag/Prkaa1/Prkca/Prkci/Egr2/Wdtc1/Rab10/Sp1	11
GROUP.associated-123	GObp	GO:0032869	cellular response to insulin stimulus	10/361	158/23262	0.000187546	0.0057571	0.00437945	Insr/Pak1/Smarcc1/Ywhag/Prkaa1/Prkca/Prkci/Wdtc1/Rab10/Sp1	10
GROUP.associated-124	GObp	GO:0000187	activation of MAPK activity	8/361	102/23262	0.00019217	0.0057571	0.00437945	Ccr7/Insr/Nod2/Ercc6/Gab1/Axin1/Mapk8ip3/Map2k1	8
GROUP.associated-125	GObp	GO:0090100	positive regulation of transmembrane receptor protein serine/threonine kinase signaling pathway	8/361	102/23262	0.00019217	0.0057571	0.00437945	Tgfbr1/Acvr1b/Tgfbr3/Gdf6/Ing2/Axin1/Notch2/Bmp7	8
GROUP.associated-126	GObp	GO:0045022	early endosome to late endosome transport	5/361	35/23262	0.000193806	0.00575813	0.00438024	Snx16/Rdx/Mapk1/Hook3/Map2k1	5
GROUP.associated-127	GObp	GO:0031331	positive regulation of cellular catabolic process	11/361	190/23262	0.000198348	0.00584476	0.00444614	Adrb2/Insr/Rdx/Arih1/Cpeb3/Gsk3b/Prkaa1/Tnrc6b/Axin1/Pten/Arih2	11
GROUP.associated-128	GObp	GO:0035270	endocrine system development	9/361	130/23262	0.000200267	0.00585332	0.00445265	Tgfbr1/Hmga2/Insr/Neurod1/Mapk1/Clock/Sidt2/Pdgfra/Map2k1	9
GROUP.associated-129	GObp	GO:0010608	posttranscriptional regulation of gene expression	17/361	402/23262	0.000202055	0.00585797	0.00445619	Tarbp2/Syncrip/Lin28a/Igf2bp1/Igf2bp3/Samd4b/Lin28b/Qk/Cpeb3/Mapk1/Eif5a2/Tnrc6b/Prkca/Ago4/Cnot6/Eif5b/Map2k1	17
GROUP.associated-130	GObp	GO:0008064	regulation of actin polymerization or depolymerization	10/361	160/23262	0.000207739	0.00597458	0.00454489	Rdx/Rictor/Prex1/Gmfb/Wasl/Fchsd2/Sema5a/Pfn2/Wasf1/Plekhh2	10
GROUP.associated-131	GObp	GO:0030832	regulation of actin filament length	10/361	161/23262	0.000218501	0.00623422	0.00474241	Rdx/Rictor/Prex1/Gmfb/Wasl/Fchsd2/Sema5a/Pfn2/Wasf1/Plekhh2	10
GROUP.associated-132	GObp	GO:0002064	epithelial cell development	12/361	225/23262	0.000221102	0.00624138	0.00474785	Fndc3a/Dmd/Rdx/Rap1b/Tfcp2l1/Clock/Notch2/Sidt2/Rapgef2/Slc4a7/Jag1/Pafah1b1	12
GROUP.associated-133	GObp	GO:0010799	regulation of peptidyl-threonine phosphorylation	5/361	36/23262	0.000222224	0.00624138	0.00474785	Trim6/Mapk1/Gsk3b/Axin1/Bmp7	5
GROUP.associated-134	GObp	GO:0001755	neural crest cell migration	6/361	56/23262	0.000226224	0.006278	0.00477571	Sema4c/Sema4g/Sema7a/Coro1c/Sema5a/Ret	6
GROUP.associated-135	GObp	GO:2000737	negative regulation of stem cell differentiation	4/361	20/23262	0.000227021	0.006278	0.00477571	Ncoa3/Trim6/N4bp2l2/Jag1	4
GROUP.associated-136	GOmf	GO:0005057	receptor signaling protein activity	10/360	134/22837	5.40533e-05	0.00599091	0.00482687	Tgfbr1/Acvr1b/Insr/Pak1/Map3k2/Gpr85/Mapk1/Pak2/Taok1/Map2k1	10
GROUP.associated-137	GObp	GO:0030307	positive regulation of cell growth	10/361	163/23262	0.000241434	0.00662561	0.00504014	Tgfbr1/Ncoa3/Rufy3/Syt4/Gsk3b/Sema7a/Ino80/Csnk2a1/Sema5a/Pafah1b1	10
GROUP.associated-138	GObp	GO:0051272	positive regulation of cellular component movement	18/361	448/23262	0.000247384	0.00669562	0.0050934	Tgfbr1/Ikbkap/Acvr1b/Ccr7/Insr/Pak1/Rdx/Sema4c/Sema4g/Rufy3/Prkca/Sema7a/Sema5a/Rapgef2/Pdgfra/Ret/Map2k1/Pdgfc	18
GROUP.associated-139	GObp	GO:0006354	DNA-templated transcription, elongation	6/361	57/23262	0.000249573	0.00669562	0.0050934	Thoc1/Ercc6/Tceanc/Axin1/Iws1/Map2k1	6
GROUP.associated-140	GObp	GO:0050771	negative regulation of axonogenesis	6/361	57/23262	0.000249573	0.00669562	0.0050934	Sema4c/Sema4g/Ulk2/Rufy3/Pten/Sema5a	6
GROUP.associated-141	GObp	GO:0040017	positive regulation of locomotion	18/361	449/23262	0.000254135	0.00671777	0.00511025	Tgfbr1/Ikbkap/Acvr1b/Ccr7/Insr/Pak1/Rdx/Sema4c/Sema4g/Rufy3/Prkca/Sema7a/Sema5a/Rapgef2/Pdgfra/Ret/Map2k1/Pdgfc	18
GROUP.associated-142	GObp	GO:0098927	vesicle-mediated transport between endosomal compartments	5/361	37/23262	0.000253705	0.00671777	0.00511025	Snx16/Rdx/Mapk1/Hook3/Map2k1	5
GROUP.associated-143	GObp	GO:0048706	embryonic skeletal system development	9/361	135/23262	0.000265728	0.00697294	0.00530436	Tgfbr1/Mycn/Col11a1/Axin1/Six4/Etl4/Sp1/Pdgfra/Bmp7	9
GROUP.associated-144	GObp	GO:0050673	epithelial cell proliferation	16/361	375/23262	0.000279972	0.00715793	0.00544508	Tgfbr1/Birc5/Hmga2/Tgfbr3/Rictor/Nod2/Mapk1/Prkca/Pten/Six4/Notch2/Sidt2/Agap2/Klf9/Sema5a/Map2k1	16
GROUP.associated-145	GObp	GO:0070371	ERK1 and ERK2 cascade	13/361	265/23262	0.000277057	0.00715793	0.00544508	Dmd/Ndrg2/Nod2/Rap1b/Mapk1/Prkca/Sema7a/Pten/Htr2c/Rapgef2/Pdgfra/Map2k1/Pdgfc	13
GROUP.associated-146	GObp	GO:0046661	male sex differentiation	9/361	136/23262	0.000280742	0.00715793	0.00544508	Tgfbr1/Fndc3a/Bcl2l1/Hmga2/Insr/Ing2/Six4/Ago4/Pdgfra	9
GROUP.associated-147	GObp	GO:0010586	miRNA metabolic process	4/361	21/23262	0.000277021	0.00715793	0.00544508	Khsrp/Lin28a/Lin28b/Ago4	4
GROUP.associated-148	GObp	GO:0043434	response to peptide hormone	13/361	266/23262	0.000287298	0.00727349	0.00553299	Gatm/Insr/Pak1/Smarcc1/Adcy6/Ywhag/Prkaa1/Prkca/Prkci/Egr2/Wdtc1/Rab10/Sp1	13
GROUP.associated-149	GObp	GO:0007163	establishment or maintenance of cell polarity	10/361	167/23262	0.000293383	0.00737561	0.00561067	Ccr7/Rufy3/Rictor/Rap1b/Gsk3b/Prkci/Rab10/Myo18a/Pafah1b1/Myh9	10
GROUP.associated-150	GObp	GO:0031329	regulation of cellular catabolic process	14/361	303/23262	0.000300894	0.0075119	0.00571435	Adrb2/Insr/Rdx/Smarcc1/Wnt1/Arih1/Cpeb3/Cnr1/Gsk3b/Prkaa1/Tnrc6b/Axin1/Pten/Arih2	14
GROUP.associated-151	GObp	GO:0060560	developmental growth involved in morphogenesis	12/361	233/23262	0.000304369	0.00754625	0.00574047	Plxna2/Sema4c/Sema4g/Ulk2/Rufy3/Syt4/Gsk3b/Sema7a/Six4/Sema5a/Vcl/Pafah1b1	12
GROUP.associated-152	GObp	GO:0071375	cellular response to peptide hormone stimulus	11/361	202/23262	0.000336048	0.00816279	0.00620948	Insr/Pak1/Smarcc1/Adcy6/Ywhag/Prkaa1/Prkca/Prkci/Wdtc1/Rab10/Sp1	11
GROUP.associated-153	GObp	GO:0034694	response to prostaglandin	4/361	22/23262	0.000334459	0.00816279	0.00620948	Ccr7/Tgfbr3/Adcy6/Prkaa1	4
GROUP.associated-154	GObp	GO:0048679	regulation of axon regeneration	4/361	22/23262	0.000334459	0.00816279	0.00620948	Pten/Epha4/Fkbp1b/Map2k1	4
GROUP.associated-155	GObp	GO:0048562	embryonic organ morphogenesis	14/361	307/23262	0.000343429	0.0082861	0.00630328	Tgfbr1/Lrig3/Wnt1/Neurod1/Mycn/Mapk1/Col11a1/Axin1/Six4/Notch2/Sp1/Kdm2a/Pdgfra/Bmp7	14
GROUP.associated-156	GObp	GO:0090092	regulation of transmembrane receptor protein serine/threonine kinase signaling pathway	11/361	203/23262	0.000350473	0.00839967	0.00638968	Tgfbr1/Acvr1b/Tgfbr3/Wnt1/Gdf6/Ing2/Axin1/Vwc2l/Notch2/Bambi/Bmp7	11
GROUP.associated-157	GObp	GO:0048608	reproductive structure development	17/361	422/23262	0.000354669	0.00844395	0.00642336	Tgfbr1/Fndc3a/Bcl2l1/Hmga2/Insr/Ncoa3/Gab1/Mapk1/Ing2/Pten/Six4/Ago4/Notch2/Sp1/Pdgfra/Bmp7/Map2k1	17
GROUP.associated-158	GObp	GO:0021761	limbic system development	7/361	85/23262	0.000357662	0.00845918	0.00643495	Pak1/Kcna1/Neurod1/Gsk3b/Pten/Rab3gap1/Pafah1b1	7
GROUP.associated-159	GObp	GO:0006401	RNA catabolic process	9/361	141/23262	0.000366749	0.0086174	0.0065553	Khsrp/Lin28a/Samd4b/Lin28b/Cpeb3/Tnrc6b/Ago4/Cnot6/Smg1	9
GROUP.associated-160	GObp	GO:0010770	positive regulation of cell morphogenesis involved in differentiation	9/361	142/23262	0.000386318	0.00901828	0.00686025	Rufy3/Gsk3b/Prex1/Sema7a/Epha4/Dixdc1/Sema5a/Pafah1b1/Map2k1	9
GROUP.associated-161	GObp	GO:0048568	embryonic organ development	18/361	466/23262	0.000396171	0.0091297	0.00694502	Tgfbr1/Lrig3/Ncoa3/Wnt1/Gab1/Neurod1/Mycn/Mapk1/Col11a1/Axin1/Six4/Kmt2a/Notch2/Sp1/Kdm2a/Pdgfra/Bmp7/Map2k1	18
GROUP.associated-162	GObp	GO:0061458	reproductive system development	17/361	426/23262	0.000394988	0.0091297	0.00694502	Tgfbr1/Fndc3a/Bcl2l1/Hmga2/Insr/Ncoa3/Gab1/Mapk1/Ing2/Pten/Six4/Ago4/Notch2/Sp1/Pdgfra/Bmp7/Map2k1	17
GROUP.associated-163	GObp	GO:0070374	positive regulation of ERK1 and ERK2 cascade	10/361	174/23262	0.000406738	0.00925464	0.00704006	Nod2/Rap1b/Prkca/Sema7a/Pten/Htr2c/Rapgef2/Pdgfra/Map2k1/Pdgfc	10
GROUP.associated-164	GObp	GO:0060491	regulation of cell projection assembly	9/361	143/23262	0.000406741	0.00925464	0.00704006	Tgfbr1/Cep135/Ccr7/Rdx/Wnt1/Cep120/Wasl/Coro1c/Pfn2	9
GROUP.associated-165	GObp	GO:0042136	neurotransmitter biosynthetic process	3/361	10/23262	0.000410187	0.00927435	0.00705505	Gad1/Gad2/Slc5a7	3
GROUP.associated-166	GObp	GO:0051438	regulation of ubiquitin-protein transferase activity	5/361	41/23262	0.000414589	0.0093153	0.0070862	Dcun1d3/Axin1/Pten/Dcun1d4/Zer1	5
GROUP.associated-167	GObp	GO:0016358	dendrite development	12/361	242/23262	0.000428459	0.00956714	0.00727778	Pak1/Igsf9/Cpeb3/Gsk3b/Prex1/Pak2/Pten/Epha4/Rapgef2/Kidins220/Pafah1b1/Bmp7	12
GROUP.associated-168	GObp	GO:0045926	negative regulation of growth	12/361	243/23262	0.000444566	0.00981703	0.00746787	Acvr1b/Adrb2/Adrb3/Alox8/Sema4c/Sema4g/Ulk2/Dcun1d3/Nod2/Pten/Sema5a/Zmat3	12
GROUP.associated-169	GObp	GO:0031396	regulation of protein ubiquitination	10/361	176/23262	0.000445112	0.00981703	0.00746787	Tgfbr1/Adrb2/Wnt1/Dcun1d3/Nod2/Axin1/Pten/Kdm2a/Dcun1d4/Zer1	10
GROUP.associated-170	GOmf	GO:0001228	transcriptional activator activity, RNA polymerase II transcription regulatory region sequence-specific binding	16/360	338/22837	0.000102644	0.00975114	0.00785648	Pbx3/Nr6a1/Hmga2/Ncoa3/Sub1/Plagl2/Hlf/Neurod1/Fos/Clock/Egr2/Six4/Sp1/Elk3/Klf9/Foxj2	16
GROUP.associated-171	GObp	GO:0051443	positive regulation of ubiquitin-protein transferase activity	4/361	24/23262	0.000474094	0.0103925	0.00790563	Dcun1d3/Axin1/Pten/Dcun1d4	4
GROUP.associated-172	GObp	GO:0030902	hindbrain development	9/361	147/23262	0.00049753	0.0108401	0.00824614	Plxna2/Sema4c/Wnt1/Samd4b/Neurod1/Egr2/Dixdc1/Slc4a7/Map2k1	9
GROUP.associated-173	GOmf	GO:0008047	enzyme activator activity	18/360	418/22837	0.000127798	0.0104311	0.00840431	B3gat3/Smap2/Rictor/Sgsm2/Ercc6/Arhgap28/Axin1/Pak2/Elmod2/Stxbp5/Depdc1b/Itsn1/Rasa2/Agap2/Rapgef2/Taok1/Rab3gap1/Map2k1	18
GROUP.associated-174	GOmf	GO:0031267	small GTPase binding	14/360	280/22837	0.000156858	0.0104311	0.00840431	Birc5/Sgsm2/Rab11fip4/Abca1/Kpnb1/Stxbp5/Erc1/Coro1c/Ranbp10/Wasf1/Vcl/Rab3gap1/Dennd5a/Map2k1	14
GROUP.associated-175	GOmf	GO:0001077	transcriptional activator activity, RNA polymerase II core promoter proximal region sequence-specific binding	13/360	245/22837	0.000149611	0.0104311	0.00840431	Nr6a1/Hmga2/Ncoa3/Plagl2/Hlf/Neurod1/Fos/Clock/Egr2/Six4/Sp1/Elk3/Foxj2	13
GROUP.associated-176	GObp	GO:0045773	positive regulation of axon extension	5/361	43/23262	0.00051921	0.0112443	0.00855363	Rufy3/Gsk3b/Sema7a/Sema5a/Pafah1b1	5
GROUP.associated-177	GObp	GO:0060627	regulation of vesicle-mediated transport	17/361	437/23262	0.000526922	0.011343	0.0086287	Atp2a2/Ccr7/Rdx/Sgsm2/Hip1/Nod2/Rap1b/Syt4/Mapk1/Prkaa1/Prkca/Pten/Wasl/Stxbp5/Pfn2/Rab3gap1/Map2k1	17
GROUP.associated-178	GObp	GO:0023061	signal release	17/361	438/23262	0.000540607	0.0115684	0.00880011	Birc5/Atp2a2/Hmga2/Pak1/Slc30a1/Neurod1/Rap1b/Cnr1/Syt4/Cacna1e/Clock/Htr2c/Cckar/Sidt2/Fkbp1b/Pfn2/Rab3gap1	17
GROUP.associated-179	GObp	GO:0060562	epithelial tube morphogenesis	15/361	360/23262	0.000551009	0.0115858	0.00881338	Hmga2/Ncoa3/Pak1/Sema4c/Wnt1/Mycn/Epha4/Six4/Notch2/Prkacb/Kdm2a/Sema5a/Pdgfra/Bmp7/Ret	15
GROUP.associated-180	GObp	GO:0070372	regulation of ERK1 and ERK2 cascade	12/361	249/23262	0.000552324	0.0115858	0.00881338	Dmd/Ndrg2/Nod2/Rap1b/Prkca/Sema7a/Pten/Htr2c/Rapgef2/Pdgfra/Map2k1/Pdgfc	12
GROUP.associated-181	GObp	GO:0008154	actin polymerization or depolymerization	10/361	181/23262	0.000554385	0.0115858	0.00881338	Rdx/Rictor/Prex1/Gmfb/Wasl/Fchsd2/Sema5a/Pfn2/Wasf1/Plekhh2	10
GROUP.associated-182	GObp	GO:0016482	cytosolic transport	8/361	119/23262	0.000547521	0.0115858	0.00881338	Snx16/Rdx/Sgsm2/Mapk1/Hook3/Erc1/Dennd5a/Map2k1	8
GROUP.associated-183	GObp	GO:0002021	response to dietary excess	4/361	25/23262	0.000557536	0.0115858	0.00881338	Adrb2/Adrb3/Tbl1xr1/Cckar	4
GROUP.associated-184	GObp	GO:0009894	regulation of catabolic process	17/361	440/23262	0.000568898	0.011754	0.0089413	Adrb2/Insr/Rdx/Smarcc1/Wnt1/Arih1/Cpeb3/Cnr1/Gsk3b/Prkaa1/Cblb/Tnrc6b/Axin1/Pten/Csnk2a1/Agap2/Arih2	17
GROUP.associated-185	GOcc	GO:0045177	apical part of cell	18/364	377/23267	3.11561e-05	0.0119639	0.00898606	Tgfbr1/Adrb2/Birc5/Rdx/Homer2/Slc25a27/Slco3a1/Kcnc2/Kcna1/Prkaa1/Chl1/Prkca/Prkci/Pten/Slc5a7/Rapgef2/Slc4a7/Jag1	18
GROUP.associated-186	GObp	GO:0016197	endosomal transport	11/361	216/23262	0.000590658	0.0121338	0.00923025	Snx16/Rdx/Sgsm2/Mapk1/Hook3/Abca1/Erc1/Rab10/Agap2/Dennd5a/Map2k1	11
GROUP.associated-187	GOmf	GO:0004842	ubiquitin-protein transferase activity	17/360	397/22837	0.000209082	0.0115866	0.00933531	Uhrf2/Birc5/Arih1/Cul2/Trim6/Fbxl14/Klhl31/Trim36/Fbxo30/Cblb/Kbtbd8/Cnot4/Rmnd5a/Arih2/Asb3/Rlim/Zer1	17
GROUP.associated-188	GOmf	GO:0004702	receptor signaling protein serine/threonine kinase activity	8/360	101/22837	0.000199435	0.0115866	0.00933531	Tgfbr1/Acvr1b/Pak1/Map3k2/Mapk1/Pak2/Taok1/Map2k1	8
GROUP.associated-189	GObp	GO:0051932	synaptic transmission, GABAergic	5/361	45/23262	0.000642517	0.0131241	0.00998361	Pak1/Slc6a1/Cnr1/Pten/Gabra1	5
GROUP.PND.associated-01	GObp	GO:0001667	ameboidal-type cell migration	22/415	338/23262	2.14547e-07	0.000464766	0.000375645	Sema4c/Capn7/Itgb3/Zeb2/Pafah1b1/Tgfbr1/Tgfbr3/Pdcd10/Krit1/Phactr4/Wdpcp/Strap/Rhoa/Arsb/Fgf7/Myh9/Nf1/Rac1/Twist1/Wnt7a/Ret/Tgfbr2	22	Top 10 GROUP.PND-associated GO annotations sorted by smallest to largest q value then by largest to smallest gene count
GROUP.PND.associated-02	GObp	GO:0032872	regulation of stress-activated MAPK cascade	16/415	195/23262	4.77885e-07	0.000464766	0.000375645	Rb1cc1/Sema4c/Dusp3/Nod2/Zeb2/Pafah1b1/Pak1/Map2k4/Map3k7/Pdcd10/Map3k10/Wnt7a/Axin1/Ripk1/Map2k1/Mapk1	16
GROUP.PND.associated-03	GObp	GO:0070302	regulation of stress-activated protein kinase signaling cascade	16/415	196/23262	5.11998e-07	0.000464766	0.000375645	Rb1cc1/Sema4c/Dusp3/Nod2/Zeb2/Pafah1b1/Pak1/Map2k4/Map3k7/Pdcd10/Map3k10/Wnt7a/Axin1/Ripk1/Map2k1/Mapk1	16
GROUP.PND.associated-04	GObp	GO:0021761	limbic system development	11/415	85/23262	3.33432e-07	0.000464766	0.000375645	Id4/Zeb2/Btg2/Dlx1/Pafah1b1/Pak1/Tbr1/Usp9x/Rab3gap1/Kcna1/Nf1	11
GROUP.PND.associated-05	GObp	GO:0031098	stress-activated protein kinase signaling cascade	17/415	228/23262	8.11253e-07	0.000589132	0.000476163	Rb1cc1/Sema4c/Dusp3/Nod2/Zeb2/Pafah1b1/Pak1/Map2k4/Map3k7/Pdcd10/Map3k10/Rhoa/Wnt7a/Axin1/Ripk1/Map2k1/Mapk1	17
GROUP.PND.associated-06	GObp	GO:0001701	in utero embryonic development	24/415	444/23262	1.72893e-06	0.000718764	0.000580937	Ncor2/Stk4/Dusp3/Bmpr1a/Tgfbr1/Tgfbr3/Usp9x/Chd8/Sf3b1/Gabpa/Myh9/Plk4/Twist1/Slc30a1/Xrcc2/Rpa1/N4bp2l2/Ncoa3/Axin1/Tgfbr2/Map2k1/Mapk1/Kidins220/Ocrl	24
GROUP.PND.associated-07	GObp	GO:0050673	epithelial cell proliferation	22/415	375/23262	1.2372e-06	0.000718764	0.000580937	Nod2/Itgb3/Bmpr1a/Cdkn1b/Six4/Stat1/Tgfbr1/Tgfbr3/Xbp1/Pdcd10/Krit1/Esrp1/Klf9/Strap/Sirt1/Fgf7/Nf1/Twist1/Wnt7a/Fst/Map2k1/Mapk1	22
GROUP.PND.associated-08	GObp	GO:0061351	neural precursor cell proliferation	14/415	163/23262	1.44128e-06	0.000718764	0.000580937	Id4/Ncor2/C330027C09Rik/Zeb2/Btg2/Pafah1b1/Rhoa/Neurod4/Kcna1/Nf1/Rab10/Wnt7a/Hook3/Igf2bp1	14
GROUP.PND.associated-09	GObp	GO:0055017	cardiac muscle tissue growth	10/415	81/23262	1.78157e-06	0.000718764	0.000580937	Bmpr1a/Tgfbr1/Tgfbr3/Map2k4/Nr3c1/Prkar1a/1190002N15Rik/Tbx2/Tgfbr2/Wisp1	10
GROUP.PND.associated-10	GObp	GO:0048864	stem cell development	10/415	82/23262	1.99712e-06	0.000725156	0.000586103	Sema4c/Zeb2/Bmpr1a/Jag1/Phactr4/Twist1/Wnt7a/Cyp26a1/Ret/Mapk1	10
GROUP.PND.associated-11	GObp	GO:0051403	stress-activated MAPK cascade	16/415	221/23262	2.50747e-06	0.000827694	0.00066898	Rb1cc1/Sema4c/Dusp3/Nod2/Zeb2/Pafah1b1/Pak1/Map2k4/Map3k7/Pdcd10/Map3k10/Wnt7a/Axin1/Ripk1/Map2k1/Mapk1	16
GROUP.PND.associated-12	GObp	GO:0051347	positive regulation of transferase activity	24/415	466/23262	3.97285e-06	0.000901589	0.000728704	Nod2/Itgb3/Zeb2/Stap1/Hmbox1/Cdkn1b/Gnai2/Irs1/Pak1/Tgfbr1/Map2k4/Map3k7/Pdcd10/Dcun1d4/Map3k10/Sirt1/Rhoa/Rac1/Axin1/Cab39/Ripk1/Tgfbr2/Map2k1/Mapk1	24
GROUP.PND.associated-13	GObp	GO:0050678	regulation of epithelial cell proliferation	19/415	311/23262	3.67124e-06	0.000901589	0.000728704	Nod2/Itgb3/Bmpr1a/Cdkn1b/Six4/Stat1/Tgfbr1/Tgfbr3/Xbp1/Pdcd10/Krit1/Esrp1/Klf9/Strap/Sirt1/Fgf7/Nf1/Twist1/Wnt7a	19
GROUP.PND.associated-14	GObp	GO:0010631	epithelial cell migration	16/415	224/23262	2.98641e-06	0.000901589	0.000728704	Capn7/Itgb3/Zeb2/Tgfbr1/Tgfbr3/Pdcd10/Krit1/Wdpcp/Strap/Rhoa/Arsb/Fgf7/Myh9/Nf1/Wnt7a/Tgfbr2	16
GROUP.PND.associated-15	GObp	GO:0090132	epithelium migration	16/415	226/23262	3.34977e-06	0.000901589	0.000728704	Capn7/Itgb3/Zeb2/Tgfbr1/Tgfbr3/Pdcd10/Krit1/Wdpcp/Strap/Rhoa/Arsb/Fgf7/Myh9/Nf1/Wnt7a/Tgfbr2	16
GROUP.PND.associated-16	GObp	GO:0090130	tissue migration	16/415	228/23262	3.7523e-06	0.000901589	0.000728704	Capn7/Itgb3/Zeb2/Tgfbr1/Tgfbr3/Pdcd10/Krit1/Wdpcp/Strap/Rhoa/Arsb/Fgf7/Myh9/Nf1/Wnt7a/Tgfbr2	16
GROUP.PND.associated-17	GOcc	GO:0098589	membrane region	22/421	383/23267	2.20516e-06	0.000952627	0.000807783	Lcp2/Gnai3/Atp1a1/Bmpr1a/Cnr1/Gnai2/Irs1/Pgk1/Tgfbr1/Sgip1/Nup153/Prkar1a/Pllp/Ap1s2/Cblb/Kcnd2/Ret/Ripk1/Tgfbr2/Mapk1/P2ry12/Ocrl	22
GROUP.PND.associated-18	GObp	GO:0060419	heart growth	10/415	90/23262	4.70524e-06	0.00100498	0.000812274	Bmpr1a/Tgfbr1/Tgfbr3/Map2k4/Nr3c1/Prkar1a/1190002N15Rik/Tbx2/Tgfbr2/Wisp1	10
GROUP.PND.associated-19	GObp	GO:0048732	gland development	22/415	417/23262	6.87558e-06	0.00129683	0.00104816	Rb1cc1/Id4/Bmpr1a/Cacnb4/Cdkn1b/Irs1/Six4/Tgfbr1/Tgfbr3/Xbp1/Esrp1/Fgf7/Nr3c1/Nf1/Cbx7/Gcm2/Ncoa3/Oxtr/Tbx2/Tgfbr2/Map2k1/Mapk1	22
GROUP.PND.associated-20	GObp	GO:0060485	mesenchyme development	16/415	239/23262	6.84569e-06	0.00129683	0.00104816	Sema4c/Zeb2/Bmpr1a/Jag1/Ppp3r1/Six4/Tgfbr1/Tgfbr3/Phactr4/Strap/Twist1/Cyp26a1/Ret/Tbx2/Tgfbr2/Mapk1	16
GROUP.PND.associated-21	GObp	GO:0032874	positive regulation of stress-activated MAPK cascade	12/415	138/23262	7.1431e-06	0.00129683	0.00104816	Rb1cc1/Sema4c/Nod2/Zeb2/Pak1/Map2k4/Map3k7/Pdcd10/Map3k10/Wnt7a/Axin1/Ripk1	12
GROUP.PND.associated-22	GObp	GO:0048762	mesenchymal cell differentiation	14/415	189/23262	8.16348e-06	0.00131372	0.0010618	Sema4c/Zeb2/Bmpr1a/Jag1/Ppp3r1/Tgfbr1/Tgfbr3/Phactr4/Strap/Twist1/Cyp26a1/Ret/Tgfbr2/Mapk1	14
GROUP.PND.associated-23	GObp	GO:0070304	positive regulation of stress-activated protein kinase signaling cascade	12/415	139/23262	7.69408e-06	0.00131372	0.0010618	Rb1cc1/Sema4c/Nod2/Zeb2/Pak1/Map2k4/Map3k7/Pdcd10/Map3k10/Wnt7a/Axin1/Ripk1	12
GROUP.PND.associated-24	GObp	GO:0014032	neural crest cell development	9/415	76/23262	8.32153e-06	0.00131372	0.0010618	Sema4c/Zeb2/Bmpr1a/Jag1/Phactr4/Twist1/Cyp26a1/Ret/Mapk1	9
GROUP.PND.associated-25	GObp	GO:0044708	single-organism behavior	23/415	470/23262	1.43765e-05	0.00190458	0.00153937	Adam22/Chl1/Tmod1/Dmrt3/Arf4/Btg2/Cacnb4/Cnr1/Pafah1b1/Pak1/Tbr1/Tmod2/Paip2/Amph/Adcy1/Gad1/Cntnap4/Eif4ebp2/Nf1/Slc1a3/Ap1s2/Axin1/Oxtr	23
GROUP.PND.associated-26	GObp	GO:0048863	stem cell differentiation	14/415	198/23262	1.38613e-05	0.00190458	0.00153937	Sema4c/Zeb2/Bmpr1a/Zfp36l2/Jag1/Phactr4/Twist1/Wnt7a/N4bp2l2/Ncoa3/Cyp26a1/Ret/Tbx2/Mapk1	14
GROUP.PND.associated-27	GObp	GO:0035265	organ growth	13/415	173/23262	1.46869e-05	0.00190458	0.00153937	Serp1/Stk4/Bmpr1a/Tgfbr1/Tgfbr3/Map2k4/Fgf7/Nr3c1/Prkar1a/1190002N15Rik/Tbx2/Tgfbr2/Wisp1	13
GROUP.PND.associated-28	GObp	GO:0014031	mesenchymal cell development	9/415	81/23262	1.40889e-05	0.00190458	0.00153937	Sema4c/Zeb2/Bmpr1a/Jag1/Phactr4/Twist1/Cyp26a1/Ret/Mapk1	9
GROUP.PND.associated-29	GObp	GO:0051932	synaptic transmission, GABAergic	7/415	45/23262	1.38259e-05	0.00190458	0.00153937	Cnr1/Gabra1/Pak1/Cntnap4/Nf1/Rac1/Oxtr	7
GROUP.PND.associated-30	GObp	GO:0014855	striated muscle cell proliferation	8/415	63/23262	1.5757e-05	0.00197288	0.00159457	Bmpr1a/Tgfbr1/Tgfbr3/Sirt1/Prkar1a/1190002N15Rik/Tbx2/Tgfbr2	8
GROUP.PND.associated-31	GObp	GO:0014033	neural crest cell differentiation	9/415	83/23262	1.72027e-05	0.0020821	0.00168285	Sema4c/Zeb2/Bmpr1a/Jag1/Phactr4/Twist1/Cyp26a1/Ret/Mapk1	9
GROUP.PND.associated-32	GObp	GO:0030900	forebrain development	19/415	350/23262	1.95909e-05	0.00229467	0.00185465	Id4/Ncor2/Zeb2/Bmpr1a/Btg2/Dlx1/Pafah1b1/Pak1/Tbr1/Usp9x/Rab3gap1/Rhoa/Kcna1/Nf1/Rac1/Wnt7a/Hook3/Axin1/Igf2bp1	19
GROUP.PND.associated-33	GOcc	GO:0045121	membrane raft	18/421	316/23267	2.06088e-05	0.00222576	0.00188734	Lcp2/Gnai3/Atp1a1/Bmpr1a/Cnr1/Gnai2/Irs1/Pgk1/Tgfbr1/Prkar1a/Pllp/Cblb/Kcnd2/Ret/Ripk1/Tgfbr2/Mapk1/P2ry12	18
GROUP.PND.associated-34	GOcc	GO:0098857	membrane microdomain	18/421	316/23267	2.06088e-05	0.00222576	0.00188734	Lcp2/Gnai3/Atp1a1/Bmpr1a/Cnr1/Gnai2/Irs1/Pgk1/Tgfbr1/Prkar1a/Pllp/Cblb/Kcnd2/Ret/Ripk1/Tgfbr2/Mapk1/P2ry12	18
GROUP.PND.associated-35	GOcc	GO:0044853	plasma membrane raft	10/421	100/23267	1.37336e-05	0.00222576	0.00188734	Lcp2/Atp1a1/Bmpr1a/Irs1/Tgfbr1/Prkar1a/Kcnd2/Tgfbr2/Mapk1/P2ry12	10
GROUP.PND.associated-36	GObp	GO:0032870	cellular response to hormone stimulus	22/415	449/23262	2.16279e-05	0.00237973	0.0019234	Nr6a1/Smarcc1/Baiap2/Atp1a1/Zfp36l2/Clock/Irs1/Mstn/Pak1/Stat1/Xbp1/Klf9/Sirt1/Rhoa/Eif4ebp2/Nr3c1/Rab10/Gpr22/Ncoa3/Oxtr/Srsf3/Fbxo32	22
GROUP.PND.associated-37	GObp	GO:0050804	modulation of synaptic transmission	18/415	321/23262	2.10575e-05	0.00237973	0.0019234	Grm3/Baiap2/Cnr1/Gnai2/Pak1/Paip2/Lrrtm2/Rab3gap1/Cntnap4/Eif4ebp2/Nr3c1/Nf1/Rac1/Slc1a3/Wnt7a/Slc30a1/Oxtr/Mapk1	18
GROUP.PND.associated-38	GObp	GO:0045599	negative regulation of fat cell differentiation	7/415	49/23262	2.46145e-05	0.00262869	0.00212462	Id4/Ncor2/Zfp36l2/Jag1/Insig1/Sirt1/Axin1	7
GROUP.PND.associated-39	GObp	GO:0046328	regulation of JNK cascade	12/415	160/23262	3.17943e-05	0.00329843	0.00266594	Rb1cc1/Dusp3/Nod2/Zeb2/Pafah1b1/Pak1/Map2k4/Map3k7/Map3k10/Wnt7a/Axin1/Ripk1	12
GROUP.PND.associated-40	GObp	GO:0033674	positive regulation of kinase activity	20/415	399/23262	3.70934e-05	0.00364016	0.00294214	Nod2/Itgb3/Zeb2/Stap1/Cdkn1b/Gnai2/Irs1/Pak1/Tgfbr1/Map2k4/Map3k7/Pdcd10/Map3k10/Sirt1/Rhoa/Rac1/Axin1/Cab39/Tgfbr2/Map2k1	20
GROUP.PND.associated-41	GObp	GO:0060038	cardiac muscle cell proliferation	7/415	52/23262	3.66135e-05	0.00364016	0.00294214	Bmpr1a/Tgfbr1/Tgfbr3/Prkar1a/1190002N15Rik/Tbx2/Tgfbr2	7
GROUP.PND.associated-42	GObp	GO:0045444	fat cell differentiation	14/415	220/23262	4.4638e-05	0.00415591	0.00335899	Id4/Ncor2/Stk4/Zfp36l2/Jag1/Xbp1/Fndc3b/Steap4/Insig1/Sirt1/Tfap2b/Ero1l/Ap1s2/Axin1	14
GROUP.PND.associated-43	GObp	GO:0033002	muscle cell proliferation	13/415	192/23262	4.39921e-05	0.00415591	0.00335899	Ctnnbip1/Itgb3/Bmpr1a/Cdkn1b/Stat1/Tgfbr1/Tgfbr3/Sirt1/Prkar1a/1190002N15Rik/Tbx2/Tgfbr2/Wisp1	13
GROUP.PND.associated-44	GObp	GO:0021543	pallium development	11/415	141/23262	4.71448e-05	0.00424147	0.00342814	Id4/Zeb2/Btg2/Dlx1/Pafah1b1/Usp9x/Rhoa/Kcna1/Nf1/Rac1/Igf2bp1	11
GROUP.PND.associated-45	GObp	GO:0046330	positive regulation of JNK cascade	10/415	117/23262	4.78932e-05	0.00424147	0.00342814	Rb1cc1/Nod2/Zeb2/Pak1/Map2k4/Map3k7/Map3k10/Wnt7a/Axin1/Ripk1	10
GROUP.PND.associated-46	GObp	GO:0007517	muscle organ development	19/415	375/23262	5.00885e-05	0.00433027	0.00349992	Serp1/Klhl31/Fos/Bmpr1a/Btg2/Mstn/Six4/Tgfbr1/Tgfbr3/Xbp1/Cd164/Sirt1/Rhoa/Nr3c1/Nf1/Twist1/Tbx2/Tgfbr2/Wisp1	19
GROUP.PND.associated-47	GObp	GO:0003197	endocardial cushion development	6/415	38/23262	5.29425e-05	0.00447056	0.00361331	Bmpr1a/Jag1/Tgfbr1/Twist1/Tbx2/Tgfbr2	6
GROUP.PND.associated-48	GObp	GO:0010632	regulation of epithelial cell migration	12/415	171/23262	6.09244e-05	0.00502765	0.00406357	Capn7/Itgb3/Tgfbr3/Pdcd10/Krit1/Strap/Rhoa/Arsb/Fgf7/Nf1/Wnt7a/Tgfbr2	12
GROUP.PND.associated-49	GObp	GO:0045598	regulation of fat cell differentiation	10/415	121/23262	6.37855e-05	0.00514678	0.00415986	Id4/Ncor2/Stk4/Zfp36l2/Jag1/Xbp1/Fndc3b/Insig1/Sirt1/Axin1	10
GROUP.PND.associated-50	GOmf	GO:0004702	receptor signaling protein serine/threonine kinase activity	10/415	101/22837	1.5544e-05	0.00574352	0.00490864	Stk4/Bmpr1a/Pak1/Tgfbr1/Map2k4/Map3k7/Map3k10/Tgfbr2/Map2k1/Mapk1	10
GROUP.PND.associated-51	GOmf	GO:0046332	SMAD binding	9/415	76/22837	9.63204e-06	0.00574352	0.00490864	Fos/Zeb2/Bmpr1a/Tcf12/Tgfbr1/Tgfbr3/Usp9x/Axin1/Tgfbr2	9
GROUP.PND.associated-52	GObp	GO:0043010	camera-type eye development	17/415	324/23262	8.09436e-05	0.00638926	0.00516409	Tmod1/Zeb2/Cdkn1b/Hipk1/Jag1/Tgfbr1/Irx5/Phactr4/Megf11/Wdpcp/Slc4a7/Rab3gap1/Neurod4/Nf1/Twist1/Tbx2/Tgfbr2	17
GROUP.PND.associated-53	GObp	GO:0007254	JNK cascade	12/415	177/23262	8.49096e-05	0.00655972	0.00530186	Rb1cc1/Dusp3/Nod2/Zeb2/Pafah1b1/Pak1/Map2k4/Map3k7/Map3k10/Wnt7a/Axin1/Ripk1	12
GROUP.PND.associated-54	GObp	GO:0060562	epithelial tube morphogenesis	18/415	360/23262	9.30073e-05	0.00703561	0.0056865	Sema4c/Stk4/Ctnnbip1/Zeb2/Pak1/Ppp3r1/Six4/Map3k7/Rala/Phactr4/Esrp1/Rhoa/Nr3c1/Twist1/Ncoa3/Ret/Tbx2/Tgfbr2	18
GROUP.PND.associated-55	GOcc	GO:0060076	excitatory synapse	14/421	229/23267	8.00324e-05	0.0069148	0.00586343	Sema4c/Grm3/Baiap2/Atp1a1/Map1b/Pak1/Map3k7/Add3/Lrrtm2/Nr3c1/Nf1/Bcas1/Axin1/Kcnd2	14
GROUP.PND.associated-56	GObp	GO:0042063	gliogenesis	15/415	267/23262	9.93584e-05	0.00731654	0.00591356	Adam22/Id4/Nab1/Stap1/Dlx1/Pafah1b1/Ppp3r1/Tnfrsf21/Rhoa/Neurod4/Nf1/Gcm2/Map2k1/Mapk1/P2ry12	15
GROUP.PND.associated-57	GObp	GO:0007270	neuron-neuron synaptic transmission	11/415	154/23262	0.000104781	0.00731654	0.00591356	Grm3/Cacnb4/Cnr1/Gabra1/Pak1/Tmod2/Rab3gap1/Cntnap4/Nf1/Rac1/Oxtr	11
GROUP.PND.associated-58	GObp	GO:0021766	hippocampus development	7/415	61/23262	0.00010404	0.00731654	0.00591356	Id4/Zeb2/Btg2/Dlx1/Pafah1b1/Usp9x/Kcna1	7
GROUP.PND.associated-59	GObp	GO:0003203	endocardial cushion morphogenesis	5/415	27/23262	0.000103018	0.00731654	0.00591356	Bmpr1a/Tgfbr1/Twist1/Tbx2/Tgfbr2	5
GROUP.PND.associated-60	GObp	GO:0031346	positive regulation of cell projection organization	18/415	365/23262	0.000110612	0.00757793	0.00612483	Baiap2/Zeb2/Cnr1/Map1b/Pafah1b1/Tgfbr1/Rufy3/Rala/Wasl/Sirt1/Arsb/Nr3c1/Hsp90aa1/Rac1/Fam134c/Ret/Map2k1/Kidins220	18
GROUP.PND.associated-61	GObp	GO:0048545	response to steroid hormone	14/415	240/23262	0.000113483	0.0076307	0.00616748	Nr6a1/Atp1a1/Zfp36l2/Clock/Mstn/Pak1/Klf9/Sirt1/Rhoa/Nr3c1/Ncoa3/Oxtr/Map2k1/Fbxo32	14
GROUP.PND.associated-62	GObp	GO:0045860	positive regulation of protein kinase activity	18/415	367/23262	0.000118436	0.00767929	0.00620674	Nod2/Itgb3/Zeb2/Stap1/Cdkn1b/Gnai2/Pak1/Tgfbr1/Map2k4/Map3k7/Pdcd10/Map3k10/Sirt1/Rhoa/Axin1/Cab39/Tgfbr2/Map2k1	18
GROUP.PND.associated-63	GObp	GO:0030522	intracellular receptor signaling pathway	12/415	183/23262	0.000116616	0.00767929	0.00620674	Nr6a1/Nod2/Clock/Pak1/Ddx60/Klf9/Sirt1/Rhoa/Nr3c1/Twist1/Ncoa3/Cyp26a1	12
GROUP.PND.associated-64	GOcc	GO:0014069	postsynaptic density	13/421	209/23267	0.000120274	0.00742263	0.00629404	Sema4c/Grm3/Baiap2/Atp1a1/Map1b/Pak1/Map3k7/Add3/Nr3c1/Nf1/Bcas1/Axin1/Kcnd2	13
GROUP.PND.associated-65	GOcc	GO:0099572	postsynaptic specialization	13/421	209/23267	0.000120274	0.00742263	0.00629404	Sema4c/Grm3/Baiap2/Atp1a1/Map1b/Pak1/Map3k7/Add3/Nr3c1/Nf1/Bcas1/Axin1/Kcnd2	13
GROUP.PND.associated-66	GObp	GO:0007389	pattern specification process	21/415	470/23262	0.00012275	0.00781939	0.00631998	Stk4/Ctnnbip1/Zeb2/Dmrt3/Chsy1/Bmpr1a/Btg2/Dlx1/Hipk1/Ppp3r1/Rfx3/Tbr1/Tgfbr1/Sf3b1/Wnt7a/Xrcc2/Axin1/Cyp26a1/Fst/Tbx2/Tgfbr2	21
GROUP.PND.associated-67	GObp	GO:0001654	eye development	18/415	372/23262	0.000140163	0.00862599	0.00697191	Tmod1/Zeb2/Cdkn1b/Hipk1/Jag1/Tgfbr1/Irx5/Phactr4/Megf11/Wdpcp/Slc4a7/Rab3gap1/Neurod4/Nf1/Twist1/Axin1/Tbx2/Tgfbr2	18
GROUP.PND.associated-68	GObp	GO:0018210	peptidyl-threonine modification	8/415	85/23262	0.000139234	0.00862599	0.00697191	Galnt1/Tgfbr1/Sbk1/Map3k10/Axin1/Cab39/Tgfbr2/Mapk1	8
GROUP.PND.associated-69	GObp	GO:0050890	cognition	15/415	276/23262	0.000143248	0.00866889	0.00700659	Chl1/Arf4/Btg2/Cnr1/Pafah1b1/Pak1/Tbr1/Tmod2/Paip2/Amph/Adcy1/Eif4ebp2/Nf1/Ap1s2/Oxtr	15
GROUP.PND.associated-70	GObp	GO:0007611	learning or memory	14/415	247/23262	0.000153405	0.00913139	0.0073804	Arf4/Btg2/Cnr1/Pafah1b1/Pak1/Tbr1/Tmod2/Paip2/Amph/Adcy1/Eif4ebp2/Nf1/Ap1s2/Oxtr	14
GROUP.PND.associated-71	GObp	GO:0071383	cellular response to steroid hormone stimulus	12/415	189/23262	0.000157986	0.00925238	0.00747819	Nr6a1/Atp1a1/Zfp36l2/Clock/Mstn/Pak1/Klf9/Sirt1/Rhoa/Nr3c1/Ncoa3/Fbxo32	12
GROUP.PND.associated-72	GObp	GO:0001937	negative regulation of endothelial cell proliferation	5/415	30/23262	0.000174025	0.0100299	0.00810661	Stat1/Tgfbr1/Pdcd10/Krit1/Nf1	5
GROUP.PND.associated-73	GObp	GO:0051493	regulation of cytoskeleton organization	19/415	415/23262	0.000187964	0.010664	0.00861914	Tmod1/Baiap2/Prex1/Itgb3/Stap1/Cdkn1b/Map1b/Pafah1b1/Pak1/Tgfbr1/Tmod2/Wasl/Wasf1/Rhoa/Rac1/Plk4/Fbxw5/Mapk1/Hdgfrp3	19
GROUP.PND.associated-74	GObp	GO:0071407	cellular response to organic cyclic compound	19/415	417/23262	0.000199783	0.0111602	0.00902015	Nr6a1/Ncor2/Atp1a1/Zfp36l2/Cdkn1b/Clock/Gabra1/Mstn/Pak1/Stat1/Klf9/Sirt1/Rhoa/Nr3c1/Ncoa3/Axin1/Map2k1/Fbxo32/P2ry12	19
GROUP.PND.associated-75	GObp	GO:0090596	sensory organ morphogenesis	15/415	285/23262	0.0002031	0.0111736	0.00903099	Hipk1/Jag1/Six4/Irx5/Phactr4/Megf11/Wdpcp/Slc4a7/Insig1/Nf1/Rac1/Twist1/Axin1/Tbx2/Mapk1	15
GROUP.PND.associated-76	GObp	GO:0060021	palate development	8/415	90/23262	0.000207592	0.0112502	0.00909294	Bmpr1a/Tgfbr1/Tgfbr3/Wdpcp/Insig1/Wnt7a/Tbx2/Tgfbr2	8
GROUP.PND.associated-77	GObp	GO:0071900	regulation of protein serine/threonine kinase activity	18/415	386/23262	0.000220677	0.0117835	0.00952395	Dusp3/Nod2/Zeb2/Cdkn1b/Gnai2/Pak1/Tgfbr1/Map2k4/Map3k7/Pdcd10/Map3k10/Sirt1/Rhoa/Nf1/Prkar1a/Axin1/Cab39/Map2k1	18
GROUP.PND.associated-78	GObp	GO:0032535	regulation of cellular component size	17/415	353/23262	0.000225489	0.0118659	0.00959059	Rb1cc1/Sema4c/Tmod1/Baiap2/Prex1/Map1b/Pafah1b1/Pex11b/Tmod2/Rufy3/Wasl/Wasf1/Rhoa/Hsp90aa1/Rac1/Wnt7a/Ret	17
