# Supplementary material for: Intestinal microRNAs and bacterial taxa in juvenile mice are associated, modifiable by allochthonous lactobacilli, and affect postnatal maturation
Source: mSystems. 2023 Jul 18;8(4):e00431-23. doi: 10.1128/msystems.00431-23 (PMC10469672; doi:10.1128/msystems.00431-23)
Supplement: Table S4 — miRNAs differently expressed in the probiotic group at earlier time points compared to the ones in the control group at later time points. [file msystems.00431-23-s0006.xlsx]

## Sheet: TableS4
For all the stats, the significance was set at FDR<5%
Cecum	miRNA-Cecum-Probiotic PND14 vs Control PND14
	No sign difference
	miRNA-Cecum-Probiotic PND14 vs. Control PND21
	miRNA	P value	Mean of Content-Probiotic-PND14	Mean of Content-control-PND21	Difference	SE of difference	t ratio	df	q value	-log10(q value)	PND-associated miRNA	Group-associated miRNA
	mmu-miR-29a	1e-05	10.96	12.6	-1.635	0.0553	29.56	3.912	0.0038	2.42	Yes
	mmu-miR-29b	0.000175	10.39	12.33	-1.939	0.12	16.16	3.593	0.016808	1.774	Yes
	mmu-miR-125a-5p	0.000461	12	11.47	0.5275	0.06263	8.422	4.822	0.017406	1.759	Yes
	mmu-miR-199a-5p	0.000489	13.51	12.62	0.8892	0.04848	18.34	2.84	0.017406	1.759	Yes
	mmu-miR-369-3p	0.000486	9.238	8.195	1.044	0.116	8.998	4.492	0.017406	1.759	Yes
	mmu-miR-410	0.001575	9.086	8.048	1.038	0.1274	8.148	3.775	0.031349	1.504	Yes
	mmu-miR-382	0.002362	8.828	7.913	0.9148	0.1545	5.919	4.733	0.042159	1.375	Yes
	mmu-miR-542-5p	0.002673	6.507	4.281	2.225	0.3172	7.015	3.782	0.044326	1.353	Yes
	mmu-miR-127	0.003002	9.987	8.8	1.187	0.2145	5.534	4.8	0.047798	1.321	Yes
	mmu-miR-376c	0.004189	8.33	7.658	0.6723	0.1339	5.02	4.933	0.049968	1.301	Yes
	mmu-miR-487b	0.004269	7.384	5.915	1.47	0.276	5.324	4.502	0.049968	1.301	Yes
	mmu-miR-100	0.004104	10.88	10.18	0.705	0.1079	6.534	3.589	0.049968	1.301
	mmu-miR-125a-3p	0.003699	7.553	8.876	-1.323	0.2482	5.332	4.717	0.049968	1.301
	mmu-miR-149	0.003931	7.338	5.972	1.365	0.2632	5.187	4.806	0.049968	1.301
	mmu-miR-1928	0.003578	3.041	4.521	-1.48	0.2521	5.872	4.209	0.049968	1.301
	mmu-miR-196a	0.003792	10.41	11.3	-0.8933	0.1561	5.722	4.264	0.049968	1.301
	mmu-miR-204	0.003286	7.836	6.921	0.9144	0.1285	7.115	3.524	0.049968	1.301
	mmu-miR-433	0.00391	7.483	6.213	1.27	0.2511	5.058	4.998	0.049968	1.301
	mmu-miR-374	0.002436	8.852	9.758	-0.9063	0.1357	6.679	4.079	0.042159	1.375
	mmu-miR-652	0.002146	7.453	8.051	-0.5978	0.0839	7.126	3.952	0.040676	1.391
	mmu-miR-99b	0.001564	10.6	10.13	0.4708	0.07303	6.447	4.792	0.031349	1.504
	mmu-miR-1937a+mmu-miR-1937b	0.001384	13.58	14.85	-1.264	0.1816	6.962	4.537	0.030605	1.514
	mmu-miR-1198	0.001258	5.701	6.742	-1.041	0.1421	7.324	4.408	0.029445	1.531
	mmu-miR-434-3p	0.001145	9.208	7.931	1.278	0.1062	12.03	3.047	0.028493	1.545
	mmu-miR-26b	0.001002	10.46	9.476	0.9871	0.1329	7.43	4.59	0.026595	1.575
	mmu-miR-1937c	0.000906	12.99	14.36	-1.371	0.1886	7.269	4.811	0.025758	1.589
	mmu-miR-423-3p	0.000625	8.589	9.167	-0.5783	0.05034	11.49	3.545	0.019134	1.718
	mmu-let-7e	0.000525	12.6	11.9	0.6992	0.08226	8.499	4.654	0.017406	1.759
	mmu-miR-10a	0.000452	11.2	12.04	-0.8317	0.1002	8.302	4.909	0.017406	1.759
	mmu-miR-689	0.00031	3.549	6.385	-2.835	0.2808	10.1	4.452	0.017406	1.759
	mmu-miR-129-3p	0.000253	7.977	6.331	1.647	0.1743	9.45	4.887	0.016808	1.774
	mmu-miR-181a	0.00018	12.45	11.57	0.8833	0.07219	12.24	4.249	0.016808	1.774
	mmu-miR-338-3p	0.000139	8.107	6.818	1.289	0.1185	10.88	4.835	0.016808	1.774
	mmu-miR-449a	0.000218	4.095	0.3118	3.783	0.3626	10.43	4.626	0.016808	1.774
	miRNA-Cecum-Probiotic PND14 vs. Control PND36
	miRNA	P value	Mean of Content-Probiotic-PND14	Mean of Content-control-PND21	Difference	SE of difference	t ratio	df	q value	-log10(q value)	PND-associated miRNA	Group-associated miRNA
	mmu-miR-361	0.002305	9.351	8.694	0.6568	0.08253	7.957	3.505	0.02256	1.647	Yes	Yes
	mmu-miR-138	0.008093	7.823	6.794	1.029	0.242	4.252	4.996	0.044952	1.347	Yes
	mmu-miR-434-5p	0.008078	6.305	4.555	1.751	0.3637	4.814	4.094	0.044952	1.347	Yes
	mmu-miR-300	0.007341	7.317	5.679	1.638	0.3001	5.458	3.608	0.041907	1.378	Yes
	mmu-miR-323-3p	0.007283	6.503	1.972	4.53	0.7208	6.285	3.113	0.041907	1.378	Yes
	mmu-miR-135a	0.006329	8.207	6.601	1.606	0.2374	6.762	3.041	0.038157	1.418	Yes
	mmu-miR-324-5p	0.004658	8.235	7.23	1.006	0.1943	5.176	4.541	0.034183	1.466	Yes
	mmu-miR-431	0.003983	6.778	4.7	2.078	0.2658	7.816	3.077	0.030887	1.51	Yes
	mmu-miR-322	0.003606	10.4	8.479	1.921	0.2206	8.71	2.904	0.029645	1.528	Yes
	mmu-let-7i	0.003218	13.53	12.88	0.6517	0.09427	6.913	3.643	0.027552	1.56	Yes
	mmu-miR-152	0.002769	11.78	10.39	1.384	0.1067	12.97	2.406	0.025251	1.598	Yes
	mmu-miR-376b	0.002826	9.104	7.172	1.932	0.3005	6.431	4.073	0.025251	1.598	Yes
	mmu-miR-1224	0.002476	6.662	8.678	-2.016	0.2713	7.429	3.657	0.02313	1.636	Yes
	mmu-miR-137	0.002203	8.8	7.618	1.182	0.179	6.604	4.245	0.02249	1.648	Yes
	mmu-miR-21	0.002244	13.92	14.98	-1.061	0.09713	10.92	2.796	0.02249	1.648	Yes
	mmu-miR-218	0.00165	9.739	7.702	2.037	0.2313	8.808	3.499	0.018329	1.737	Yes
	mmu-miR-376c	0.001504	8.33	6.833	1.497	0.1955	7.657	4.039	0.017171	1.765	Yes
	mmu-miR-301a	0.001424	10.82	9.643	1.18	0.1159	10.18	3.247	0.016721	1.777	Yes
	mmu-miR-127	0.001078	9.987	7.675	2.312	0.1668	13.86	2.838	0.015006	1.824	Yes
	mmu-miR-2132	0.001205	9.277	10.74	-1.458	0.2206	6.61	4.986	0.015006	1.824	Yes
	mmu-miR-340-5p	0.0012	9.291	9.689	-0.3983	0.05962	6.679	4.931	0.015006	1.824	Yes
	mmu-miR-351	0.001	5.923	0	5.923	0.1875	31.59	2	0.015006	1.824	Yes
	mmu-miR-296-5p	0.000613	7.865	4.944	2.922	0.3754	7.783	4.902	0.010955	1.96	Yes
	mmu-miR-125a-5p	0.000263	12	10.85	1.153	0.09187	12.55	3.916	0.005704	2.244	Yes
	mmu-miR-29c	0.000204	11.44	12.24	-0.795	0.08088	9.829	4.917	0.005704	2.244	Yes
	mmu-miR-369-3p	0.000275	9.238	6.885	2.353	0.2065	11.4	4.15	0.005704	2.244	Yes
	mmu-miR-379	0.000257	6.987	4.64	2.347	0.2513	9.339	4.924	0.005704	2.244	Yes
	mmu-miR-335-5p	0.00018	9.971	7.338	2.634	0.2452	10.74	4.676	0.005684	2.245	Yes
	mmu-miR-410	0.000146	9.086	6.641	2.445	0.1443	16.95	3.599	0.004991	2.302	Yes
	mmu-miR-382	9.6e-05	8.828	6.787	2.041	0.1805	11.31	4.99	0.003942	2.404	Yes
	mmu-miR-450a-5p	7.2e-05	10.47	8.145	2.322	0.1835	12.65	4.795	0.003722	2.429	Yes
	mmu-miR-199a-5p	5e-06	13.51	11.79	1.717	0.05608	30.61	4.171	0.000624	3.205	Yes
	mmu-miR-29b	<0.000001	10.39	13.14	-2.744	0.07281	37.69	4.59	0.000138	3.859	Yes
	mmu-miR-29a	<0.000001	10.96	13.21	-2.248	0.0366	61.41	4.881	1.3e-05	4.9	Yes
	mmu-miR-350	0.009128	8.714	7.535	1.179	0.2009	5.868	3.085	0.04872	1.312
	mmu-miR-1937c	0.008838	12.99	13.78	-0.7958	0.1634	4.872	3.885	0.047793	1.321
	mmu-miR-370	0.008688	3.357	0	3.357	0.315	10.66	2	0.047608	1.322
	mmu-miR-200c	0.007116	12.2	13.32	-1.123	0.1587	7.073	2.818	0.041782	1.379
	mmu-miR-466g	0.006406	8.122	9.259	-1.137	0.2168	5.244	3.982	0.038157	1.418
	mmu-miR-503	0.006223	4.852	0.337	4.515	0.7	6.45	3.195	0.038157	1.418
	mmu-miR-1929	0.00599	5.116	6.695	-1.579	0.3064	5.152	4.175	0.037766	1.423
	mmu-miR-714	0.006065	4.968	6.363	-1.395	0.3023	4.615	4.898	0.037766	1.423
	mmu-miR-190b	0.005537	5.968	6.242	-0.2735	0.0575	4.757	4.834	0.037602	1.425
	mmu-miR-204	0.005855	7.836	6.578	1.258	0.2461	5.11	4.258	0.037602	1.425
	mmu-miR-450b-3p	0.005602	5.126	0	5.126	0.3853	13.3	2	0.037602	1.425
	mmu-miR-652	0.005766	7.453	7.949	-0.4966	0.1076	4.614	5	0.037602	1.425
	mmu-miR-762	0.005786	6.804	8.7	-1.896	0.3372	5.622	3.787	0.037602	1.425
	mmu-miR-709	0.005078	5.428	6.07	-0.6415	0.1286	4.988	4.644	0.035371	1.451
	mmu-miR-28	0.004897	10.21	9.989	0.2174	0.04486	4.847	4.918	0.034704	1.46
	mmu-miR-297c	0.004871	6.914	8.74	-1.827	0.3576	5.109	4.554	0.034704	1.46
	mmu-miR-214	0.004458	8.246	6.601	1.645	0.3101	5.305	4.457	0.033312	1.477
	mmu-miR-378	0.004083	11.62	12.36	-0.7425	0.09767	7.602	3.127	0.031077	1.508
	mmu-miR-1198	0.003874	5.701	6.794	-1.093	0.2065	5.293	4.692	0.030619	1.514
	mmu-miR-2183	0.003853	7.545	8.769	-1.224	0.2412	5.075	4.999	0.030619	1.514
	mmu-miR-133a	0.003568	8.809	7.869	0.9405	0.1782	5.278	4.845	0.029645	1.528
	mmu-miR-290-3p	0.002978	0	2.807	-2.807	0.3149	8.914	3	0.026045	1.584
	mmu-miR-374	0.002427	8.852	9.799	-0.947	0.1309	7.235	3.768	0.02313	1.636
	mmu-miR-144	0.002201	8.343	9.085	-0.7414	0.1137	6.519	4.307	0.02249	1.648
	mmu-miR-183	0.001979	7.892	8.628	-0.7358	0.1171	6.286	4.627	0.021402	1.67
	mmu-miR-689	0.001409	3.549	6.421	-2.871	0.4196	6.842	4.603	0.016721	1.777
	mmu-let-7e	0.000946	12.6	11.7	0.9017	0.1196	7.539	4.584	0.015006	1.824
	mmu-miR-100	0.001011	10.88	9.842	1.038	0.1089	9.532	3.674	0.015006	1.824
	mmu-miR-125a-3p	0.001158	7.553	9.357	-1.804	0.2697	6.69	4.966	0.015006	1.824
	mmu-miR-126-3p	0.001028	13.89	13.46	0.435	0.05951	7.309	4.64	0.015006	1.824
	mmu-miR-342-3p	0.001159	10.3	9.683	0.6172	0.09234	6.684	4.97	0.015006	1.824
	mmu-miR-149	0.00075	7.338	5.589	1.749	0.2382	7.34	4.979	0.012846	1.891
	mmu-miR-338-3p	0.000394	8.107	7.12	0.9867	0.115	8.577	4.895	0.007364	2.133
	mmu-miR-329	0.00034	9.067	7.521	1.546	0.1785	8.662	4.997	0.006652	2.177
	mmu-miR-141	0.000274	12.55	13.14	-0.5867	0.06476	9.058	4.999	0.005704	2.244
	mmu-miR-151-3p	0.000278	6.486	7.122	-0.6352	0.0605	10.5	4.406	0.005704	2.244
	mmu-miR-433	0.000276	7.483	5.341	2.142	0.2083	10.28	4.483	0.005704	2.244
	mmu-miR-10a	0.00013	11.2	12.12	-0.9117	0.08197	11.12	4.809	0.004854	2.314
	mmu-miR-182	9.6e-05	7.163	8.551	-1.388	0.1003	13.83	4.326	0.003942	2.404
	mmu-miR-96	5.7e-05	9.647	10.37	-0.7202	0.04867	14.8	4.473	0.003722	2.429
	mmu-miR-99b	7e-05	10.6	9.652	0.9511	0.06987	13.61	4.579	0.003722	2.429
	mmu-miR-434-3p	3.3e-05	9.208	7.162	2.046	0.1281	15.98	4.6	0.002723	2.565
	mmu-miR-181a	6e-06	12.45	11.51	0.9483	0.04781	19.83	4.963	0.000661	3.18
	miRNA-Cecum-Probiotic PND21 vs. Control PND36
	miRNA	P value	Mean of Content-Probiotic-PND14	Mean of Content-control-PND21	Difference	SE of difference	t ratio	df	q value	-log10(q value)	PND-associated miRNA	Group-associated miRNA
	mmu-miR-361	0.006247	9.378	8.694	0.6839	0.1662	4.115	6.002	0.049139	1.309	Yes	Yes
	mmu-miR-199a-5p	5.3e-05	12.6	11.79	0.808	0.03639	22.21	3.623	0.005398	2.268	Yes
	mmu-miR-199a-3p	1.9e-05	12.88	11.87	1.01	0.09866	10.23	6.976	0.002566	2.591	Yes
	mmu-miR-135a	0.00538	7.187	6.601	0.5858	0.1424	4.115	6.435	0.044011	1.356	Yes
	mmu-miR-379	0.003919	5.916	4.64	1.276	0.3017	4.23	6.974	0.034842	1.458	Yes
	mmu-miR-130a	0.0035	10.35	9.975	0.3752	0.07521	4.99	5.312	0.033855	1.47	Yes
	mmu-miR-376b	0.002969	8.275	7.172	1.104	0.2242	4.923	5.761	0.031387	1.503	Yes
	mmu-miR-382	0.003042	7.774	6.787	0.9869	0.1536	6.427	3.989	0.031387	1.503	Yes
	mmu-miR-29c	0.002327	11.83	12.24	-0.407	0.08725	4.665	6.97	0.026443	1.578	Yes
	mmu-miR-1224	0.002071	7.557	8.678	-1.12	0.2353	4.761	6.981	0.024916	1.604	Yes
	mmu-miR-218	0.001639	8.552	7.702	0.8505	0.1678	5.07	6.716	0.021913	1.659	Yes
	mmu-miR-369-3p	0.001427	8.281	6.885	1.396	0.2155	6.481	4.882	0.020838	1.681	Yes
	mmu-miR-22	0.001185	13.35	13.79	-0.4425	0.07371	6.003	5.664	0.018622	1.73	Yes
	mmu-miR-300	0.001229	6.873	5.679	1.194	0.1982	6.023	5.583	0.018622	1.73	Yes
	mmu-miR-322	0.001078	9.375	8.479	0.8962	0.1643	5.455	6.74	0.018622	1.73	Yes
	mmu-miR-351	0.001177	3.663	0	3.663	0.4439	8.251	4	0.018622	1.73	Yes
	mmu-miR-672	0.001049	6.442	6.918	-0.4767	0.08853	5.384	6.952	0.018622	1.73	Yes
	mmu-miR-127	0.00043	8.906	7.675	1.231	0.1651	7.453	5.552	0.012559	1.901	Yes
	mmu-miR-21	0.000477	14.43	14.98	-0.5495	0.08112	6.774	6.084	0.012559	1.901	Yes
	mmu-let-7i	0.000328	13.39	12.88	0.511	0.07836	6.521	6.999	0.011273	1.948	Yes
	mmu-miR-410	0.000331	8.232	6.641	1.591	0.1511	10.53	4.257	0.011273	1.948	Yes
	mmu-miR-195	0.000197	9.323	10.04	-0.7179	0.09819	7.312	6.711	0.00897	2.047	Yes
	mmu-miR-29a	0.000145	12.42	13.21	-0.7895	0.08038	9.823	5.226	0.007941	2.1	Yes
	mmu-miR-381	0.000149	7.089	6.364	0.7257	0.07758	9.353	5.437	0.007941	2.1	Yes
	mmu-miR-450a-5p	0.000155	9.497	8.145	1.352	0.1674	8.08	6.256	0.007941	2.1	Yes
	mmu-miR-152	7e-06	11.14	10.39	0.7515	0.03709	20.26	4.871	0.002157	2.666	Yes
	mmu-miR-29b	1.1e-05	12.06	13.14	-1.078	0.09683	11.13	6.999	0.002157	2.666	Yes
	mmu-miR-20a+mmu-miR-20b	0.000326	12.8	11.99	0.8115	0.124	6.543	6.974	0.011273	1.948		Yes
	mmu-let-7g	0.000705	14.53	14.01	0.525	0.07242	7.249	5.12	0.015181	1.819		Yes
	mmu-miR-185	0.00103	9.137	8.667	0.47	0.07688	6.113	5.742	0.018622	1.73		Yes
	mmu-let-7d	0.001525	14.57	13.91	0.665	0.1141	5.828	5.495	0.021505	1.667		Yes
	mmu-let-7c	0.002288	15.2	14.6	0.5935	0.1227	4.839	6.525	0.026443	1.578		Yes
	mmu-miR-126-5p	0.004802	10.38	9.779	0.5975	0.1458	4.097	6.854	0.040079	1.397		Yes
	mmu-miR-30a	0.00651	11.23	11.46	-0.2315	0.05403	4.285	5.426	0.049308	1.307
	mmu-miR-30e	0.006417	8.877	9.316	-0.4393	0.1124	3.909	6.668	0.049308	1.307
	mmu-miR-101b	0.005813	9.216	8.557	0.6595	0.1629	4.049	6.435	0.046622	1.331
	mmu-let-7b	0.004435	14.61	14.16	0.4505	0.1033	4.361	6.185	0.03854	1.414
	mmu-miR-182	0.004523	7.922	8.551	-0.6284	0.1405	4.473	5.835	0.03854	1.414
	mmu-miR-145	0.003844	16.26	16.74	-0.478	0.104	4.594	5.919	0.034842	1.458
	mmu-miR-16	0.00369	14.71	14.49	0.2185	0.04763	4.587	6.033	0.034302	1.465
	mmu-miR-192	0.003559	13.82	14.12	-0.297	0.0626	4.744	5.749	0.033855	1.47
	mmu-miR-433	0.003198	6.362	5.341	1.021	0.2303	4.433	6.848	0.031903	1.496
	mmu-miR-26b	0.00307	10.1	9.78	0.3208	0.0704	4.556	6.575	0.031387	1.503
	mmu-miR-429	0.002642	14.84	14.16	0.683	0.1402	4.87	6.122	0.029204	1.535
	mmu-miR-32	0.001954	10.62	9.927	0.693	0.1187	5.838	5.098	0.024217	1.616
	mmu-miR-106b	0.001714	11.18	10.81	0.3635	0.04891	7.432	4.021	0.021913	1.659
	mmu-miR-146a	0.001692	9.705	9.992	-0.2863	0.05741	4.988	6.848	0.021913	1.659
	mmu-miR-100	0.001114	10.33	9.842	0.492	0.09268	5.308	6.999	0.018622	1.73
	mmu-miR-19a	0.000991	12.55	11.89	0.658	0.1156	5.693	6.445	0.018622	1.73
	mmu-miR-181a	0.000688	11.8	11.51	0.295	0.05055	5.836	6.861	0.015181	1.819
	mmu-miR-210	0.000623	10.29	9.41	0.8805	0.119	7.399	5.152	0.014985	1.824
	mmu-miR-31	0.000491	9.384	8.734	0.6494	0.1063	6.106	6.988	0.012559	1.901
	mmu-miR-434-3p	0.000458	8.051	7.162	0.889	0.09648	9.214	4.453	0.012559	1.901
	mmu-miR-346	0.000101	3.282	0.2695	3.012	0.3664	8.222	6.656	0.007941	2.1
CONTENT	miRNA-Content-Probiotic PND14 vs. Control PND14
	No sign difference
	miRNA-Content-Pro-PND14 vs Control PND21
	miRNA	P value	Mean of Content-Probiotic-PND14	Mean of Content-control-PND21	Difference	SE of difference	t ratio	df	q value	-log10(q value)	PND-associated miRNA	Group-associated miRNA
	mmu-miR-155	7e-06	0	12.19	-12.19	0.1823	66.83	3	0.002938	2.532
	mmu-miR-3099	0.000136	0	6.015	-6.015	0.2384	25.23	3	0.022777	1.643
	mmu-miR-345-3p	0.000173	0	4.075	-4.075	0.1747	23.33	3	0.022777	1.643
	mmu-miR-683	0.000253	4.17	0.303	3.867	0.4126	9.373	4.925	0.022777	1.643
	mmu-miR-302d	0.000286	0	3.508	-3.508	0.1781	19.69	3	0.022777	1.643
	mmu-miR-1941-5p	0.000416	4.283	0	4.283	0.08737	49.02	2	0.027589	1.559
	mmu-miR-1903	0.000632	4.956	0.741	4.215	0.5418	7.779	4.871	0.035952	1.444
	mmu-miR-654-3p	0.00079	5.493	0.4648	5.029	0.4912	10.24	3.669	0.036623	1.436
	mmu-miR-412	0.000828	5.165	0	5.165	0.1487	34.73	2	0.036623	1.436
	mmu-miR-190	0.000969	6.822	3.638	3.184	0.4297	7.409	4.64	0.038572	1.414
	mmu-miR-802	0.001202	0	3.378	-3.378	0.2781	12.14	3	0.043481	1.362
	miRNA-Content-Probiotic PND14 vs. Control PND36
	No sign difference
	miRNA-Content-Probiotic PND21 vs. Control PND36
	No sign difference
