# Supplementary material for: Intestinal microRNAs and bacterial taxa in juvenile mice are associated, modifiable by allochthonous lactobacilli, and affect postnatal maturation
Source: mSystems. 2023 Jul 18;8(4):e00431-23. doi: 10.1128/msystems.00431-23 (PMC10469672; doi:10.1128/msystems.00431-23)
Supplement: Table S5 — miRNA-microbiota Kendall correlations in cecal and cecal contents. [file msystems.00431-23-s0007.xlsx]

## Sheet: TableS5
A- Cecum-Control Group
Taxa	k__Bacteria.Other		k__Bacteria.Other.Other		k__Bacteria.Other.Other.Other		k__Bacteria.Other.Other.Other.Other		k__Bacteria.Other.Other.Other.Other.Other		k__Bacteria.p__Deferribacteres		k__Bacteria.p__Deferribacteres.c__Deferribacteres		k__Bacteria.p__Deferribacteres.c__Deferribacteres.o__Deferribacterales		k__Bacteria.p__Deferribacteres.c__Deferribacteres.o__Deferribacterales.f__Deferribacteraceae		k__Bacteria.p__Deferribacteres.c__Deferribacteres.o__Deferribacterales.f__Deferribacteraceae.g__Mucispirillum		k__Bacteria.p__Firmicutes.c__Bacilli		k__Bacteria.p__Firmicutes.c__Bacilli.o__Bacillales		k__Bacteria.p__Firmicutes.c__Bacilli.o__Bacillales.f__Bacillaceae		k__Bacteria.p__Firmicutes.c__Bacilli.o__Bacillales.f__Bacillaceae.Other		k__Bacteria.p__Firmicutes.c__Bacilli.o__Lactobacillales		k__Bacteria.p__Firmicutes.c__Bacilli.o__Lactobacillales.f__Lactobacillaceae		k__Bacteria.p__Firmicutes.c__Bacilli.o__Lactobacillales.f__Lactobacillaceae.g__Pediococcus		k__Bacteria.p__Firmicutes.c__Bacilli.o__Lactobacillales.Other		k__Bacteria.p__Firmicutes.c__Bacilli.o__Lactobacillales.Other.Other		k__Bacteria.p__Firmicutes.c__Clostridia.o__Clostridiales.f__		k__Bacteria.p__Firmicutes.c__Clostridia.o__Clostridiales.f__.g__		k__Bacteria.p__Firmicutes.c__Clostridia.o__Clostridiales.f__Lachnospiraceae.g__Clostridium		k__Bacteria.p__Firmicutes.c__Clostridia.o__Clostridiales.f__Lachnospiraceae.g__Defluviitalea		k__Bacteria.p__Firmicutes.c__Clostridia.o__Clostridiales.f__Lachnospiraceae.g__Dorea		k__Bacteria.p__Firmicutes.c__Clostridia.o__Clostridiales.f__Lachnospiraceae.g__Ruminococcus
miRNA	T-coef	p-value	T-coef	p-value	T-coef	p-value	T-coef	p-value	T-coef	p-value	T-coef	p-value	T-coef	p-value	T-coef	p-value	T-coef	p-value	T-coef	p-value	T-coef	p-value	T-coef	p-value	T-coef	p-value	T-coef	p-value	T-coef	p-value	T-coef	p-value	T-coef	p-value	T-coef	p-value	T-coef	p-value	T-coef	p-value	T-coef	p-value	T-coef	p-value	T-coef	p-value	T-coef	p-value	T-coef
mmu-miR-143	-0.151515	0.545205	-0.151515	0.545205	-0.151515	0.545205	-0.151515	0.545205	-0.151515	0.545205	-0.272727	0.24958	-0.272727	0.24958	-0.272727	0.24958	-0.272727	0.24958	-0.272727	0.24958	-0.0606061	0.840588	-0.0458029	0.836632	-0.0775404	0.72945	-0.0775404	0.72945	-0.030303	0.946559	-0.0606061	0.840588	-0.0606061	0.840588	-0.222475	0.326989	-0.222475	0.326989	0.465379	0.0467381	0.465379	0.0467381	-0.167944	0.449603	-0.412226	0.0634782	0.229014	0.302534	0.242424
mmu-miR-720	-0.121212	0.638361	-0.121212	0.638361	-0.121212	0.638361	-0.121212	0.638361	-0.121212	0.638361	0.0606061	0.840588	0.0606061	0.840588	0.0606061	0.840588	0.0606061	0.840588	0.0606061	0.840588	-0.454545	0.0447369	-0.137409	0.536174	-0.0775404	0.72945	-0.0775404	0.72945	-0.363636	0.115951	-0.393939	0.0863171	-0.393939	0.0863171	0.190693	0.400814	0.190693	0.400814	-0.224071	0.338312	-0.224071	0.338312	-0.0152676	0.945201	0.25955	0.242612	-0.106873	0.630417	-0.030303
mmu-miR-194	-0.121212	0.638361	-0.121212	0.638361	-0.121212	0.638361	-0.121212	0.638361	-0.121212	0.638361	0.242424	0.31081	0.242424	0.31081	0.242424	0.31081	0.242424	0.31081	0.242424	0.31081	-0.212121	0.380705	-0.0458029	0.836632	0.0775404	0.72945	0.0775404	0.72945	-0.181818	0.459024	-0.212121	0.380705	-0.212121	0.380705	0.254257	0.262618	0.254257	0.262618	-0.396434	0.090256	-0.396434	0.090256	0.229014	0.302534	0.442761	0.0462291	-0.32062	0.148902	0.212121
mmu-let-7c	0.25955	0.242612	0.25955	0.242612	0.25955	0.242612	0.25955	0.242612	0.25955	0.242612	0.0152676	0.945201	0.0152676	0.945201	0.0152676	0.945201	0.0152676	0.945201	0.0152676	0.945201	-0.0458029	0.836632	0.153846	0.490856	0.0937614	0.677425	0.0937614	0.677425	-0.0763381	0.731093	0.0152676	0.945201	0.0152676	0.945201	-0.272218	0.232909	-0.272218	0.232909	0.20842	0.375774	0.20842	0.375774	0.153846	0.490856	-0.184615	0.408386	0.4	0.0732508	-0.595437
mmu-miR-16	0.424242	0.0628691	0.424242	0.0628691	0.424242	0.0628691	0.424242	0.0628691	0.424242	0.0628691	-0.242424	0.31081	-0.242424	0.31081	-0.242424	0.31081	-0.242424	0.31081	-0.242424	0.31081	0.393939	0.0863171	0.198479	0.371565	0.263637	0.239629	0.263637	0.239629	0.30303	0.19695	0.454545	0.0447369	0.454545	0.0447369	-0.190693	0.400814	-0.190693	0.400814	0.189599	0.417827	0.189599	0.417827	-0.0458029	0.836632	-0.351155	0.113903	0.167944	0.449603	-0.393939
mmu-miR-429	0.198479	0.371565	0.198479	0.371565	0.198479	0.371565	0.198479	0.371565	0.198479	0.371565	0.412226	0.0634782	0.412226	0.0634782	0.412226	0.0634782	0.412226	0.0634782	0.412226	0.0634782	0.106873	0.630417	-0.0923077	0.679336	-0.0937614	0.677425	-0.0937614	0.677425	0.290085	0.191569	0.25955	0.242612	0.25955	0.242612	0.368295	0.106544	0.368295	0.106544	-0.555787	0.0181819	-0.555787	0.0181819	0.0615385	0.782871	0.307692	0.168235	-0.369231	0.0982342	-0.137409
mmu-let-7b	0.584685	0.00884217	0.584685	0.00884217	0.584685	0.00884217	0.584685	0.00884217	0.584685	0.00884217	0.461593	0.0387418	0.461593	0.0387418	0.461593	0.0387418	0.461593	0.0387418	0.461593	0.0387418	-0.307729	0.16822	-0.0620174	0.782375	0	1	0	1	-0.276956	0.21492	-0.184637	0.408369	-0.184637	0.408369	-0.0645497	0.778471	-0.0645497	0.778471	-0.035007	0.882398	-0.035007	0.882398	0.201556	0.369328	0.139539	0.534266	-0.0620174	0.782375	-0.0923186
mmu-miR-1937a+mmu-miR-1937b	0.363636	0.115951	0.363636	0.115951	0.363636	0.115951	0.363636	0.115951	0.363636	0.115951	0.242424	0.31081	0.242424	0.31081	0.242424	0.31081	0.242424	0.31081	0.242424	0.31081	-0.212121	0.380705	-0.0458029	0.836632	-0.0465242	0.835608	-0.0465242	0.835608	-0.242424	0.31081	-0.0909091	0.737306	-0.0909091	0.737306	-0.127128	0.575403	-0.127128	0.575403	-0.224071	0.338312	-0.224071	0.338312	0.0152676	0.945201	0.137409	0.536174	0.0458029	0.836632	-0.575758
mmu-let-7a	0.030303	0.946559	0.030303	0.946559	0.030303	0.946559	0.030303	0.946559	0.030303	0.946559	-0.272727	0.24958	-0.272727	0.24958	-0.272727	0.24958	-0.272727	0.24958	-0.272727	0.24958	0.363636	0.115951	0.106873	0.630417	-0.0775404	0.72945	-0.0775404	0.72945	0.333333	0.15259	0.424242	0.0628691	0.424242	0.0628691	-0.254257	0.262618	-0.254257	0.262618	0.361961	0.121926	0.361961	0.121926	-0.198479	0.371565	-0.534367	0.0161414	0.25955	0.242612	-0.242424
mmu-let-7d	0.381691	0.0857312	0.381691	0.0857312	0.381691	0.0857312	0.381691	0.0857312	0.381691	0.0857312	-0.32062	0.148902	-0.32062	0.148902	-0.32062	0.148902	-0.32062	0.148902	-0.32062	0.148902	0.351155	0.113903	0.215385	0.334782	0.0937614	0.677425	0.0937614	0.677425	0.229014	0.302534	0.381691	0.0857312	0.381691	0.0857312	-0.336269	0.140594	-0.336269	0.140594	0.382103	0.104418	0.382103	0.104418	-0.153846	0.490856	-0.553846	0.0131304	0.246154	0.270324	-0.25955
mmu-let-7g	0.492366	0.0274742	0.492366	0.0274742	0.492366	0.0274742	0.492366	0.0274742	0.492366	0.0274742	0.461593	0.0387418	0.461593	0.0387418	0.461593	0.0387418	0.461593	0.0387418	0.461593	0.0387418	0.0615457	0.782864	-0.0155043	0.944945	0.0472456	0.834863	0.0472456	0.834863	0.184637	0.408369	0.123091	0.581511	0.123091	0.581511	0.193649	0.398704	0.193649	0.398704	-0.29756	0.208607	-0.29756	0.208607	0.170548	0.447482	0.294582	0.189496	-0.511643	0.0226753	0.0307729
mmu-miR-1937c	0.575758	0.00875773	0.575758	0.00875773	0.575758	0.00875773	0.575758	0.00875773	0.575758	0.00875773	0.454545	0.0447369	0.454545	0.0447369	0.454545	0.0447369	0.454545	0.0447369	0.454545	0.0447369	-0.242424	0.31081	-0.0152676	0.945201	0.0775404	0.72945	0.0775404	0.72945	-0.333333	0.15259	-0.181818	0.459024	-0.181818	0.459024	-0.127128	0.575403	-0.127128	0.575403	-0.0861813	0.712671	-0.0861813	0.712671	0.167944	0.449603	0.106873	0.630417	0.0152676	0.945201	-0.30303
mmu-let-7f	-0.137409	0.536174	-0.137409	0.536174	-0.137409	0.536174	-0.137409	0.536174	-0.137409	0.536174	-0.229014	0.302534	-0.229014	0.302534	-0.229014	0.302534	-0.229014	0.302534	-0.229014	0.302534	0.25955	0.242612	0.0615385	0.782871	-0.0625076	0.781535	-0.0625076	0.781535	0.290085	0.191569	0.32062	0.148902	0.32062	0.148902	-0.272218	0.232909	-0.272218	0.232909	0.243157	0.30145	0.243157	0.30145	-0.123077	0.581525	-0.492308	0.0274798	0.461538	0.0387488	-0.351155
mmu-miR-126-3p	0.0606061	0.840588	0.0606061	0.840588	0.0606061	0.840588	0.0606061	0.840588	0.0606061	0.840588	-0.30303	0.19695	-0.30303	0.19695	-0.30303	0.19695	-0.30303	0.19695	-0.30303	0.19695	0.272727	0.24958	-0.106873	0.630417	-0.232621	0.29947	-0.232621	0.29947	0.363636	0.115951	0.454545	0.0447369	0.454545	0.0447369	-0.190693	0.400814	-0.190693	0.400814	0.258544	0.26924	0.258544	0.26924	-0.290085	0.191569	-0.473296	0.0331085	0.106873	0.630417	-0.272727
mmu-miR-22	0.184637	0.408369	0.184637	0.408369	0.184637	0.408369	0.184637	0.408369	0.184637	0.408369	0.43082	0.0537155	0.43082	0.0537155	0.43082	0.0537155	0.43082	0.0537155	0.43082	0.0537155	-0.553912	0.0131271	-0.046513	0.835878	0.141737	0.531705	0.141737	0.531705	-0.584685	0.00884217	-0.677003	0.00243358	-0.677003	0.00243358	0.0645497	0.778471	0.0645497	0.778471	-0.122525	0.604629	-0.122525	0.604629	0.418617	0.0622483	0.480635	0.0322943	-0.170548	0.447482	0.276956
mmu-let-7i	0.242424	0.31081	0.242424	0.31081	0.242424	0.31081	0.242424	0.31081	0.242424	0.31081	-0.30303	0.19695	-0.30303	0.19695	-0.30303	0.19695	-0.30303	0.19695	-0.30303	0.19695	0.333333	0.15259	0.0763381	0.731093	-0.0465242	0.835608	-0.0465242	0.835608	0.30303	0.19695	0.393939	0.0863171	0.393939	0.0863171	-0.317821	0.161429	-0.317821	0.161429	0.327489	0.161684	0.327489	0.161684	-0.290085	0.191569	-0.534367	0.0161414	0.290085	0.191569	-0.333333
mmu-miR-200c	0.523139	0.0191546	0.523139	0.0191546	0.523139	0.0191546	0.523139	0.0191546	0.523139	0.0191546	0.369274	0.0982221	0.369274	0.0982221	0.369274	0.0982221	0.369274	0.0982221	0.369274	0.0982221	-0.246183	0.270307	0.139539	0.534266	0.299222	0.186734	0.299222	0.186734	-0.43082	0.0537155	-0.307729	0.16822	-0.307729	0.16822	-0.129099	0.57369	-0.129099	0.57369	0.035007	0.882398	0.035007	0.882398	0.418617	0.0622483	0.201556	0.369328	0.046513	0.835878	-0.21541
mmu-miR-103	0.473296	0.0331085	0.473296	0.0331085	0.473296	0.0331085	0.473296	0.0331085	0.473296	0.0331085	0.442761	0.0462291	0.442761	0.0462291	0.442761	0.0462291	0.442761	0.0462291	0.442761	0.0462291	-0.0152676	0.945201	0.123077	0.581525	0.250031	0.26731	0.250031	0.26731	-0.167944	0.449603	-0.137409	0.536174	-0.137409	0.536174	0.144115	0.527691	0.144115	0.527691	-0.277893	0.237624	-0.277893	0.237624	0.276923	0.214936	0.4	0.0732508	-0.276923	0.214936	-0.0458029
mmu-miR-199a-5p	-0.106873	0.630417	-0.106873	0.630417	-0.106873	0.630417	-0.106873	0.630417	-0.106873	0.630417	-0.442761	0.0462291	-0.442761	0.0462291	-0.442761	0.0462291	-0.442761	0.0462291	-0.442761	0.0462291	0.595437	0.00734817	0.0307692	0.890407	-0.0937614	0.677425	-0.0937614	0.677425	0.534367	0.0161414	0.687043	0.00198114	0.687043	0.00198114	-0.176141	0.440188	-0.176141	0.440188	0.20842	0.375774	0.20842	0.375774	-0.369231	0.0982342	-0.584615	0.00884461	0.246154	0.270324	-0.25955
mmu-miR-23a	-0.123091	0.581511	-0.123091	0.581511	-0.123091	0.581511	-0.123091	0.581511	-0.123091	0.581511	0.0923186	0.679326	0.0923186	0.679326	0.0923186	0.679326	0.0923186	0.679326	0.0923186	0.679326	-0.276956	0.21492	0.170548	0.447482	0.0472456	0.834863	0.0472456	0.834863	-0.184637	0.408369	-0.338502	0.129585	-0.338502	0.129585	0.0645497	0.778471	0.0645497	0.778471	0.140028	0.554038	0.140028	0.554038	0.201556	0.369328	0.217061	0.333649	-0.139539	0.534266	0.615457
mmu-miR-29a	0.212121	0.380705	0.212121	0.380705	0.212121	0.380705	0.212121	0.380705	0.212121	0.380705	0.333333	0.15259	0.333333	0.15259	0.333333	0.15259	0.333333	0.15259	0.333333	0.15259	-0.484848	0.0310502	0.0458029	0.836632	0.232621	0.29947	0.232621	0.29947	-0.636364	0.00318165	-0.666667	0.00180328	-0.666667	0.00180328	0	1	0	1	-0.0517088	0.825121	-0.0517088	0.825121	0.503831	0.023315	0.412226	0.0634782	-0.106873	0.630417	0.242424
mmu-miR-27a	0.121212	0.638361	0.121212	0.638361	0.121212	0.638361	0.121212	0.638361	0.121212	0.638361	0.363636	0.115951	0.363636	0.115951	0.363636	0.115951	0.363636	0.115951	0.363636	0.115951	-0.393939	0.0863171	0.137409	0.536174	0.201605	0.368531	0.201605	0.368531	-0.363636	0.115951	-0.454545	0.0447369	-0.454545	0.0447369	0.254257	0.262618	0.254257	0.262618	-0.120654	0.606148	-0.120654	0.606148	0.290085	0.191569	0.442761	0.0462291	-0.32062	0.148902	0.272727
mmu-miR-199a-3p	0.0909091	0.737306	0.0909091	0.737306	0.0909091	0.737306	0.0909091	0.737306	0.0909091	0.737306	-0.393939	0.0863171	-0.393939	0.0863171	-0.393939	0.0863171	-0.393939	0.0863171	-0.393939	0.0863171	0.606061	0.00538031	0.167944	0.449603	-0.0155081	0.944853	-0.0155081	0.944853	0.575758	0.00875773	0.666667	0.00180328	0.666667	0.00180328	-0.15891	0.48384	-0.15891	0.48384	0.155126	0.507402	0.155126	0.507402	-0.442761	0.0462291	-0.503831	0.023315	0.137409	0.536174	-0.121212
mmu-miR-29b	0.137409	0.536174	0.137409	0.536174	0.137409	0.536174	0.137409	0.536174	0.137409	0.536174	0.503831	0.023315	0.503831	0.023315	0.503831	0.023315	0.503831	0.023315	0.503831	0.023315	-0.564902	0.0109852	-0.0615385	0.782871	0.125015	0.579141	0.125015	0.579141	-0.473296	0.0331085	-0.625972	0.00483076	-0.625972	0.00483076	0.192154	0.399762	0.192154	0.399762	-0.277893	0.237624	-0.277893	0.237624	0.461538	0.0387488	0.615385	0.00585502	-0.276923	0.214936	0.229014
mmu-miR-378	0.307729	0.16822	0.307729	0.16822	0.307729	0.16822	0.307729	0.16822	0.307729	0.16822	0.707776	0.0015282	0.707776	0.0015282	0.707776	0.0015282	0.707776	0.0015282	0.707776	0.0015282	-0.461593	0.0387418	-0.232565	0.300274	-0.0472456	0.834863	-0.0472456	0.834863	-0.338502	0.129585	-0.43082	0.0537155	-0.43082	0.0537155	0.193649	0.398704	0.193649	0.398704	-0.210042	0.374767	-0.210042	0.374767	0.3566	0.112219	0.511643	0.0226753	-0.263574	0.240412	0
mmu-miR-142-3p	0.454545	0.0447369	0.454545	0.0447369	0.454545	0.0447369	0.454545	0.0447369	0.454545	0.0447369	0.151515	0.545205	0.151515	0.545205	0.151515	0.545205	0.151515	0.545205	0.151515	0.545205	-0.363636	0.115951	0.0458029	0.836632	0.170589	0.446725	0.170589	0.446725	-0.393939	0.0863171	-0.30303	0.19695	-0.30303	0.19695	-0.286039	0.207578	-0.286039	0.207578	0.327489	0.161684	0.327489	0.161684	0.198479	0.371565	0.0458029	0.836632	0.0763381	0.731093	-0.121212
mmu-miR-10a	-0.0152676	0.945201	-0.0152676	0.945201	-0.0152676	0.945201	-0.0152676	0.945201	-0.0152676	0.945201	0.32062	0.148902	0.32062	0.148902	0.32062	0.148902	0.32062	0.148902	0.32062	0.148902	-0.167944	0.449603	0.0615385	0.782871	0.187523	0.405432	0.187523	0.405432	-0.106873	0.630417	-0.198479	0.371565	-0.198479	0.371565	0.208167	0.361655	0.208167	0.361655	-0.451577	0.0549795	-0.451577	0.0549795	0.430769	0.0537241	0.523077	0.019159	-0.215385	0.334782	0.0152676
mmu-miR-1	-0.290085	0.191569	-0.290085	0.191569	-0.290085	0.191569	-0.290085	0.191569	-0.290085	0.191569	-0.198479	0.371565	-0.198479	0.371565	-0.198479	0.371565	-0.198479	0.371565	-0.198479	0.371565	-0.0152676	0.945201	-0.215385	0.334782	-0.218777	0.331738	-0.218777	0.331738	0.137409	0.536174	0.0458029	0.836632	0.0458029	0.836632	0.176141	0.440188	0.176141	0.440188	0.10421	0.657871	0.10421	0.657871	0	1	-0.153846	0.490856	0.123077	0.581525	-0.106873
mmu-let-7e	0.181818	0.459024	0.181818	0.459024	0.181818	0.459024	0.181818	0.459024	0.181818	0.459024	-0.121212	0.638361	-0.121212	0.638361	-0.121212	0.638361	-0.121212	0.638361	-0.121212	0.638361	0.333333	0.15259	0.0763381	0.731093	-0.0465242	0.835608	-0.0465242	0.835608	0.363636	0.115951	0.454545	0.0447369	0.454545	0.0447369	-0.222475	0.326989	-0.222475	0.326989	0.327489	0.161684	0.327489	0.161684	-0.290085	0.191569	-0.473296	0.0331085	0.106873	0.630417	-0.0909091
mmu-miR-30c	-0.32062	0.148902	-0.32062	0.148902	-0.32062	0.148902	-0.32062	0.148902	-0.32062	0.148902	-0.564902	0.0109852	-0.564902	0.0109852	-0.564902	0.0109852	-0.564902	0.0109852	-0.564902	0.0109852	0.412226	0.0634782	0.153846	0.490856	0.0937614	0.677425	0.0937614	0.677425	0.25955	0.242612	0.229014	0.302534	0.229014	0.302534	-0.0480384	0.833268	-0.0480384	0.833268	0.173683	0.460459	0.173683	0.460459	-0.246154	0.270324	-0.338462	0.129599	0.0615385	0.782871	0.32062
mmu-miR-23b	0.030303	0.946559	0.030303	0.946559	0.030303	0.946559	0.030303	0.946559	0.030303	0.946559	0.0909091	0.737306	0.0909091	0.737306	0.0909091	0.737306	0.0909091	0.737306	0.0909091	0.737306	-0.121212	0.638361	0.137409	0.536174	0.0775404	0.72945	0.0775404	0.72945	-0.151515	0.545205	-0.242424	0.31081	-0.242424	0.31081	0	1	0	1	0.0517088	0.825121	0.0517088	0.825121	0.137409	0.536174	0.229014	0.302534	-0.32062	0.148902	0.606061
mmu-miR-181a	-0.0465242	0.835866	-0.0465242	0.835866	-0.0465242	0.835866	-0.0465242	0.835866	-0.0465242	0.835866	-0.635831	0.00463278	-0.635831	0.00463278	-0.635831	0.00463278	-0.635831	0.00463278	-0.635831	0.00463278	0.511766	0.0226655	0.250031	0.268075	0.0634921	0.780551	0.0634921	0.780551	0.325669	0.146978	0.449734	0.0452009	0.449734	0.0452009	-0.309035	0.18049	-0.309035	0.18049	0.441047	0.0638757	0.441047	0.0638757	-0.437553	0.0526067	-0.625076	0.00562691	0.281284	0.212785	0.0465242
mmu-miR-29c	0.0458029	0.836632	0.0458029	0.836632	0.0458029	0.836632	0.0458029	0.836632	0.0458029	0.836632	0.198479	0.371565	0.198479	0.371565	0.198479	0.371565	0.198479	0.371565	0.198479	0.371565	-0.595437	0.00734817	0	1	0.125015	0.579141	0.125015	0.579141	-0.748113	0.000757204	-0.778649	0.000455834	-0.778649	0.000455834	-0.144115	0.527691	-0.144115	0.527691	0	1	0	1	0.4	0.0732508	0.369231	0.0982342	0.0615385	0.782871	0.137409
mmu-miR-125a-5p	0	1	0	1	0	1	0	1	0	1	-0.30303	0.19695	-0.30303	0.19695	-0.30303	0.19695	-0.30303	0.19695	-0.30303	0.19695	0.393939	0.0863171	0.0458029	0.836632	-0.139573	0.533585	-0.139573	0.533585	0.424242	0.0628691	0.454545	0.0447369	0.454545	0.0447369	-0.190693	0.400814	-0.190693	0.400814	0.224071	0.338312	0.224071	0.338312	-0.412226	0.0634782	-0.473296	0.0331085	0.137409	0.536174	-0.272727
mmu-miR-19b	0.0909091	0.737306	0.0909091	0.737306	0.0909091	0.737306	0.0909091	0.737306	0.0909091	0.737306	0.212121	0.380705	0.212121	0.380705	0.212121	0.380705	0.212121	0.380705	0.212121	0.380705	0.242424	0.31081	-0.106873	0.630417	-0.0465242	0.835608	-0.0465242	0.835608	0.272727	0.24958	0.242424	0.31081	0.242424	0.31081	0.286039	0.207578	0.286039	0.207578	-0.465379	0.0467381	-0.465379	0.0467381	-0.25955	0.242612	0.229014	0.302534	-0.442761	0.0462291	0
mmu-miR-30a	-0.449734	0.0448592	-0.449734	0.0448592	-0.449734	0.0448592	-0.449734	0.0448592	-0.449734	0.0448592	-0.0155081	0.944853	-0.0155081	0.944853	-0.0155081	0.944853	-0.0155081	0.944853	-0.0155081	0.944853	-0.139573	0.533585	-0.0937614	0.677425	-0.0952381	0.675526	-0.0952381	0.675526	-0.0775404	0.72945	-0.232621	0.29947	-0.232621	0.29947	0.146385	0.525158	0.146385	0.525158	0.141135	0.552536	0.141135	0.552536	-0.0625076	0.781535	0.0937614	0.677425	-0.0937614	0.677425	0.635831
mmu-miR-106b	0.108556	0.628244	0.108556	0.628244	0.108556	0.628244	0.108556	0.628244	0.108556	0.628244	-0.170589	0.446725	-0.170589	0.446725	-0.170589	0.446725	-0.170589	0.446725	-0.170589	0.446725	0.604815	0.00698232	-0.0156269	0.944727	0.047619	0.834223	0.047619	0.834223	0.511766	0.0224505	0.573799	0.010487	0.573799	0.010487	0.048795	0.832259	0.048795	0.832259	-0.194061	0.414099	-0.194061	0.414099	-0.281284	0.212053	-0.125015	0.579141	-0.171896	0.445684	-0.170589
mmu-miR-196a	0.454545	0.0447369	0.454545	0.0447369	0.454545	0.0447369	0.454545	0.0447369	0.454545	0.0447369	0.575758	0.00875773	0.575758	0.00875773	0.575758	0.00875773	0.575758	0.00875773	0.575758	0.00875773	-0.363636	0.115951	-0.137409	0.536174	0.0465242	0.835608	0.0465242	0.835608	-0.272727	0.24958	-0.242424	0.31081	-0.242424	0.31081	0.127128	0.575403	0.127128	0.575403	-0.224071	0.338312	-0.224071	0.338312	0.32062	0.148902	0.412226	0.0634782	-0.167944	0.449603	-0.181818
mmu-miR-10b	0.0923186	0.679326	0.0923186	0.679326	0.0923186	0.679326	0.0923186	0.679326	0.0923186	0.679326	-0.307729	0.16822	-0.307729	0.16822	-0.307729	0.16822	-0.307729	0.16822	-0.307729	0.16822	0.615457	0.00585325	0.170548	0.447482	0.0472456	0.834863	0.0472456	0.834863	0.584685	0.00884217	0.738549	0.000942775	0.738549	0.000942775	-0.0645497	0.778471	-0.0645497	0.778471	0.0875175	0.711513	0.0875175	0.711513	-0.170548	0.447482	-0.434122	0.0531649	0.046513	0.835878	-0.276956
mmu-miR-30d	-0.473296	0.0331085	-0.473296	0.0331085	-0.473296	0.0331085	-0.473296	0.0331085	-0.473296	0.0331085	-0.595437	0.00734817	-0.595437	0.00734817	-0.595437	0.00734817	-0.595437	0.00734817	-0.595437	0.00734817	0.351155	0.113903	0.153846	0.490856	0	1	0	1	0.25955	0.242612	0.229014	0.302534	0.229014	0.302534	-0.176141	0.440188	-0.176141	0.440188	0.295262	0.209567	0.295262	0.209567	-0.123077	0.581525	-0.338462	0.129599	0.215385	0.334782	0.229014
mmu-miR-26a	-0.272727	0.24958	-0.272727	0.24958	-0.272727	0.24958	-0.272727	0.24958	-0.272727	0.24958	-0.575758	0.00875773	-0.575758	0.00875773	-0.575758	0.00875773	-0.575758	0.00875773	-0.575758	0.00875773	0.181818	0.459024	0.198479	0.371565	0.139573	0.533585	0.139573	0.533585	0.030303	0.946559	0.181818	0.459024	0.181818	0.459024	-0.381385	0.0928919	-0.381385	0.0928919	0.361961	0.121926	0.361961	0.121926	-0.198479	0.371565	-0.473296	0.0331085	0.656508	0.00312085	-0.363636
mmu-miR-152	0.0152676	0.945201	0.0152676	0.945201	0.0152676	0.945201	0.0152676	0.945201	0.0152676	0.945201	-0.503831	0.023315	-0.503831	0.023315	-0.503831	0.023315	-0.503831	0.023315	-0.503831	0.023315	0.656508	0.00312085	0.246154	0.270324	0.0625076	0.781535	0.0625076	0.781535	0.534367	0.0161414	0.656508	0.00312085	0.656508	0.00312085	-0.11209	0.623289	-0.11209	0.623289	0.138947	0.554873	0.138947	0.554873	-0.4	0.0732508	-0.553846	0.0131304	0.153846	0.490856	-0.106873
mmu-miR-30b	-0.0937958	0.677392	-0.0937958	0.677392	-0.0937958	0.677392	-0.0937958	0.677392	-0.0937958	0.677392	-0.156326	0.488074	-0.156326	0.488074	-0.156326	0.488074	-0.156326	0.488074	-0.156326	0.488074	0.250122	0.267257	0.173277	0.444605	0.176006	0.441788	0.176006	0.441788	0.125061	0.5791	0.281387	0.212003	0.281387	0.212003	-0.0491869	0.831884	-0.0491869	0.831884	-0.302321	0.205917	-0.302321	0.205917	0.0472573	0.834851	0.0157524	0.944596	0.110267	0.626639	-0.500244
mmu-miR-376a	-0.151515	0.545205	-0.151515	0.545205	-0.151515	0.545205	-0.151515	0.545205	-0.151515	0.545205	-0.272727	0.24958	-0.272727	0.24958	-0.272727	0.24958	-0.272727	0.24958	-0.272727	0.24958	0.181818	0.459024	-0.198479	0.371565	-0.0775404	0.72945	-0.0775404	0.72945	0.0909091	0.737306	0.242424	0.31081	0.242424	0.31081	-0.317821	0.161429	-0.317821	0.161429	0.0517088	0.825121	0.0517088	0.825121	-0.0763381	0.731093	-0.290085	0.191569	0.381691	0.0857312	-0.606061
mmu-miR-203	0.123091	0.581511	0.123091	0.581511	0.123091	0.581511	0.123091	0.581511	0.123091	0.581511	0.246183	0.270307	0.246183	0.270307	0.246183	0.270307	0.246183	0.270307	0.246183	0.270307	0.123091	0.581511	-0.0155043	0.944945	-0.0157485	0.9446	-0.0157485	0.9446	0.153864	0.49084	0.184637	0.408369	0.184637	0.408369	0.290474	0.205547	0.290474	0.205547	-0.595119	0.0119096	-0.595119	0.0119096	0.046513	0.835878	0.263574	0.240412	-0.294582	0.189496	-0.153864
mmu-miR-151-5p	0.0307729	0.890403	0.0307729	0.890403	0.0307729	0.890403	0.0307729	0.890403	0.0307729	0.890403	0.0615457	0.782864	0.0615457	0.782864	0.0615457	0.782864	0.0615457	0.782864	0.0615457	0.782864	0.153864	0.49084	0.0775217	0.729882	-0.0472456	0.834863	-0.0472456	0.834863	0.123091	0.581511	0.0307729	0.890403	0.0307729	0.890403	0.0968246	0.673048	0.0968246	0.673048	-0.105021	0.657194	-0.105021	0.657194	-0.139539	0.534266	-0.046513	0.835878	-0.387609	0.0842737	0.523139
mmu-miR-130a	-0.151515	0.545205	-0.151515	0.545205	-0.151515	0.545205	-0.151515	0.545205	-0.151515	0.545205	-0.454545	0.0447369	-0.454545	0.0447369	-0.454545	0.0447369	-0.454545	0.0447369	-0.454545	0.0447369	0.545455	0.0137708	0.0763381	0.731093	-0.108556	0.628244	-0.108556	0.628244	0.575758	0.00875773	0.606061	0.00538031	0.606061	0.00538031	-0.0635642	0.779435	-0.0635642	0.779435	0.155126	0.507402	0.155126	0.507402	-0.442761	0.0462291	-0.534367	0.0161414	0.167944	0.449603	-0.121212
mmu-miR-96	0.0923186	0.679326	0.0923186	0.679326	0.0923186	0.679326	0.0923186	0.679326	0.0923186	0.679326	0.307729	0.16822	0.307729	0.16822	0.307729	0.16822	0.307729	0.16822	0.307729	0.16822	-0.0307729	0.890403	0.0155043	0.944945	0.11024	0.626665	0.11024	0.626665	0.0307729	0.890403	-0.0923186	0.679326	-0.0923186	0.679326	0.322749	0.159557	0.322749	0.159557	-0.455091	0.0544687	-0.455091	0.0544687	0.170548	0.447482	0.449626	0.0452164	-0.3566	0.112219	0.0615457
mmu-miR-136	-0.0152676	0.945201	-0.0152676	0.945201	-0.0152676	0.945201	-0.0152676	0.945201	-0.0152676	0.945201	-0.412226	0.0634782	-0.412226	0.0634782	-0.412226	0.0634782	-0.412226	0.0634782	-0.412226	0.0634782	0.442761	0.0462291	-0.0307692	0.890407	0.0312538	0.889719	0.0312538	0.889719	0.351155	0.113903	0.503831	0.023315	0.503831	0.023315	-0.144115	0.527691	-0.144115	0.527691	0	1	0	1	-0.369231	0.0982342	-0.338462	0.129599	0.184615	0.408386	-0.290085
mmu-miR-301a	-0.0909091	0.737306	-0.0909091	0.737306	-0.0909091	0.737306	-0.0909091	0.737306	-0.0909091	0.737306	-0.393939	0.0863171	-0.393939	0.0863171	-0.393939	0.0863171	-0.393939	0.0863171	-0.393939	0.0863171	0.545455	0.0137708	0.0152676	0.945201	-0.108556	0.628244	-0.108556	0.628244	0.636364	0.00318165	0.666667	0.00180328	0.666667	0.00180328	0.0317821	0.888638	0.0317821	0.888638	0.0861813	0.712671	0.0861813	0.712671	-0.442761	0.0462291	-0.412226	0.0634782	0.106873	0.630417	-0.121212
mmu-miR-210	0.0458029	0.836632	0.0458029	0.836632	0.0458029	0.836632	0.0458029	0.836632	0.0458029	0.836632	-0.25955	0.242612	-0.25955	0.242612	-0.25955	0.242612	-0.25955	0.242612	-0.25955	0.242612	0.473296	0.0331085	-0.0615385	0.782871	-0.125015	0.579141	-0.125015	0.579141	0.503831	0.023315	0.595437	0.00734817	0.595437	0.00734817	-0.0160128	0.944058	-0.0160128	0.944058	-0.0694733	0.767813	-0.0694733	0.767813	-0.492308	0.0274798	-0.369231	0.0982342	0	1	-0.25955
mmu-miR-100	0	1	0	1	0	1	0	1	0	1	-0.30303	0.19695	-0.30303	0.19695	-0.30303	0.19695	-0.30303	0.19695	-0.30303	0.19695	0.393939	0.0863171	0.0458029	0.836632	-0.139573	0.533585	-0.139573	0.533585	0.363636	0.115951	0.454545	0.0447369	0.454545	0.0447369	-0.254257	0.262618	-0.254257	0.262618	0.361961	0.121926	0.361961	0.121926	-0.351155	0.113903	-0.564902	0.0109852	0.25955	0.242612	-0.272727
mmu-miR-99b	-0.0152676	0.945201	-0.0152676	0.945201	-0.0152676	0.945201	-0.0152676	0.945201	-0.0152676	0.945201	-0.351155	0.113903	-0.351155	0.113903	-0.351155	0.113903	-0.351155	0.113903	-0.351155	0.113903	0.442761	0.0462291	0.0923077	0.679336	-0.0937614	0.677425	-0.0937614	0.677425	0.412226	0.0634782	0.442761	0.0462291	0.442761	0.0462291	-0.176141	0.440188	-0.176141	0.440188	0.277893	0.237624	0.277893	0.237624	-0.369231	0.0982342	-0.523077	0.019159	0.215385	0.334782	-0.229014
mmu-miR-191	0.351155	0.113903	0.351155	0.113903	0.351155	0.113903	0.351155	0.113903	0.351155	0.113903	0.503831	0.023315	0.503831	0.023315	0.503831	0.023315	0.503831	0.023315	0.503831	0.023315	-0.351155	0.113903	0	1	0.187523	0.405432	0.187523	0.405432	-0.32062	0.148902	-0.412226	0.0634782	-0.412226	0.0634782	0.208167	0.361655	0.208167	0.361655	-0.20842	0.375774	-0.20842	0.375774	0.461538	0.0387488	0.523077	0.019159	-0.338462	0.129599	0.167944
mmu-miR-2132	0.151515	0.545205	0.151515	0.545205	0.151515	0.545205	0.151515	0.545205	0.151515	0.545205	0.454545	0.0447369	0.454545	0.0447369	0.454545	0.0447369	0.454545	0.0447369	0.454545	0.0447369	-0.424242	0.0628691	0.106873	0.630417	0.170589	0.446725	0.170589	0.446725	-0.454545	0.0447369	-0.484848	0.0310502	-0.484848	0.0310502	0.15891	0.48384	0.15891	0.48384	-0.293016	0.210525	-0.293016	0.210525	0.442761	0.0462291	0.595437	0.00734817	-0.290085	0.191569	0.242424
mmu-miR-107	0.181818	0.459024	0.181818	0.459024	0.181818	0.459024	0.181818	0.459024	0.181818	0.459024	0.121212	0.638361	0.121212	0.638361	0.121212	0.638361	0.121212	0.638361	0.121212	0.638361	0.030303	0.946559	0.167944	0.449603	0.108556	0.628244	0.108556	0.628244	-0.0606061	0.840588	0.030303	0.946559	0.030303	0.946559	-0.0635642	0.779435	-0.0635642	0.779435	-0.258544	0.26924	-0.258544	0.26924	0.0763381	0.731093	0.229014	0.302534	0.0763381	0.731093	-0.636364
mmu-miR-450a-5p	-0.151515	0.545205	-0.151515	0.545205	-0.151515	0.545205	-0.151515	0.545205	-0.151515	0.545205	-0.393939	0.0863171	-0.393939	0.0863171	-0.393939	0.0863171	-0.393939	0.0863171	-0.393939	0.0863171	0.545455	0.0137708	0.0458029	0.836632	-0.139573	0.533585	-0.139573	0.533585	0.575758	0.00875773	0.666667	0.00180328	0.666667	0.00180328	-0.127128	0.575403	-0.127128	0.575403	0.155126	0.507402	0.155126	0.507402	-0.381691	0.0857312	-0.534367	0.0161414	0.198479	0.371565	-0.30303
mmu-miR-126-5p	-0.25955	0.242612	-0.25955	0.242612	-0.25955	0.242612	-0.25955	0.242612	-0.25955	0.242612	-0.167944	0.449603	-0.167944	0.449603	-0.167944	0.449603	-0.167944	0.449603	-0.167944	0.449603	0.0458029	0.836632	-0.553846	0.0131304	-0.437553	0.0522293	-0.437553	0.0522293	0.32062	0.148902	0.229014	0.302534	0.229014	0.302534	0.11209	0.623289	0.11209	0.623289	0.0347367	0.882644	0.0347367	0.882644	-0.246154	0.270324	-0.169231	0.448545	0	1	-0.0458029
mmu-miR-146a	0.333333	0.15259	0.333333	0.15259	0.333333	0.15259	0.333333	0.15259	0.333333	0.15259	0.454545	0.0447369	0.454545	0.0447369	0.454545	0.0447369	0.454545	0.0447369	0.454545	0.0447369	-0.363636	0.115951	0.137409	0.536174	0.201605	0.368531	0.201605	0.368531	-0.333333	0.15259	-0.363636	0.115951	-0.363636	0.115951	-0.0317821	0.888638	-0.0317821	0.888638	-0.155126	0.507402	-0.155126	0.507402	0.381691	0.0857312	0.412226	0.0634782	-0.137409	0.536174	0.121212
mmu-miR-26b	-0.333333	0.15259	-0.333333	0.15259	-0.333333	0.15259	-0.333333	0.15259	-0.333333	0.15259	-0.454545	0.0447369	-0.454545	0.0447369	-0.454545	0.0447369	-0.454545	0.0447369	-0.454545	0.0447369	0.363636	0.115951	0.0458029	0.836632	-0.0465242	0.835608	-0.0465242	0.835608	0.333333	0.15259	0.30303	0.19695	0.30303	0.19695	0.0317821	0.888638	0.0317821	0.888638	0.120654	0.606148	0.120654	0.606148	-0.137409	0.536174	-0.25955	0.242612	-0.0458029	0.836632	0.363636
mmu-miR-342-3p	0.0909091	0.737306	0.0909091	0.737306	0.0909091	0.737306	0.0909091	0.737306	0.0909091	0.737306	-0.333333	0.15259	-0.333333	0.15259	-0.333333	0.15259	-0.333333	0.15259	-0.333333	0.15259	0.484848	0.0310502	0.137409	0.536174	-0.0465242	0.835608	-0.0465242	0.835608	0.333333	0.15259	0.363636	0.115951	0.363636	0.115951	-0.0317821	0.888638	-0.0317821	0.888638	0.189599	0.417827	0.189599	0.417827	-0.32062	0.148902	-0.25955	0.242612	-0.0763381	0.731093	0.181818
mmu-miR-98	0	1	0	1	0	1	0	1	0	1	-0.0606061	0.840588	-0.0606061	0.840588	-0.0606061	0.840588	-0.0606061	0.840588	-0.0606061	0.840588	0.0909091	0.737306	0.0152676	0.945201	-0.108556	0.628244	-0.108556	0.628244	0.121212	0.638361	0.151515	0.545205	0.151515	0.545205	-0.15891	0.48384	-0.15891	0.48384	0.155126	0.507402	0.155126	0.507402	0.0763381	0.731093	-0.25955	0.242612	0.290085	0.191569	-0.454545
mmu-miR-322	-0.030303	0.946559	-0.030303	0.946559	-0.030303	0.946559	-0.030303	0.946559	-0.030303	0.946559	-0.454545	0.0447369	-0.454545	0.0447369	-0.454545	0.0447369	-0.454545	0.0447369	-0.454545	0.0447369	0.606061	0.00538031	0.167944	0.449603	0.0465242	0.835608	0.0465242	0.835608	0.575758	0.00875773	0.666667	0.00180328	0.666667	0.00180328	-0.0635642	0.779435	-0.0635642	0.779435	0.0861813	0.712671	0.0861813	0.712671	-0.32062	0.148902	-0.503831	0.023315	0.137409	0.536174	-0.181818
mmu-miR-374	0.242424	0.31081	0.242424	0.31081	0.242424	0.31081	0.242424	0.31081	0.242424	0.31081	0.727273	0.000498884	0.727273	0.000498884	0.727273	0.000498884	0.727273	0.000498884	0.727273	0.000498884	-0.454545	0.0447369	-0.229014	0.302534	-0.0465242	0.835608	-0.0465242	0.835608	-0.242424	0.31081	-0.393939	0.0863171	-0.393939	0.0863171	0.286039	0.207578	0.286039	0.207578	-0.396434	0.090256	-0.396434	0.090256	0.412226	0.0634782	0.687043	0.00198114	-0.381691	0.0857312	-0.030303
mmu-miR-340-5p	0.0606061	0.840588	0.0606061	0.840588	0.0606061	0.840588	0.0606061	0.840588	0.0606061	0.840588	0.484848	0.0310502	0.484848	0.0310502	0.484848	0.0310502	0.484848	0.0310502	0.484848	0.0310502	-0.272727	0.24958	-0.351155	0.113903	-0.232621	0.29947	-0.232621	0.29947	-0.0606061	0.840588	-0.212121	0.380705	-0.212121	0.380705	0.508513	0.0250618	0.508513	0.0250618	-0.568796	0.0150742	-0.568796	0.0150742	0.106873	0.630417	0.748113	0.000757204	-0.625972	0.00483076	0.0909091
mmu-miR-223	0.545455	0.0137708	0.545455	0.0137708	0.545455	0.0137708	0.545455	0.0137708	0.545455	0.0137708	0.424242	0.0628691	0.424242	0.0628691	0.424242	0.0628691	0.424242	0.0628691	0.424242	0.0628691	-0.272727	0.24958	0.0763381	0.731093	0.0775404	0.72945	0.0775404	0.72945	-0.242424	0.31081	-0.151515	0.545205	-0.151515	0.545205	-0.0953463	0.674424	-0.0953463	0.674424	-0.0172363	0.941285	-0.0172363	0.941285	0.351155	0.113903	0.25955	0.242612	-0.0763381	0.731093	-0.151515
mmu-miR-150	0.515152	0.0209804	0.515152	0.0209804	0.515152	0.0209804	0.515152	0.0209804	0.515152	0.0209804	0.030303	0.946559	0.030303	0.946559	0.030303	0.946559	0.030303	0.946559	0.030303	0.946559	0	1	0.106873	0.630417	0.0465242	0.835608	0.0465242	0.835608	0.030303	0.946559	0.121212	0.638361	0.121212	0.638361	-0.381385	0.0928919	-0.381385	0.0928919	0.293016	0.210525	0.293016	0.210525	0.0458029	0.836632	-0.198479	0.371565	0.0763381	0.731093	-0.121212
mmu-miR-195	-0.121212	0.638361	-0.121212	0.638361	-0.121212	0.638361	-0.121212	0.638361	-0.121212	0.638361	0.181818	0.459024	0.181818	0.459024	0.181818	0.459024	0.181818	0.459024	0.181818	0.459024	-0.393939	0.0863171	0.0458029	0.836632	0.108556	0.628244	0.108556	0.628244	-0.363636	0.115951	-0.515152	0.0209804	-0.515152	0.0209804	0.0317821	0.888638	0.0317821	0.888638	0.155126	0.507402	0.155126	0.507402	0.351155	0.113903	0.290085	0.191569	-0.0458029	0.836632	0.393939
mmu-miR-425	0	1	0	1	0	1	0	1	0	1	0.363636	0.115951	0.363636	0.115951	0.363636	0.115951	0.363636	0.115951	0.363636	0.115951	-0.333333	0.15259	0.0152676	0.945201	0.139573	0.533585	0.139573	0.533585	-0.242424	0.31081	-0.333333	0.15259	-0.333333	0.15259	0.317821	0.161429	0.317821	0.161429	-0.293016	0.210525	-0.293016	0.210525	0.290085	0.191569	0.503831	0.023315	-0.381691	0.0857312	0.393939
mmu-miR-99a	-0.212121	0.380705	-0.212121	0.380705	-0.212121	0.380705	-0.212121	0.380705	-0.212121	0.380705	-0.393939	0.0863171	-0.393939	0.0863171	-0.393939	0.0863171	-0.393939	0.0863171	-0.393939	0.0863171	0.30303	0.19695	0.0763381	0.731093	-0.0465242	0.835608	-0.0465242	0.835608	0.272727	0.24958	0.363636	0.115951	0.363636	0.115951	-0.317821	0.161429	-0.317821	0.161429	0.293016	0.210525	0.293016	0.210525	-0.25955	0.242612	-0.534367	0.0161414	0.351155	0.113903	-0.0606061
mmu-miR-30e	-0.515152	0.0209804	-0.515152	0.0209804	-0.515152	0.0209804	-0.515152	0.0209804	-0.515152	0.0209804	-0.393939	0.0863171	-0.393939	0.0863171	-0.393939	0.0863171	-0.393939	0.0863171	-0.393939	0.0863171	0.30303	0.19695	0.0458029	0.836632	-0.0155081	0.944853	-0.0155081	0.944853	0.212121	0.380705	0.181818	0.459024	0.181818	0.459024	-0.0317821	0.888638	-0.0317821	0.888638	0.0517088	0.825121	0.0517088	0.825121	-0.198479	0.371565	-0.167944	0.449603	0.0763381	0.731093	0.0606061
mmu-miR-466g	0.363636	0.115951	0.363636	0.115951	0.363636	0.115951	0.363636	0.115951	0.363636	0.115951	0.606061	0.00538031	0.606061	0.00538031	0.606061	0.00538031	0.606061	0.00538031	0.606061	0.00538031	-0.393939	0.0863171	-0.106873	0.630417	-0.0155081	0.944853	-0.0155081	0.944853	-0.30303	0.19695	-0.272727	0.24958	-0.272727	0.24958	0	1	0	1	-0.258544	0.26924	-0.258544	0.26924	0.137409	0.536174	0.25955	0.242612	-0.137409	0.536174	-0.0909091
mmu-miR-1186	0.333333	0.15259	0.333333	0.15259	0.333333	0.15259	0.333333	0.15259	0.333333	0.15259	0.636364	0.00318165	0.636364	0.00318165	0.636364	0.00318165	0.636364	0.00318165	0.636364	0.00318165	-0.242424	0.31081	0.0152676	0.945201	-0.0465242	0.835608	-0.0465242	0.835608	-0.151515	0.545205	-0.181818	0.459024	-0.181818	0.459024	0.0317821	0.888638	0.0317821	0.888638	-0.224071	0.338312	-0.224071	0.338312	0.167944	0.449603	0.32062	0.148902	-0.0763381	0.731093	0
mmu-miR-361	-0.121212	0.638361	-0.121212	0.638361	-0.121212	0.638361	-0.121212	0.638361	-0.121212	0.638361	-0.30303	0.19695	-0.30303	0.19695	-0.30303	0.19695	-0.30303	0.19695	-0.30303	0.19695	0.393939	0.0863171	-0.106873	0.630417	-0.232621	0.29947	-0.232621	0.29947	0.363636	0.115951	0.454545	0.0447369	0.454545	0.0447369	-0.190693	0.400814	-0.190693	0.400814	0.120654	0.606148	0.120654	0.606148	-0.351155	0.113903	-0.503831	0.023315	0.351155	0.113903	-0.454545
mmu-miR-484	0.181818	0.459024	0.181818	0.459024	0.181818	0.459024	0.181818	0.459024	0.181818	0.459024	-0.242424	0.31081	-0.242424	0.31081	-0.242424	0.31081	-0.242424	0.31081	-0.242424	0.31081	0.0909091	0.737306	-0.0763381	0.731093	-0.0155081	0.944853	-0.0155081	0.944853	0.0606061	0.840588	0.151515	0.545205	0.151515	0.545205	-0.286039	0.207578	-0.286039	0.207578	0.120654	0.606148	0.120654	0.606148	-0.290085	0.191569	-0.290085	0.191569	0.381691	0.0857312	-0.515152
mmu-miR-101a	-0.454545	0.0447369	-0.454545	0.0447369	-0.454545	0.0447369	-0.454545	0.0447369	-0.454545	0.0447369	-0.454545	0.0447369	-0.454545	0.0447369	-0.454545	0.0447369	-0.454545	0.0447369	-0.454545	0.0447369	0.121212	0.638361	0.0152676	0.945201	-0.0465242	0.835608	-0.0465242	0.835608	0.0909091	0.737306	0.181818	0.459024	0.181818	0.459024	-0.222475	0.326989	-0.222475	0.326989	0.120654	0.606148	0.120654	0.606148	-0.137409	0.536174	-0.290085	0.191569	0.351155	0.113903	-0.30303
mmu-miR-101b	-0.121212	0.638361	-0.121212	0.638361	-0.121212	0.638361	-0.121212	0.638361	-0.121212	0.638361	-0.484848	0.0310502	-0.484848	0.0310502	-0.484848	0.0310502	-0.484848	0.0310502	-0.484848	0.0310502	0.272727	0.24958	0.0152676	0.945201	-0.0465242	0.835608	-0.0465242	0.835608	0.181818	0.459024	0.333333	0.15259	0.333333	0.15259	-0.317821	0.161429	-0.317821	0.161429	0.293016	0.210525	0.293016	0.210525	-0.167944	0.449603	-0.564902	0.0109852	0.534367	0.0161414	-0.454545
mmu-miR-7a	0.30303	0.19695	0.30303	0.19695	0.30303	0.19695	0.30303	0.19695	0.30303	0.19695	0.484848	0.0310502	0.484848	0.0310502	0.484848	0.0310502	0.484848	0.0310502	0.484848	0.0310502	-0.515152	0.0209804	-0.106873	0.630417	0.0775404	0.72945	0.0775404	0.72945	-0.363636	0.115951	-0.454545	0.0447369	-0.454545	0.0447369	0.127128	0.575403	0.127128	0.575403	-0.155126	0.507402	-0.155126	0.507402	0.473296	0.0331085	0.412226	0.0634782	-0.0763381	0.731093	-0.0909091
mmu-miR-2183	0.121212	0.638361	0.121212	0.638361	0.121212	0.638361	0.121212	0.638361	0.121212	0.638361	0.181818	0.459024	0.181818	0.459024	0.181818	0.459024	0.181818	0.459024	0.181818	0.459024	-0.151515	0.545205	0.106873	0.630417	0.170589	0.446725	0.170589	0.446725	-0.242424	0.31081	-0.0909091	0.737306	-0.0909091	0.737306	-0.190693	0.400814	-0.190693	0.400814	-0.120654	0.606148	-0.120654	0.606148	0.198479	0.371565	0.106873	0.630417	0.198479	0.371565	-0.515152
mmu-miR-193	-0.030303	0.946559	-0.030303	0.946559	-0.030303	0.946559	-0.030303	0.946559	-0.030303	0.946559	0.212121	0.380705	0.212121	0.380705	0.212121	0.380705	0.212121	0.380705	0.212121	0.380705	-0.0606061	0.840588	0.0763381	0.731093	0.170589	0.446725	0.170589	0.446725	-0.0909091	0.737306	-0.121212	0.638361	-0.121212	0.638361	0.222475	0.326989	0.222475	0.326989	-0.396434	0.090256	-0.396434	0.090256	-0.0458029	0.836632	0.412226	0.0634782	-0.25955	0.242612	0.0606061
mmu-miR-1960	-0.121212	0.638361	-0.121212	0.638361	-0.121212	0.638361	-0.121212	0.638361	-0.121212	0.638361	0.363636	0.115951	0.363636	0.115951	0.363636	0.115951	0.363636	0.115951	0.363636	0.115951	-0.212121	0.380705	-0.0458029	0.836632	0.0155081	0.944853	0.0155081	0.944853	-0.181818	0.459024	-0.212121	0.380705	-0.212121	0.380705	0.317821	0.161429	0.317821	0.161429	-0.465379	0.0467381	-0.465379	0.0467381	0.351155	0.113903	0.442761	0.0462291	-0.32062	0.148902	0.151515
mmu-miR-125a-3p	-0.030303	0.946559	-0.030303	0.946559	-0.030303	0.946559	-0.030303	0.946559	-0.030303	0.946559	0.212121	0.380705	0.212121	0.380705	0.212121	0.380705	0.212121	0.380705	0.212121	0.380705	-0.484848	0.0310502	0.0458029	0.836632	0.108556	0.628244	0.108556	0.628244	-0.575758	0.00875773	-0.545455	0.0137708	-0.545455	0.0137708	-0.0317821	0.888638	-0.0317821	0.888638	0.0517088	0.825121	0.0517088	0.825121	0.442761	0.0462291	0.25955	0.242612	0.0763381	0.731093	0.0606061
mmu-miR-451	-0.0606061	0.840588	-0.0606061	0.840588	-0.0606061	0.840588	-0.0606061	0.840588	-0.0606061	0.840588	0.181818	0.459024	0.181818	0.459024	0.181818	0.459024	0.181818	0.459024	0.181818	0.459024	-0.212121	0.380705	0.0458029	0.836632	0.108556	0.628244	0.108556	0.628244	-0.181818	0.459024	-0.272727	0.24958	-0.272727	0.24958	0.317821	0.161429	0.317821	0.161429	-0.155126	0.507402	-0.155126	0.507402	0.106873	0.630417	0.32062	0.148902	-0.351155	0.113903	0.636364
mmu-miR-144	-0.167944	0.449603	-0.167944	0.449603	-0.167944	0.449603	-0.167944	0.449603	-0.167944	0.449603	0.0763381	0.731093	0.0763381	0.731093	0.0763381	0.731093	0.0763381	0.731093	0.0763381	0.731093	-0.167944	0.449603	0.123077	0.581525	0.187523	0.405432	0.187523	0.405432	-0.25955	0.242612	-0.290085	0.191569	-0.290085	0.191569	0.176141	0.440188	0.176141	0.440188	-0.0694733	0.767813	-0.0694733	0.767813	0.123077	0.581525	0.215385	0.334782	-0.184615	0.408386	0.503831
mmu-miR-185	0.229014	0.302534	0.229014	0.302534	0.229014	0.302534	0.229014	0.302534	0.229014	0.302534	0.290085	0.191569	0.290085	0.191569	0.290085	0.191569	0.290085	0.191569	0.290085	0.191569	-0.32062	0.148902	-0.0923077	0.679336	0.0312538	0.889719	0.0312538	0.889719	-0.290085	0.191569	-0.32062	0.148902	-0.32062	0.148902	0.144115	0.527691	0.144115	0.527691	-0.243157	0.30145	-0.243157	0.30145	-0.0307692	0.890407	0.461538	0.0387488	-0.184615	0.408386	-0.0458029
mmu-miR-423-5p	0.272727	0.24958	0.272727	0.24958	0.272727	0.24958	0.272727	0.24958	0.272727	0.24958	0.393939	0.0863171	0.393939	0.0863171	0.393939	0.0863171	0.393939	0.0863171	0.393939	0.0863171	-0.545455	0.0137708	-0.0152676	0.945201	0.170589	0.446725	0.170589	0.446725	-0.515152	0.0209804	-0.545455	0.0137708	-0.545455	0.0137708	0	1	0	1	-0.189599	0.417827	-0.189599	0.417827	0.442761	0.0462291	0.412226	0.0634782	-0.0458029	0.836632	-0.121212
mmu-miR-335-5p	-0.0909091	0.737306	-0.0909091	0.737306	-0.0909091	0.737306	-0.0909091	0.737306	-0.0909091	0.737306	-0.393939	0.0863171	-0.393939	0.0863171	-0.393939	0.0863171	-0.393939	0.0863171	-0.393939	0.0863171	0.484848	0.0310502	0.0152676	0.945201	-0.0465242	0.835608	-0.0465242	0.835608	0.575758	0.00875773	0.606061	0.00538031	0.606061	0.00538031	0	1	0	1	0.0517088	0.825121	0.0517088	0.825121	-0.442761	0.0462291	-0.442761	0.0462291	0.106873	0.630417	-0.0606061
mmu-miR-127	-0.0606061	0.840588	-0.0606061	0.840588	-0.0606061	0.840588	-0.0606061	0.840588	-0.0606061	0.840588	-0.363636	0.115951	-0.363636	0.115951	-0.363636	0.115951	-0.363636	0.115951	-0.363636	0.115951	0.333333	0.15259	-0.0152676	0.945201	-0.139573	0.533585	-0.139573	0.533585	0.363636	0.115951	0.454545	0.0447369	0.454545	0.0447369	-0.222475	0.326989	-0.222475	0.326989	0.293016	0.210525	0.293016	0.210525	-0.290085	0.191569	-0.503831	0.023315	0.25955	0.242612	-0.393939
mmu-miR-132	0.363636	0.115951	0.363636	0.115951	0.363636	0.115951	0.363636	0.115951	0.363636	0.115951	0.484848	0.0310502	0.484848	0.0310502	0.484848	0.0310502	0.484848	0.0310502	0.484848	0.0310502	-0.333333	0.15259	-0.0152676	0.945201	-0.0155081	0.944853	-0.0155081	0.944853	-0.30303	0.19695	-0.393939	0.0863171	-0.393939	0.0863171	0.15891	0.48384	0.15891	0.48384	-0.189599	0.417827	-0.189599	0.417827	0.290085	0.191569	0.503831	0.023315	-0.290085	0.191569	0.151515
mmu-miR-218	-0.121212	0.638361	-0.121212	0.638361	-0.121212	0.638361	-0.121212	0.638361	-0.121212	0.638361	-0.545455	0.0137708	-0.545455	0.0137708	-0.545455	0.0137708	-0.545455	0.0137708	-0.545455	0.0137708	0.575758	0.00875773	0.106873	0.630417	-0.0775404	0.72945	-0.0775404	0.72945	0.424242	0.0628691	0.575758	0.00875773	0.575758	0.00875773	-0.222475	0.326989	-0.222475	0.326989	0.293016	0.210525	0.293016	0.210525	-0.473296	0.0331085	-0.625972	0.00483076	0.32062	0.148902	-0.212121
mmu-miR-574-3p	0.030303	0.946559	0.030303	0.946559	0.030303	0.946559	0.030303	0.946559	0.030303	0.946559	-0.272727	0.24958	-0.272727	0.24958	-0.272727	0.24958	-0.272727	0.24958	-0.272727	0.24958	0.121212	0.638361	0.229014	0.302534	0.170589	0.446725	0.170589	0.446725	0.0909091	0.737306	0.181818	0.459024	0.181818	0.459024	-0.381385	0.0928919	-0.381385	0.0928919	0.396434	0.090256	0.396434	0.090256	0.0458029	0.836632	-0.412226	0.0634782	0.564902	0.0109852	-0.484848
mmu-miR-1896	0.333333	0.15259	0.333333	0.15259	0.333333	0.15259	0.333333	0.15259	0.333333	0.15259	0.757576	0.000240024	0.757576	0.000240024	0.757576	0.000240024	0.757576	0.000240024	0.757576	0.000240024	-0.30303	0.19695	-0.198479	0.371565	-0.201605	0.368531	-0.201605	0.368531	-0.0909091	0.737306	-0.121212	0.638361	-0.121212	0.638361	0.190693	0.400814	0.190693	0.400814	-0.465379	0.0467381	-0.465379	0.0467381	0.106873	0.630417	0.412226	0.0634782	-0.290085	0.191569	-0.181818
mmu-miR-183	0.0606061	0.840588	0.0606061	0.840588	0.0606061	0.840588	0.0606061	0.840588	0.0606061	0.840588	0.424242	0.0628691	0.424242	0.0628691	0.424242	0.0628691	0.424242	0.0628691	0.424242	0.0628691	-0.151515	0.545205	-0.167944	0.449603	-0.0465242	0.835608	-0.0465242	0.835608	0	1	-0.151515	0.545205	-0.151515	0.545205	0.476731	0.0356919	0.476731	0.0356919	-0.568796	0.0150742	-0.568796	0.0150742	0.167944	0.449603	0.625972	0.00483076	-0.503831	0.023315	0.0909091
mmu-miR-497	-0.030303	0.946559	-0.030303	0.946559	-0.030303	0.946559	-0.030303	0.946559	-0.030303	0.946559	-0.272727	0.24958	-0.272727	0.24958	-0.272727	0.24958	-0.272727	0.24958	-0.272727	0.24958	0.121212	0.638361	0.0458029	0.836632	-0.0155081	0.944853	-0.0155081	0.944853	0.151515	0.545205	0.242424	0.31081	0.242424	0.31081	-0.317821	0.161429	-0.317821	0.161429	0.396434	0.090256	0.396434	0.090256	-0.0152676	0.945201	-0.473296	0.0331085	0.32062	0.148902	-0.121212
mmu-miR-182	0.030303	0.946559	0.030303	0.946559	0.030303	0.946559	0.030303	0.946559	0.030303	0.946559	0.393939	0.0863171	0.393939	0.0863171	0.393939	0.0863171	0.393939	0.0863171	0.393939	0.0863171	-0.121212	0.638361	-0.0458029	0.836632	0.0775404	0.72945	0.0775404	0.72945	-0.0909091	0.737306	-0.181818	0.459024	-0.181818	0.459024	0.317821	0.161429	0.317821	0.161429	-0.534324	0.0224137	-0.534324	0.0224137	0.137409	0.536174	0.534367	0.0161414	-0.32062	0.148902	0.121212
mmu-miR-376b	-0.181818	0.459024	-0.181818	0.459024	-0.181818	0.459024	-0.181818	0.459024	-0.181818	0.459024	-0.484848	0.0310502	-0.484848	0.0310502	-0.484848	0.0310502	-0.484848	0.0310502	-0.484848	0.0310502	0.515152	0.0209804	0.0458029	0.836632	-0.139573	0.533585	-0.139573	0.533585	0.484848	0.0310502	0.575758	0.00875773	0.575758	0.00875773	-0.15891	0.48384	-0.15891	0.48384	0.224071	0.338312	0.224071	0.338312	-0.473296	0.0331085	-0.564902	0.0109852	0.25955	0.242612	-0.212121
mmu-miR-137	-0.121212	0.638361	-0.121212	0.638361	-0.121212	0.638361	-0.121212	0.638361	-0.121212	0.638361	-0.484848	0.0310502	-0.484848	0.0310502	-0.484848	0.0310502	-0.484848	0.0310502	-0.484848	0.0310502	0.575758	0.00875773	0.0458029	0.836632	-0.0775404	0.72945	-0.0775404	0.72945	0.484848	0.0310502	0.636364	0.00318165	0.636364	0.00318165	-0.15891	0.48384	-0.15891	0.48384	0.224071	0.338312	0.224071	0.338312	-0.412226	0.0634782	-0.564902	0.0109852	0.25955	0.242612	-0.212121
mmu-miR-329	0.0909091	0.737306	0.0909091	0.737306	0.0909091	0.737306	0.0909091	0.737306	0.0909091	0.737306	-0.393939	0.0863171	-0.393939	0.0863171	-0.393939	0.0863171	-0.393939	0.0863171	-0.393939	0.0863171	0.484848	0.0310502	0.167944	0.449603	-0.0155081	0.944853	-0.0155081	0.944853	0.393939	0.0863171	0.545455	0.0137708	0.545455	0.0137708	-0.254257	0.262618	-0.254257	0.262618	0.258544	0.26924	0.258544	0.26924	-0.25955	0.242612	-0.564902	0.0109852	0.198479	0.371565	-0.30303
mmu-miR-130b	0.363636	0.115951	0.363636	0.115951	0.363636	0.115951	0.363636	0.115951	0.363636	0.115951	-0.121212	0.638361	-0.121212	0.638361	-0.121212	0.638361	-0.121212	0.638361	-0.121212	0.638361	0.151515	0.545205	0.0152676	0.945201	0.0775404	0.72945	0.0775404	0.72945	0.0606061	0.840588	0.212121	0.380705	0.212121	0.380705	-0.222475	0.326989	-0.222475	0.326989	-0.0861813	0.712671	-0.0861813	0.712671	-0.106873	0.630417	-0.106873	0.630417	0.106873	0.630417	-0.454545
mmu-miR-2146	0.0909091	0.737306	0.0909091	0.737306	0.0909091	0.737306	0.0909091	0.737306	0.0909091	0.737306	0.636364	0.00318165	0.636364	0.00318165	0.636364	0.00318165	0.636364	0.00318165	0.636364	0.00318165	-0.484848	0.0310502	-0.0763381	0.731093	-0.0155081	0.944853	-0.0155081	0.944853	-0.333333	0.15259	-0.484848	0.0310502	-0.484848	0.0310502	0.190693	0.400814	0.190693	0.400814	-0.293016	0.210525	-0.293016	0.210525	0.381691	0.0857312	0.534367	0.0161414	-0.351155	0.113903	0.30303
mmu-miR-369-3p	-0.137409	0.536174	-0.137409	0.536174	-0.137409	0.536174	-0.137409	0.536174	-0.137409	0.536174	-0.534367	0.0161414	-0.534367	0.0161414	-0.534367	0.0161414	-0.534367	0.0161414	-0.534367	0.0161414	0.503831	0.023315	0.0923077	0.679336	-0.0312538	0.889719	-0.0312538	0.889719	0.442761	0.0462291	0.534367	0.0161414	0.534367	0.0161414	-0.144115	0.527691	-0.144115	0.527691	0.20842	0.375774	0.20842	0.375774	-0.461538	0.0387488	-0.584615	0.00884461	0.246154	0.270324	-0.167944
mmu-miR-762	-0.242424	0.31081	-0.242424	0.31081	-0.242424	0.31081	-0.242424	0.31081	-0.242424	0.31081	0.181818	0.459024	0.181818	0.459024	0.181818	0.459024	0.181818	0.459024	0.181818	0.459024	-0.333333	0.15259	-0.0458029	0.836632	-0.0465242	0.835608	-0.0465242	0.835608	-0.424242	0.0628691	-0.454545	0.0447369	-0.454545	0.0447369	0.127128	0.575403	0.127128	0.575403	-0.189599	0.417827	-0.189599	0.417827	0.229014	0.302534	0.351155	0.113903	-0.137409	0.536174	0.272727
mmu-miR-18a	0.30303	0.19695	0.30303	0.19695	0.30303	0.19695	0.30303	0.19695	0.30303	0.19695	0.242424	0.31081	0.242424	0.31081	0.242424	0.31081	0.242424	0.31081	0.242424	0.31081	0.030303	0.946559	-0.167944	0.449603	-0.0465242	0.835608	-0.0465242	0.835608	0.181818	0.459024	0.212121	0.380705	0.212121	0.380705	0.222475	0.326989	0.222475	0.326989	-0.396434	0.090256	-0.396434	0.090256	-0.0458029	0.836632	0.137409	0.536174	-0.198479	0.371565	-0.454545
mmu-miR-691	-0.212121	0.380705	-0.212121	0.380705	-0.212121	0.380705	-0.212121	0.380705	-0.212121	0.380705	-0.212121	0.380705	-0.212121	0.380705	-0.212121	0.380705	-0.212121	0.380705	-0.212121	0.380705	-0.0606061	0.840588	0.0152676	0.945201	0.0155081	0.944853	0.0155081	0.944853	-0.0909091	0.737306	0	1	0	1	-0.0635642	0.779435	-0.0635642	0.779435	-0.0172363	0.941285	-0.0172363	0.941285	-0.0763381	0.731093	-0.167944	0.449603	0.290085	0.191569	-0.484848
mmu-miR-142-5p	0.503831	0.023315	0.503831	0.023315	0.503831	0.023315	0.503831	0.023315	0.503831	0.023315	0.351155	0.113903	0.351155	0.113903	0.351155	0.113903	0.351155	0.113903	0.351155	0.113903	-0.381691	0.0857312	0.184615	0.408386	0.312538	0.165564	0.312538	0.165564	-0.534367	0.0161414	-0.381691	0.0857312	-0.381691	0.0857312	-0.272218	0.232909	-0.272218	0.232909	0.10421	0.657871	0.10421	0.657871	0.338462	0.129599	0.184615	0.408386	0.153846	0.490856	-0.167944
mmu-miR-410	-0.181818	0.459024	-0.181818	0.459024	-0.181818	0.459024	-0.181818	0.459024	-0.181818	0.459024	-0.484848	0.0310502	-0.484848	0.0310502	-0.484848	0.0310502	-0.484848	0.0310502	-0.484848	0.0310502	0.515152	0.0209804	0.0458029	0.836632	-0.139573	0.533585	-0.139573	0.533585	0.484848	0.0310502	0.575758	0.00875773	0.575758	0.00875773	-0.15891	0.48384	-0.15891	0.48384	0.224071	0.338312	0.224071	0.338312	-0.473296	0.0331085	-0.564902	0.0109852	0.25955	0.242612	-0.212121
mmu-miR-27b	-0.181818	0.459024	-0.181818	0.459024	-0.181818	0.459024	-0.181818	0.459024	-0.181818	0.459024	-0.0606061	0.840588	-0.0606061	0.840588	-0.0606061	0.840588	-0.0606061	0.840588	-0.0606061	0.840588	0.0909091	0.737306	-0.25955	0.242612	-0.201605	0.368531	-0.201605	0.368531	0.121212	0.638361	0.212121	0.380705	0.212121	0.380705	0.0635642	0.779435	0.0635642	0.779435	-0.224071	0.338312	-0.224071	0.338312	-0.167944	0.449603	-0.0763381	0.731093	0.198479	0.371565	-0.454545
mmu-miR-652	0.333333	0.15259	0.333333	0.15259	0.333333	0.15259	0.333333	0.15259	0.333333	0.15259	0.212121	0.380705	0.212121	0.380705	0.212121	0.380705	0.212121	0.380705	0.212121	0.380705	-0.242424	0.31081	0.32062	0.148902	0.511766	0.0224505	0.511766	0.0224505	-0.454545	0.0447369	-0.30303	0.19695	-0.30303	0.19695	-0.15891	0.48384	-0.15891	0.48384	-0.0861813	0.712671	-0.0861813	0.712671	0.442761	0.0462291	0.229014	0.302534	0.106873	0.630417	-0.181818
mmu-miR-324-5p	-0.181818	0.459024	-0.181818	0.459024	-0.181818	0.459024	-0.181818	0.459024	-0.181818	0.459024	-0.424242	0.0628691	-0.424242	0.0628691	-0.424242	0.0628691	-0.424242	0.0628691	-0.424242	0.0628691	0.575758	0.00875773	0.0458029	0.836632	-0.139573	0.533585	-0.139573	0.533585	0.606061	0.00538031	0.636364	0.00318165	0.636364	0.00318165	-0.0317821	0.888638	-0.0317821	0.888638	0.0861813	0.712671	0.0861813	0.712671	-0.473296	0.0331085	-0.442761	0.0462291	0.137409	0.536174	-0.212121
mmu-miR-434-3p	0.151515	0.545205	0.151515	0.545205	0.151515	0.545205	0.151515	0.545205	0.151515	0.545205	-0.393939	0.0863171	-0.393939	0.0863171	-0.393939	0.0863171	-0.393939	0.0863171	-0.393939	0.0863171	0.484848	0.0310502	0.106873	0.630417	-0.0775404	0.72945	-0.0775404	0.72945	0.393939	0.0863171	0.545455	0.0137708	0.545455	0.0137708	-0.286039	0.207578	-0.286039	0.207578	0.293016	0.210525	0.293016	0.210525	-0.381691	0.0857312	-0.564902	0.0109852	0.198479	0.371565	-0.242424
mmu-miR-350	-0.0909091	0.737306	-0.0909091	0.737306	-0.0909091	0.737306	-0.0909091	0.737306	-0.0909091	0.737306	-0.212121	0.380705	-0.212121	0.380705	-0.212121	0.380705	-0.212121	0.380705	-0.212121	0.380705	0.484848	0.0310502	-0.0763381	0.731093	-0.263637	0.239629	-0.263637	0.239629	0.636364	0.00318165	0.545455	0.0137708	0.545455	0.0137708	0.0953463	0.674424	0.0953463	0.674424	-0.0517088	0.825121	-0.0517088	0.825121	-0.25955	0.242612	-0.137409	0.536174	-0.229014	0.302534	0.0606061
mmu-miR-382	0	1	0	1	0	1	0	1	0	1	-0.424242	0.0628691	-0.424242	0.0628691	-0.424242	0.0628691	-0.424242	0.0628691	-0.424242	0.0628691	0.393939	0.0863171	0.106873	0.630417	-0.0775404	0.72945	-0.0775404	0.72945	0.30303	0.19695	0.454545	0.0447369	0.454545	0.0447369	-0.286039	0.207578	-0.286039	0.207578	0.293016	0.210525	0.293016	0.210525	-0.351155	0.113903	-0.534367	0.0161414	0.25955	0.242612	-0.333333
mmu-miR-376c	-0.0606061	0.840588	-0.0606061	0.840588	-0.0606061	0.840588	-0.0606061	0.840588	-0.0606061	0.840588	-0.545455	0.0137708	-0.545455	0.0137708	-0.545455	0.0137708	-0.545455	0.0137708	-0.545455	0.0137708	0.575758	0.00875773	0.167944	0.449603	-0.0155081	0.944853	-0.0155081	0.944853	0.484848	0.0310502	0.575758	0.00875773	0.575758	0.00875773	-0.15891	0.48384	-0.15891	0.48384	0.155126	0.507402	0.155126	0.507402	-0.473296	0.0331085	-0.534367	0.0161414	0.198479	0.371565	-0.151515
mmu-miR-1224	0.121212	0.638361	0.121212	0.638361	0.121212	0.638361	0.121212	0.638361	0.121212	0.638361	0.484848	0.0310502	0.484848	0.0310502	0.484848	0.0310502	0.484848	0.0310502	0.484848	0.0310502	-0.454545	0.0447369	0.0763381	0.731093	0.139573	0.533585	0.139573	0.533585	-0.424242	0.0628691	-0.515152	0.0209804	-0.515152	0.0209804	0.190693	0.400814	0.190693	0.400814	-0.327489	0.161684	-0.327489	0.161684	0.412226	0.0634782	0.625972	0.00483076	-0.32062	0.148902	0.272727
mmu-miR-872	0.030303	0.946559	0.030303	0.946559	0.030303	0.946559	0.030303	0.946559	0.030303	0.946559	-0.333333	0.15259	-0.333333	0.15259	-0.333333	0.15259	-0.333333	0.15259	-0.333333	0.15259	0.424242	0.0628691	0.0458029	0.836632	0.0465242	0.835608	0.0465242	0.835608	0.575758	0.00875773	0.606061	0.00538031	0.606061	0.00538031	0	1	0	1	-0.0172363	0.941285	-0.0172363	0.941285	-0.25955	0.242612	-0.25955	0.242612	0.137409	0.536174	-0.242424
mmu-miR-221	-0.0909091	0.737306	-0.0909091	0.737306	-0.0909091	0.737306	-0.0909091	0.737306	-0.0909091	0.737306	-0.0909091	0.737306	-0.0909091	0.737306	-0.0909091	0.737306	-0.0909091	0.737306	-0.0909091	0.737306	0.30303	0.19695	-0.106873	0.630417	-0.170589	0.446725	-0.170589	0.446725	0.393939	0.0863171	0.424242	0.0628691	0.424242	0.0628691	-0.0317821	0.888638	-0.0317821	0.888638	0.0172363	0.941285	0.0172363	0.941285	-0.198479	0.371565	-0.229014	0.302534	0.106873	0.630417	-0.484848
mmu-miR-331-3p	0.030303	0.946559	0.030303	0.946559	0.030303	0.946559	0.030303	0.946559	0.030303	0.946559	-0.515152	0.0209804	-0.515152	0.0209804	-0.515152	0.0209804	-0.515152	0.0209804	-0.515152	0.0209804	0.424242	0.0628691	0.0763381	0.731093	0.139573	0.533585	0.139573	0.533585	0.272727	0.24958	0.424242	0.0628691	0.424242	0.0628691	-0.190693	0.400814	-0.190693	0.400814	0.224071	0.338312	0.224071	0.338312	-0.32062	0.148902	-0.564902	0.0109852	0.351155	0.113903	-0.242424
mmu-miR-128	-0.212121	0.380705	-0.212121	0.380705	-0.212121	0.380705	-0.212121	0.380705	-0.212121	0.380705	-0.454545	0.0447369	-0.454545	0.0447369	-0.454545	0.0447369	-0.454545	0.0447369	-0.454545	0.0447369	0.484848	0.0310502	-0.0152676	0.945201	-0.139573	0.533585	-0.139573	0.533585	0.515152	0.0209804	0.606061	0.00538031	0.606061	0.00538031	-0.127128	0.575403	-0.127128	0.575403	0.189599	0.417827	0.189599	0.417827	-0.381691	0.0857312	-0.534367	0.0161414	0.25955	0.242612	-0.30303
mmu-miR-532-5p	0.454545	0.0447369	0.454545	0.0447369	0.454545	0.0447369	0.454545	0.0447369	0.454545	0.0447369	0.0909091	0.737306	0.0909091	0.737306	0.0909091	0.737306	0.0909091	0.737306	0.0909091	0.737306	0.181818	0.459024	0.0763381	0.731093	-0.0465242	0.835608	-0.0465242	0.835608	0.272727	0.24958	0.242424	0.31081	0.242424	0.31081	0.0953463	0.674424	0.0953463	0.674424	-0.0517088	0.825121	-0.0517088	0.825121	-0.198479	0.371565	-0.0152676	0.945201	-0.198479	0.371565	-0.0606061
mmu-miR-2141	0.121212	0.638361	0.121212	0.638361	0.121212	0.638361	0.121212	0.638361	0.121212	0.638361	0.30303	0.19695	0.30303	0.19695	0.30303	0.19695	0.30303	0.19695	0.30303	0.19695	-0.212121	0.380705	0.0152676	0.945201	0.0155081	0.944853	0.0155081	0.944853	-0.181818	0.459024	-0.212121	0.380705	-0.212121	0.380705	0.0635642	0.779435	0.0635642	0.779435	0.0517088	0.825121	0.0517088	0.825121	0.167944	0.449603	0.0763381	0.731093	-0.0763381	0.731093	0.454545
mmu-miR-495	0.0909091	0.737306	0.0909091	0.737306	0.0909091	0.737306	0.0909091	0.737306	0.0909091	0.737306	-0.272727	0.24958	-0.272727	0.24958	-0.272727	0.24958	-0.272727	0.24958	-0.272727	0.24958	0.484848	0.0310502	0.106873	0.630417	-0.0775404	0.72945	-0.0775404	0.72945	0.515152	0.0209804	0.606061	0.00538031	0.606061	0.00538031	-0.127128	0.575403	-0.127128	0.575403	0.155126	0.507402	0.155126	0.507402	-0.25955	0.242612	-0.412226	0.0634782	0.137409	0.536174	-0.30303
mmu-miR-301b	-0.636364	0.00318165	-0.636364	0.00318165	-0.636364	0.00318165	-0.636364	0.00318165	-0.636364	0.00318165	-0.393939	0.0863171	-0.393939	0.0863171	-0.393939	0.0863171	-0.393939	0.0863171	-0.393939	0.0863171	0.121212	0.638361	0.0152676	0.945201	-0.0155081	0.944853	-0.0155081	0.944853	0.151515	0.545205	0.121212	0.638361	0.121212	0.638361	-0.0317821	0.888638	-0.0317821	0.888638	0.120654	0.606148	0.120654	0.606148	-0.167944	0.449603	-0.106873	0.630417	0.167944	0.449603	0.0606061
mmu-miR-154	0.030303	0.946559	0.030303	0.946559	0.030303	0.946559	0.030303	0.946559	0.030303	0.946559	-0.393939	0.0863171	-0.393939	0.0863171	-0.393939	0.0863171	-0.393939	0.0863171	-0.393939	0.0863171	0.181818	0.459024	0.0763381	0.731093	-0.0465242	0.835608	-0.0465242	0.835608	0.151515	0.545205	0.181818	0.459024	0.181818	0.459024	-0.317821	0.161429	-0.317821	0.161429	0.396434	0.090256	0.396434	0.090256	-0.381691	0.0857312	-0.503831	0.023315	0.290085	0.191569	-0.121212
mmu-miR-804	0.0606061	0.840588	0.0606061	0.840588	0.0606061	0.840588	0.0606061	0.840588	0.0606061	0.840588	0.363636	0.115951	0.363636	0.115951	0.363636	0.115951	0.363636	0.115951	0.363636	0.115951	-0.333333	0.15259	-0.0458029	0.836632	0.139573	0.533585	0.139573	0.533585	-0.363636	0.115951	-0.393939	0.0863171	-0.393939	0.0863171	0.222475	0.326989	0.222475	0.326989	-0.224071	0.338312	-0.224071	0.338312	0.412226	0.0634782	0.473296	0.0331085	-0.198479	0.371565	0.272727
mmu-miR-539	-0.030303	0.946559	-0.030303	0.946559	-0.030303	0.946559	-0.030303	0.946559	-0.030303	0.946559	-0.272727	0.24958	-0.272727	0.24958	-0.272727	0.24958	-0.272727	0.24958	-0.272727	0.24958	0.121212	0.638361	0.0458029	0.836632	0.0465242	0.835608	0.0465242	0.835608	0.030303	0.946559	0.181818	0.459024	0.181818	0.459024	-0.572078	0.0117187	-0.572078	0.0117187	0.155126	0.507402	0.155126	0.507402	-0.0152676	0.945201	-0.381691	0.0857312	0.442761	0.0462291	-0.30303
mmu-miR-138	0	1	0	1	0	1	0	1	0	1	-0.242424	0.31081	-0.242424	0.31081	-0.242424	0.31081	-0.242424	0.31081	-0.242424	0.31081	0.393939	0.0863171	0.0458029	0.836632	-0.0775404	0.72945	-0.0775404	0.72945	0.363636	0.115951	0.454545	0.0447369	0.454545	0.0447369	-0.254257	0.262618	-0.254257	0.262618	0.361961	0.121926	0.361961	0.121926	-0.290085	0.191569	-0.564902	0.0109852	0.25955	0.242612	-0.212121
mmu-miR-214	0.0606061	0.840588	0.0606061	0.840588	0.0606061	0.840588	0.0606061	0.840588	0.0606061	0.840588	-0.30303	0.19695	-0.30303	0.19695	-0.30303	0.19695	-0.30303	0.19695	-0.30303	0.19695	0.575758	0.00875773	0.0458029	0.836632	-0.0775404	0.72945	-0.0775404	0.72945	0.484848	0.0310502	0.636364	0.00318165	0.636364	0.00318165	-0.127128	0.575403	-0.127128	0.575403	0.258544	0.26924	0.258544	0.26924	-0.290085	0.191569	-0.564902	0.0109852	0.137409	0.536174	-0.212121
mmu-miR-2140	-0.030303	0.946559	-0.030303	0.946559	-0.030303	0.946559	-0.030303	0.946559	-0.030303	0.946559	0.575758	0.00875773	0.575758	0.00875773	0.575758	0.00875773	0.575758	0.00875773	0.575758	0.00875773	-0.242424	0.31081	-0.25955	0.242612	-0.263637	0.239629	-0.263637	0.239629	-0.0909091	0.737306	-0.242424	0.31081	-0.242424	0.31081	0.381385	0.0928919	0.381385	0.0928919	-0.499851	0.0326815	-0.499851	0.0326815	0.0763381	0.731093	0.534367	0.0161414	-0.656508	0.00312085	0.363636
mmu-miR-338-3p	-0.484848	0.0310502	-0.484848	0.0310502	-0.484848	0.0310502	-0.484848	0.0310502	-0.484848	0.0310502	-0.30303	0.19695	-0.30303	0.19695	-0.30303	0.19695	-0.30303	0.19695	-0.30303	0.19695	0.272727	0.24958	-0.106873	0.630417	-0.139573	0.533585	-0.139573	0.533585	0.484848	0.0310502	0.333333	0.15259	0.333333	0.15259	0.15891	0.48384	0.15891	0.48384	-0.0861813	0.712671	-0.0861813	0.712671	-0.229014	0.302534	-0.106873	0.630417	-0.137409	0.536174	0.272727
mmu-miR-181c	-0.333333	0.15259	-0.333333	0.15259	-0.333333	0.15259	-0.333333	0.15259	-0.333333	0.15259	-0.393939	0.0863171	-0.393939	0.0863171	-0.393939	0.0863171	-0.393939	0.0863171	-0.393939	0.0863171	0.545455	0.0137708	0.0152676	0.945201	-0.170589	0.446725	-0.170589	0.446725	0.575758	0.00875773	0.545455	0.0137708	0.545455	0.0137708	0.0953463	0.674424	0.0953463	0.674424	-0.0517088	0.825121	-0.0517088	0.825121	-0.442761	0.0462291	-0.290085	0.191569	-0.0152676	0.945201	-0.0606061
mmu-miR-328	-0.242424	0.31081	-0.242424	0.31081	-0.242424	0.31081	-0.242424	0.31081	-0.242424	0.31081	-0.242424	0.31081	-0.242424	0.31081	-0.242424	0.31081	-0.242424	0.31081	-0.242424	0.31081	0.575758	0.00875773	-0.137409	0.536174	-0.325669	0.146335	-0.325669	0.146335	0.666667	0.00180328	0.575758	0.00875773	0.575758	0.00875773	0.317821	0.161429	0.317821	0.161429	-0.0517088	0.825121	-0.0517088	0.825121	-0.473296	0.0331085	-0.137409	0.536174	-0.290085	0.191569	0.212121
mmu-miR-135a	-0.0909091	0.737306	-0.0909091	0.737306	-0.0909091	0.737306	-0.0909091	0.737306	-0.0909091	0.737306	-0.272727	0.24958	-0.272727	0.24958	-0.272727	0.24958	-0.272727	0.24958	-0.272727	0.24958	0.424242	0.0628691	-0.0458029	0.836632	-0.170589	0.446725	-0.170589	0.446725	0.515152	0.0209804	0.545455	0.0137708	0.545455	0.0137708	-0.0635642	0.779435	-0.0635642	0.779435	0.120654	0.606148	0.120654	0.606148	-0.32062	0.148902	-0.412226	0.0634782	0.106873	0.630417	-0.30303
mmu-miR-381	-0.106873	0.630417	-0.106873	0.630417	-0.106873	0.630417	-0.106873	0.630417	-0.106873	0.630417	-0.503831	0.023315	-0.503831	0.023315	-0.503831	0.023315	-0.503831	0.023315	-0.503831	0.023315	0.534367	0.0161414	0.0923077	0.679336	-0.0937614	0.677425	-0.0937614	0.677425	0.473296	0.0331085	0.595437	0.00734817	0.595437	0.00734817	-0.240192	0.292544	-0.240192	0.292544	0.20842	0.375774	0.20842	0.375774	-0.461538	0.0387488	-0.615385	0.00585502	0.246154	0.270324	-0.229014
mmu-miR-204	-0.212121	0.380705	-0.212121	0.380705	-0.212121	0.380705	-0.212121	0.380705	-0.212121	0.380705	-0.272727	0.24958	-0.272727	0.24958	-0.272727	0.24958	-0.272727	0.24958	-0.272727	0.24958	0.30303	0.19695	-0.25955	0.242612	-0.387702	0.0837579	-0.387702	0.0837579	0.515152	0.0209804	0.484848	0.0310502	0.484848	0.0310502	0	1	0	1	0.0517088	0.825121	0.0517088	0.825121	-0.381691	0.0857312	-0.351155	0.113903	0.0152676	0.945201	-0.121212
mmu-miR-421	0.515152	0.0209804	0.515152	0.0209804	0.515152	0.0209804	0.515152	0.0209804	0.515152	0.0209804	0.575758	0.00875773	0.575758	0.00875773	0.575758	0.00875773	0.575758	0.00875773	0.575758	0.00875773	-0.242424	0.31081	-0.0152676	0.945201	0.170589	0.446725	0.170589	0.446725	-0.212121	0.380705	-0.121212	0.638361	-0.121212	0.638361	0.0953463	0.674424	0.0953463	0.674424	-0.189599	0.417827	-0.189599	0.417827	0.442761	0.0462291	0.412226	0.0634782	-0.167944	0.449603	-0.242424
mmu-miR-300	0.0606061	0.840588	0.0606061	0.840588	0.0606061	0.840588	0.0606061	0.840588	0.0606061	0.840588	-0.484848	0.0310502	-0.484848	0.0310502	-0.484848	0.0310502	-0.484848	0.0310502	-0.484848	0.0310502	0.454545	0.0447369	0.137409	0.536174	0.0155081	0.944853	0.0155081	0.944853	0.363636	0.115951	0.515152	0.0209804	0.515152	0.0209804	-0.349603	0.123485	-0.349603	0.123485	0.361961	0.121926	0.361961	0.121926	-0.290085	0.191569	-0.656508	0.00312085	0.351155	0.113903	-0.333333
mmu-miR-124	-0.0909091	0.737306	-0.0909091	0.737306	-0.0909091	0.737306	-0.0909091	0.737306	-0.0909091	0.737306	-0.454545	0.0447369	-0.454545	0.0447369	-0.454545	0.0447369	-0.454545	0.0447369	-0.454545	0.0447369	0.606061	0.00538031	0.0763381	0.731093	-0.0465242	0.835608	-0.0465242	0.835608	0.515152	0.0209804	0.606061	0.00538031	0.606061	0.00538031	-0.127128	0.575403	-0.127128	0.575403	0.224071	0.338312	0.224071	0.338312	-0.442761	0.0462291	-0.595437	0.00734817	0.229014	0.302534	-0.121212
mmu-miR-296-5p	-0.121212	0.638361	-0.121212	0.638361	-0.121212	0.638361	-0.121212	0.638361	-0.121212	0.638361	-0.424242	0.0628691	-0.424242	0.0628691	-0.424242	0.0628691	-0.424242	0.0628691	-0.424242	0.0628691	0.515152	0.0209804	0.0458029	0.836632	-0.139573	0.533585	-0.139573	0.533585	0.606061	0.00538031	0.636364	0.00318165	0.636364	0.00318165	-0.0317821	0.888638	-0.0317821	0.888638	0.0172363	0.941285	0.0172363	0.941285	-0.473296	0.0331085	-0.412226	0.0634782	0.0763381	0.731093	-0.151515
mmu-miR-129-3p	-0.333333	0.15259	-0.333333	0.15259	-0.333333	0.15259	-0.333333	0.15259	-0.333333	0.15259	-0.575758	0.00875773	-0.575758	0.00875773	-0.575758	0.00875773	-0.575758	0.00875773	-0.575758	0.00875773	0.363636	0.115951	0.0763381	0.731093	-0.108556	0.628244	-0.108556	0.628244	0.272727	0.24958	0.30303	0.19695	0.30303	0.19695	-0.0953463	0.674424	-0.0953463	0.674424	0.155126	0.507402	0.155126	0.507402	-0.442761	0.0462291	-0.351155	0.113903	0.167944	0.449603	0.121212
mmu-miR-1929	0.0606061	0.840588	0.0606061	0.840588	0.0606061	0.840588	0.0606061	0.840588	0.0606061	0.840588	0.181818	0.459024	0.181818	0.459024	0.181818	0.459024	0.181818	0.459024	0.181818	0.459024	-0.454545	0.0447369	-0.0152676	0.945201	0.139573	0.533585	0.139573	0.533585	-0.545455	0.0137708	-0.393939	0.0863171	-0.393939	0.0863171	-0.190693	0.400814	-0.190693	0.400814	-0.0517088	0.825121	-0.0517088	0.825121	0.167944	0.449603	0.167944	0.449603	0.25955	0.242612	-0.272727
mmu-miR-1839-5p	-0.229014	0.302534	-0.229014	0.302534	-0.229014	0.302534	-0.229014	0.302534	-0.229014	0.302534	-0.412226	0.0634782	-0.412226	0.0634782	-0.412226	0.0634782	-0.412226	0.0634782	-0.412226	0.0634782	0.534367	0.0161414	0.0615385	0.782871	-0.125015	0.579141	-0.125015	0.579141	0.503831	0.023315	0.473296	0.0331085	0.473296	0.0331085	0.0160128	0.944058	0.0160128	0.944058	0.10421	0.657871	0.10421	0.657871	-0.246154	0.270324	-0.307692	0.168235	-0.0923077	0.679336	0.32062
mmu-miR-1198	0.272727	0.24958	0.272727	0.24958	0.272727	0.24958	0.272727	0.24958	0.272727	0.24958	0.575758	0.00875773	0.575758	0.00875773	0.575758	0.00875773	0.575758	0.00875773	0.575758	0.00875773	-0.484848	0.0310502	-0.167944	0.449603	-0.108556	0.628244	-0.108556	0.628244	-0.333333	0.15259	-0.484848	0.0310502	-0.484848	0.0310502	0.222475	0.326989	0.222475	0.326989	-0.224071	0.338312	-0.224071	0.338312	0.198479	0.371565	0.534367	0.0161414	-0.32062	0.148902	0.181818
mmu-miR-335-3p	-0.121212	0.638361	-0.121212	0.638361	-0.121212	0.638361	-0.121212	0.638361	-0.121212	0.638361	-0.484848	0.0310502	-0.484848	0.0310502	-0.484848	0.0310502	-0.484848	0.0310502	-0.484848	0.0310502	0.333333	0.15259	-0.0763381	0.731093	-0.0155081	0.944853	-0.0155081	0.944853	0.242424	0.31081	0.393939	0.0863171	0.393939	0.0863171	-0.317821	0.161429	-0.317821	0.161429	0.224071	0.338312	0.224071	0.338312	-0.167944	0.449603	-0.503831	0.023315	0.503831	0.023315	-0.333333
mmu-miR-190	-0.393939	0.0863171	-0.393939	0.0863171	-0.393939	0.0863171	-0.393939	0.0863171	-0.393939	0.0863171	-0.393939	0.0863171	-0.393939	0.0863171	-0.393939	0.0863171	-0.393939	0.0863171	-0.393939	0.0863171	0.484848	0.0310502	-0.0763381	0.731093	-0.0775404	0.72945	-0.0775404	0.72945	0.454545	0.0447369	0.363636	0.115951	0.363636	0.115951	0.190693	0.400814	0.190693	0.400814	-0.0517088	0.825121	-0.0517088	0.825121	-0.198479	0.371565	-0.167944	0.449603	-0.106873	0.630417	0.181818
mmu-miR-33	0.151515	0.545205	0.151515	0.545205	0.151515	0.545205	0.151515	0.545205	0.151515	0.545205	0.151515	0.545205	0.151515	0.545205	0.151515	0.545205	0.151515	0.545205	0.151515	0.545205	0.424242	0.0628691	-0.0458029	0.836632	-0.0465242	0.835608	-0.0465242	0.835608	0.454545	0.0447369	0.424242	0.0628691	0.424242	0.0628691	0.444949	0.04995	0.444949	0.04995	-0.361961	0.121926	-0.361961	0.121926	-0.32062	0.148902	0.0763381	0.731093	-0.32062	0.148902	-0.181818
mmu-miR-181b+mmu-miR-181d	-0.121212	0.638361	-0.121212	0.638361	-0.121212	0.638361	-0.121212	0.638361	-0.121212	0.638361	-0.30303	0.19695	-0.30303	0.19695	-0.30303	0.19695	-0.30303	0.19695	-0.30303	0.19695	0.272727	0.24958	-0.0152676	0.945201	-0.108556	0.628244	-0.108556	0.628244	0.363636	0.115951	0.272727	0.24958	0.272727	0.24958	0.190693	0.400814	0.190693	0.400814	0.189599	0.417827	0.189599	0.417827	-0.381691	0.0857312	-0.198479	0.371565	0.0152676	0.945201	0.0909091
mmu-miR-2134	-0.0606061	0.840588	-0.0606061	0.840588	-0.0606061	0.840588	-0.0606061	0.840588	-0.0606061	0.840588	0.484848	0.0310502	0.484848	0.0310502	0.484848	0.0310502	0.484848	0.0310502	0.484848	0.0310502	-0.272727	0.24958	-0.0458029	0.836632	-0.0465242	0.835608	-0.0465242	0.835608	-0.121212	0.638361	-0.272727	0.24958	-0.272727	0.24958	0.476731	0.0356919	0.476731	0.0356919	-0.430906	0.0655692	-0.430906	0.0655692	0.290085	0.191569	0.595437	0.00734817	-0.564902	0.0109852	0.333333
mmu-miR-582-5p	-0.030303	0.946559	-0.030303	0.946559	-0.030303	0.946559	-0.030303	0.946559	-0.030303	0.946559	0.333333	0.15259	0.333333	0.15259	0.333333	0.15259	0.333333	0.15259	0.333333	0.15259	0	1	-0.167944	0.449603	-0.170589	0.446725	-0.170589	0.446725	0.0909091	0.737306	0.0606061	0.840588	0.0606061	0.840588	0.476731	0.0356919	0.476731	0.0356919	-0.465379	0.0467381	-0.465379	0.0467381	-0.0458029	0.836632	0.503831	0.023315	-0.442761	0.0462291	-0.181818
mmu-miR-672	-0.030303	0.946559	-0.030303	0.946559	-0.030303	0.946559	-0.030303	0.946559	-0.030303	0.946559	0.272727	0.24958	0.272727	0.24958	0.272727	0.24958	0.272727	0.24958	0.272727	0.24958	-0.545455	0.0137708	-0.0458029	0.836632	0.0775404	0.72945	0.0775404	0.72945	-0.575758	0.00875773	-0.666667	0.00180328	-0.666667	0.00180328	0	1	0	1	0.120654	0.606148	0.120654	0.606148	0.503831	0.023315	0.32062	0.148902	0.0458029	0.836632	0.242424
mmu-miR-2135	0	1	0	1	0	1	0	1	0	1	0.484848	0.0310502	0.484848	0.0310502	0.484848	0.0310502	0.484848	0.0310502	0.484848	0.0310502	-0.454545	0.0447369	-0.0458029	0.836632	-0.108556	0.628244	-0.108556	0.628244	-0.30303	0.19695	-0.454545	0.0447369	-0.454545	0.0447369	0.0953463	0.674424	0.0953463	0.674424	-0.189599	0.417827	-0.189599	0.417827	0.412226	0.0634782	0.534367	0.0161414	-0.25955	0.242612	0.272727
mmu-miR-500	-0.412226	0.0634782	-0.412226	0.0634782	-0.412226	0.0634782	-0.412226	0.0634782	-0.412226	0.0634782	-0.25955	0.242612	-0.25955	0.242612	-0.25955	0.242612	-0.25955	0.242612	-0.25955	0.242612	0.351155	0.113903	-0.153846	0.490856	-0.187523	0.405432	-0.187523	0.405432	0.503831	0.023315	0.412226	0.0634782	0.412226	0.0634782	0.208167	0.361655	0.208167	0.361655	-0.10421	0.657871	-0.10421	0.657871	-0.184615	0.408386	-0.0923077	0.679336	-0.123077	0.581525	0.0152676
mmu-miR-689	-0.0909091	0.737306	-0.0909091	0.737306	-0.0909091	0.737306	-0.0909091	0.737306	-0.0909091	0.737306	0.212121	0.380705	0.212121	0.380705	0.212121	0.380705	0.212121	0.380705	0.212121	0.380705	-0.484848	0.0310502	-0.198479	0.371565	-0.201605	0.368531	-0.201605	0.368531	-0.454545	0.0447369	-0.484848	0.0310502	-0.484848	0.0310502	0.0635642	0.779435	0.0635642	0.779435	-0.189599	0.417827	-0.189599	0.417827	0.32062	0.148902	0.442761	0.0462291	-0.0458029	0.836632	-0.181818
mmu-miR-149	-0.272727	0.24958	-0.272727	0.24958	-0.272727	0.24958	-0.272727	0.24958	-0.272727	0.24958	-0.454545	0.0447369	-0.454545	0.0447369	-0.454545	0.0447369	-0.454545	0.0447369	-0.454545	0.0447369	0.424242	0.0628691	-0.0458029	0.836632	-0.232621	0.29947	-0.232621	0.29947	0.515152	0.0209804	0.484848	0.0310502	0.484848	0.0310502	0	1	0	1	0.0861813	0.712671	0.0861813	0.712671	-0.381691	0.0857312	-0.351155	0.113903	0.0458029	0.836632	-0.121212
mmu-miR-490	-0.030303	0.946559	-0.030303	0.946559	-0.030303	0.946559	-0.030303	0.946559	-0.030303	0.946559	-0.515152	0.0209804	-0.515152	0.0209804	-0.515152	0.0209804	-0.515152	0.0209804	-0.515152	0.0209804	0.242424	0.31081	0.167944	0.449603	0.170589	0.446725	0.170589	0.446725	0.0909091	0.737306	0.242424	0.31081	0.242424	0.31081	-0.476731	0.0356919	-0.476731	0.0356919	0.534324	0.0224137	0.534324	0.0224137	-0.0763381	0.731093	-0.534367	0.0161414	0.687043	0.00198114	-0.424242
mmu-miR-379	0.030303	0.946559	0.030303	0.946559	0.030303	0.946559	0.030303	0.946559	0.030303	0.946559	-0.454545	0.0447369	-0.454545	0.0447369	-0.454545	0.0447369	-0.454545	0.0447369	-0.454545	0.0447369	0.484848	0.0310502	0.0763381	0.731093	0.0155081	0.944853	0.0155081	0.944853	0.393939	0.0863171	0.545455	0.0137708	0.545455	0.0137708	-0.190693	0.400814	-0.190693	0.400814	0.258544	0.26924	0.258544	0.26924	-0.32062	0.148902	-0.625972	0.00483076	0.229014	0.302534	-0.242424
mmu-miR-467f	0.442761	0.0462291	0.442761	0.0462291	0.442761	0.0462291	0.442761	0.0462291	0.442761	0.0462291	-0.0458029	0.836632	-0.0458029	0.836632	-0.0458029	0.836632	-0.0458029	0.836632	-0.0458029	0.836632	-0.0458029	0.836632	0.307692	0.168235	0.218777	0.331738	0.218777	0.331738	-0.137409	0.536174	-0.0458029	0.836632	-0.0458029	0.836632	-0.40032	0.0793854	-0.40032	0.0793854	0.277893	0.237624	0.277893	0.237624	0.338462	0.129599	-0.215385	0.334782	0.276923	0.214936	-0.229014
mmu-miR-3471	-0.030303	0.946559	-0.030303	0.946559	-0.030303	0.946559	-0.030303	0.946559	-0.030303	0.946559	-0.212121	0.380705	-0.212121	0.380705	-0.212121	0.380705	-0.212121	0.380705	-0.212121	0.380705	0	1	0.229014	0.302534	0.263637	0.239629	0.263637	0.239629	-0.151515	0.545205	-0.0606061	0.840588	-0.0606061	0.840588	-0.286039	0.207578	-0.286039	0.207578	0.258544	0.26924	0.258544	0.26924	0.167944	0.449603	-0.290085	0.191569	0.564902	0.0109852	-0.30303
mmu-miR-487b	-0.121212	0.638361	-0.121212	0.638361	-0.121212	0.638361	-0.121212	0.638361	-0.121212	0.638361	-0.363636	0.115951	-0.363636	0.115951	-0.363636	0.115951	-0.363636	0.115951	-0.363636	0.115951	0.515152	0.0209804	0.0458029	0.836632	-0.139573	0.533585	-0.139573	0.533585	0.606061	0.00538031	0.636364	0.00318165	0.636364	0.00318165	-0.0317821	0.888638	-0.0317821	0.888638	0.0517088	0.825121	0.0517088	0.825121	-0.351155	0.113903	-0.381691	0.0857312	0.0763381	0.731093	-0.212121
mmu-miR-1983	0.363636	0.115951	0.363636	0.115951	0.363636	0.115951	0.363636	0.115951	0.363636	0.115951	-0.0606061	0.840588	-0.0606061	0.840588	-0.0606061	0.840588	-0.0606061	0.840588	-0.0606061	0.840588	0.151515	0.545205	0.137409	0.536174	0.294653	0.18876	0.294653	0.18876	0.242424	0.31081	0.272727	0.24958	0.272727	0.24958	0.0317821	0.888638	0.0317821	0.888638	-0.155126	0.507402	-0.155126	0.507402	0.0152676	0.945201	-0.0458029	0.836632	0.0458029	0.836632	-0.454545
mmu-miR-431	0.0606061	0.840588	0.0606061	0.840588	0.0606061	0.840588	0.0606061	0.840588	0.0606061	0.840588	-0.424242	0.0628691	-0.424242	0.0628691	-0.424242	0.0628691	-0.424242	0.0628691	-0.424242	0.0628691	0.333333	0.15259	0.106873	0.630417	0.108556	0.628244	0.108556	0.628244	0.242424	0.31081	0.333333	0.15259	0.333333	0.15259	-0.222475	0.326989	-0.222475	0.326989	0.396434	0.090256	0.396434	0.090256	-0.229014	0.302534	-0.503831	0.023315	0.442761	0.0462291	-0.393939
mmu-miR-709	0.151515	0.545205	0.151515	0.545205	0.151515	0.545205	0.151515	0.545205	0.151515	0.545205	0.454545	0.0447369	0.454545	0.0447369	0.454545	0.0447369	0.454545	0.0447369	0.454545	0.0447369	-0.484848	0.0310502	-0.0763381	0.731093	0.108556	0.628244	0.108556	0.628244	-0.515152	0.0209804	-0.484848	0.0310502	-0.484848	0.0310502	0.0635642	0.779435	0.0635642	0.779435	-0.258544	0.26924	-0.258544	0.26924	0.442761	0.0462291	0.351155	0.113903	-0.106873	0.630417	-0.0606061
mmu-miR-486	-0.272727	0.24958	-0.272727	0.24958	-0.272727	0.24958	-0.272727	0.24958	-0.272727	0.24958	0.333333	0.15259	0.333333	0.15259	0.333333	0.15259	0.333333	0.15259	0.333333	0.15259	-0.30303	0.19695	-0.229014	0.302534	-0.232621	0.29947	-0.232621	0.29947	-0.0909091	0.737306	-0.242424	0.31081	-0.242424	0.31081	0.508513	0.0250618	0.508513	0.0250618	-0.327489	0.161684	-0.327489	0.161684	0.198479	0.371565	0.503831	0.023315	-0.25955	0.242612	0.181818
mmu-miR-9	-0.212121	0.380705	-0.212121	0.380705	-0.212121	0.380705	-0.212121	0.380705	-0.212121	0.380705	-0.575758	0.00875773	-0.575758	0.00875773	-0.575758	0.00875773	-0.575758	0.00875773	-0.575758	0.00875773	0.424242	0.0628691	0.198479	0.371565	0.0155081	0.944853	0.0155081	0.944853	0.272727	0.24958	0.363636	0.115951	0.363636	0.115951	-0.286039	0.207578	-0.286039	0.207578	0.327489	0.161684	0.327489	0.161684	-0.32062	0.148902	-0.595437	0.00734817	0.351155	0.113903	0
mmu-miR-669f	-0.030303	0.946559	-0.030303	0.946559	-0.030303	0.946559	-0.030303	0.946559	-0.030303	0.946559	-0.212121	0.380705	-0.212121	0.380705	-0.212121	0.380705	-0.212121	0.380705	-0.212121	0.380705	0.424242	0.0628691	0.0152676	0.945201	-0.108556	0.628244	-0.108556	0.628244	0.575758	0.00875773	0.545455	0.0137708	0.545455	0.0137708	0	1	0	1	0.0172363	0.941285	0.0172363	0.941285	-0.32062	0.148902	-0.229014	0.302534	0.0458029	0.836632	-0.242424
mmu-miR-340-3p	-0.363636	0.115951	-0.363636	0.115951	-0.363636	0.115951	-0.363636	0.115951	-0.363636	0.115951	-0.0606061	0.840588	-0.0606061	0.840588	-0.0606061	0.840588	-0.0606061	0.840588	-0.0606061	0.840588	0.151515	0.545205	-0.442761	0.0462291	-0.449734	0.0448592	-0.449734	0.0448592	0.30303	0.19695	0.151515	0.545205	0.151515	0.545205	0.60386	0.00780173	0.60386	0.00780173	-0.293016	0.210525	-0.293016	0.210525	-0.381691	0.0857312	0.229014	0.302534	-0.473296	0.0331085	0.333333
mmu-miR-434-5p	-0.030303	0.946559	-0.030303	0.946559	-0.030303	0.946559	-0.030303	0.946559	-0.030303	0.946559	-0.515152	0.0209804	-0.515152	0.0209804	-0.515152	0.0209804	-0.515152	0.0209804	-0.515152	0.0209804	0.363636	0.115951	0.106873	0.630417	0.0465242	0.835608	0.0465242	0.835608	0.454545	0.0447369	0.484848	0.0310502	0.484848	0.0310502	-0.190693	0.400814	-0.190693	0.400814	0.258544	0.26924	0.258544	0.26924	-0.25955	0.242612	-0.503831	0.023315	0.25955	0.242612	-0.181818
mmu-miR-7b	-0.393939	0.0863171	-0.393939	0.0863171	-0.393939	0.0863171	-0.393939	0.0863171	-0.393939	0.0863171	-0.393939	0.0863171	-0.393939	0.0863171	-0.393939	0.0863171	-0.393939	0.0863171	-0.393939	0.0863171	0.181818	0.459024	-0.106873	0.630417	-0.170589	0.446725	-0.170589	0.446725	0.212121	0.380705	0.181818	0.459024	0.181818	0.459024	-0.0635642	0.779435	-0.0635642	0.779435	0.155126	0.507402	0.155126	0.507402	-0.198479	0.371565	-0.351155	0.113903	0.229014	0.302534	0
mmu-miR-455	-0.212121	0.380705	-0.212121	0.380705	-0.212121	0.380705	-0.212121	0.380705	-0.212121	0.380705	-0.272727	0.24958	-0.272727	0.24958	-0.272727	0.24958	-0.272727	0.24958	-0.272727	0.24958	0.363636	0.115951	-0.106873	0.630417	-0.232621	0.29947	-0.232621	0.29947	0.393939	0.0863171	0.363636	0.115951	0.363636	0.115951	0.0635642	0.779435	0.0635642	0.779435	0.0172363	0.941285	0.0172363	0.941285	-0.564902	0.0109852	-0.32062	0.148902	-0.0152676	0.945201	0.0606061
mmu-miR-708	-0.0606061	0.840588	-0.0606061	0.840588	-0.0606061	0.840588	-0.0606061	0.840588	-0.0606061	0.840588	-0.363636	0.115951	-0.363636	0.115951	-0.363636	0.115951	-0.363636	0.115951	-0.363636	0.115951	0.757576	0.000240024	0.229014	0.302534	0.108556	0.628244	0.108556	0.628244	0.606061	0.00538031	0.69697	0.000974481	0.69697	0.000974481	-0.0635642	0.779435	-0.0635642	0.779435	0.0517088	0.825121	0.0517088	0.825121	-0.229014	0.302534	-0.412226	0.0634782	0.0152676	0.945201	0.0909091
mmu-miR-125b-3p	-0.181818	0.459024	-0.181818	0.459024	-0.181818	0.459024	-0.181818	0.459024	-0.181818	0.459024	0	1	0	1	0	1	0	1	0	1	0.393939	0.0863171	-0.137409	0.536174	-0.232621	0.29947	-0.232621	0.29947	0.606061	0.00538031	0.454545	0.0447369	0.454545	0.0447369	0.444949	0.04995	0.444949	0.04995	-0.0861813	0.712671	-0.0861813	0.712671	-0.25955	0.242612	-0.0152676	0.945201	-0.351155	0.113903	0.272727
mmu-miR-34b-5p	-0.212121	0.380705	-0.212121	0.380705	-0.212121	0.380705	-0.212121	0.380705	-0.212121	0.380705	-0.393939	0.0863171	-0.393939	0.0863171	-0.393939	0.0863171	-0.393939	0.0863171	-0.393939	0.0863171	0.545455	0.0137708	-0.0152676	0.945201	-0.0775404	0.72945	-0.0775404	0.72945	0.515152	0.0209804	0.666667	0.00180328	0.666667	0.00180328	-0.0635642	0.779435	-0.0635642	0.779435	0.0517088	0.825121	0.0517088	0.825121	-0.32062	0.148902	-0.412226	0.0634782	0.198479	0.371565	-0.363636
mmu-miR-669a	-0.0606061	0.840588	-0.0606061	0.840588	-0.0606061	0.840588	-0.0606061	0.840588	-0.0606061	0.840588	-0.424242	0.0628691	-0.424242	0.0628691	-0.424242	0.0628691	-0.424242	0.0628691	-0.424242	0.0628691	-0.0909091	0.737306	0.198479	0.371565	0.263637	0.239629	0.263637	0.239629	-0.242424	0.31081	-0.151515	0.545205	-0.151515	0.545205	-0.635642	0.0051014	-0.635642	0.0051014	0.637741	0.00642608	0.637741	0.00642608	0.106873	0.630417	-0.473296	0.0331085	0.595437	0.00734817	0.0909091
mmu-miR-1949	-0.272727	0.24958	-0.272727	0.24958	-0.272727	0.24958	-0.272727	0.24958	-0.272727	0.24958	-0.212121	0.380705	-0.212121	0.380705	-0.212121	0.380705	-0.212121	0.380705	-0.212121	0.380705	0	1	-0.167944	0.449603	-0.232621	0.29947	-0.232621	0.29947	0.030303	0.946559	0.121212	0.638361	0.121212	0.638361	-0.254257	0.262618	-0.254257	0.262618	0.0172363	0.941285	0.0172363	0.941285	-0.137409	0.536174	-0.167944	0.449603	0.351155	0.113903	-0.484848
mmu-miR-193b	-0.0606061	0.840588	-0.0606061	0.840588	-0.0606061	0.840588	-0.0606061	0.840588	-0.0606061	0.840588	-0.30303	0.19695	-0.30303	0.19695	-0.30303	0.19695	-0.30303	0.19695	-0.30303	0.19695	0.515152	0.0209804	0.167944	0.449603	-0.0155081	0.944853	-0.0155081	0.944853	0.424242	0.0628691	0.454545	0.0447369	0.454545	0.0447369	-0.0635642	0.779435	-0.0635642	0.779435	0.120654	0.606148	0.120654	0.606148	-0.229014	0.302534	-0.25955	0.242612	0.0763381	0.731093	-0.0909091
mmu-miR-678	-0.242424	0.31081	-0.242424	0.31081	-0.242424	0.31081	-0.242424	0.31081	-0.242424	0.31081	-0.363636	0.115951	-0.363636	0.115951	-0.363636	0.115951	-0.363636	0.115951	-0.363636	0.115951	0.212121	0.380705	0.0458029	0.836632	-0.139573	0.533585	-0.139573	0.533585	0.242424	0.31081	0.272727	0.24958	0.272727	0.24958	-0.127128	0.575403	-0.127128	0.575403	0.293016	0.210525	0.293016	0.210525	-0.290085	0.191569	-0.381691	0.0857312	0.25955	0.242612	-0.0909091
mmu-miR-367	-0.0606061	0.840588	-0.0606061	0.840588	-0.0606061	0.840588	-0.0606061	0.840588	-0.0606061	0.840588	-0.0606061	0.840588	-0.0606061	0.840588	-0.0606061	0.840588	-0.0606061	0.840588	-0.0606061	0.840588	-0.272727	0.24958	0.0458029	0.836632	0.201605	0.368531	0.201605	0.368531	-0.30303	0.19695	-0.212121	0.380705	-0.212121	0.380705	-0.286039	0.207578	-0.286039	0.207578	0.0861813	0.712671	0.0861813	0.712671	0.167944	0.449603	-0.0763381	0.731093	0.381691	0.0857312	-0.454545
mmu-miR-541	0.30303	0.19695	0.30303	0.19695	0.30303	0.19695	0.30303	0.19695	0.30303	0.19695	-0.30303	0.19695	-0.30303	0.19695	-0.30303	0.19695	-0.30303	0.19695	-0.30303	0.19695	0.272727	0.24958	0.25955	0.242612	0.139573	0.533585	0.139573	0.533585	0.0606061	0.840588	0.212121	0.380705	0.212121	0.380705	-0.540295	0.0172903	-0.540295	0.0172903	0.534324	0.0224137	0.534324	0.0224137	-0.0458029	0.836632	-0.656508	0.00312085	0.534367	0.0161414	-0.272727
mmu-miR-2138	0.0909091	0.737306	0.0909091	0.737306	0.0909091	0.737306	0.0909091	0.737306	0.0909091	0.737306	0.515152	0.0209804	0.515152	0.0209804	0.515152	0.0209804	0.515152	0.0209804	0.515152	0.0209804	-0.606061	0.00538031	-0.0763381	0.731093	0.0465242	0.835608	0.0465242	0.835608	-0.515152	0.0209804	-0.606061	0.00538031	-0.606061	0.00538031	0.0953463	0.674424	0.0953463	0.674424	-0.224071	0.338312	-0.224071	0.338312	0.442761	0.0462291	0.534367	0.0161414	-0.229014	0.302534	0.181818
mmu-miR-411	0.0606061	0.840588	0.0606061	0.840588	0.0606061	0.840588	0.0606061	0.840588	0.0606061	0.840588	-0.30303	0.19695	-0.30303	0.19695	-0.30303	0.19695	-0.30303	0.19695	-0.30303	0.19695	0.333333	0.15259	-0.0152676	0.945201	-0.0775404	0.72945	-0.0775404	0.72945	0.363636	0.115951	0.393939	0.0863171	0.393939	0.0863171	-0.15891	0.48384	-0.15891	0.48384	0.224071	0.338312	0.224071	0.338312	-0.351155	0.113903	-0.473296	0.0331085	0.137409	0.536174	-0.212121
mmu-miR-202-5p	0.0909091	0.737306	0.0909091	0.737306	0.0909091	0.737306	0.0909091	0.737306	0.0909091	0.737306	0.212121	0.380705	0.212121	0.380705	0.212121	0.380705	0.212121	0.380705	0.212121	0.380705	-0.121212	0.638361	-0.137409	0.536174	-0.139573	0.533585	-0.139573	0.533585	-0.030303	0.946559	0	1	0	1	-0.127128	0.575403	-0.127128	0.575403	-0.258544	0.26924	-0.258544	0.26924	0.229014	0.302534	0.0763381	0.731093	0.0763381	0.731093	-0.484848
mmu-miR-676	0.030303	0.946559	0.030303	0.946559	0.030303	0.946559	0.030303	0.946559	0.030303	0.946559	-0.151515	0.545205	-0.151515	0.545205	-0.151515	0.545205	-0.151515	0.545205	-0.151515	0.545205	0.30303	0.19695	-0.0458029	0.836632	-0.170589	0.446725	-0.170589	0.446725	0.454545	0.0447369	0.363636	0.115951	0.363636	0.115951	0.0635642	0.779435	0.0635642	0.779435	0.155126	0.507402	0.155126	0.507402	-0.25955	0.242612	-0.229014	0.302534	-0.0152676	0.945201	0.0606061
mmu-miR-767	0.030303	0.946559	0.030303	0.946559	0.030303	0.946559	0.030303	0.946559	0.030303	0.946559	-0.393939	0.0863171	-0.393939	0.0863171	-0.393939	0.0863171	-0.393939	0.0863171	-0.393939	0.0863171	0.0606061	0.840588	0.229014	0.302534	0.108556	0.628244	0.108556	0.628244	-0.0909091	0.737306	0	1	0	1	-0.413167	0.0687036	-0.413167	0.0687036	0.775632	0.000918258	0.775632	0.000918258	-0.0152676	0.945201	-0.595437	0.00734817	0.503831	0.023315	0.0606061
mmu-miR-701	-0.272727	0.24958	-0.272727	0.24958	-0.272727	0.24958	-0.272727	0.24958	-0.272727	0.24958	-0.393939	0.0863171	-0.393939	0.0863171	-0.393939	0.0863171	-0.393939	0.0863171	-0.393939	0.0863171	0.242424	0.31081	0.0152676	0.945201	-0.0465242	0.835608	-0.0465242	0.835608	0.212121	0.380705	0.30303	0.19695	0.30303	0.19695	-0.0635642	0.779435	-0.0635642	0.779435	0.0861813	0.712671	0.0861813	0.712671	-0.25955	0.242612	-0.351155	0.113903	0.351155	0.113903	-0.484848
mmu-miR-369-5p	-0.0458029	0.836632	-0.0458029	0.836632	-0.0458029	0.836632	-0.0458029	0.836632	-0.0458029	0.836632	-0.442761	0.0462291	-0.442761	0.0462291	-0.442761	0.0462291	-0.442761	0.0462291	-0.442761	0.0462291	0.229014	0.302534	-0.0307692	0.890407	-0.0625076	0.781535	-0.0625076	0.781535	0.290085	0.191569	0.32062	0.148902	0.32062	0.148902	-0.0480384	0.833268	-0.0480384	0.833268	0.347367	0.139895	0.347367	0.139895	-0.0923077	0.679336	-0.4	0.0732508	0.246154	0.270324	-0.137409
mmu-miR-542-5p	-0.181818	0.459024	-0.181818	0.459024	-0.181818	0.459024	-0.181818	0.459024	-0.181818	0.459024	-0.363636	0.115951	-0.363636	0.115951	-0.363636	0.115951	-0.363636	0.115951	-0.363636	0.115951	0.575758	0.00875773	-0.0152676	0.945201	-0.201605	0.368531	-0.201605	0.368531	0.666667	0.00180328	0.636364	0.00318165	0.636364	0.00318165	0.0953463	0.674424	0.0953463	0.674424	-0.0172363	0.941285	-0.0172363	0.941285	-0.473296	0.0331085	-0.32062	0.148902	0.0152676	0.945201	-0.030303
mmu-miR-92a	0.121212	0.638361	0.121212	0.638361	0.121212	0.638361	0.121212	0.638361	0.121212	0.638361	0.424242	0.0628691	0.424242	0.0628691	0.424242	0.0628691	0.424242	0.0628691	0.424242	0.0628691	0.030303	0.946559	-0.0458029	0.836632	0.0775404	0.72945	0.0775404	0.72945	0.121212	0.638361	-0.030303	0.946559	-0.030303	0.946559	0.508513	0.0250618	0.508513	0.0250618	-0.293016	0.210525	-0.293016	0.210525	0.167944	0.449603	0.412226	0.0634782	-0.381691	0.0857312	0.030303
mmu-miR-187	0.0606061	0.840588	0.0606061	0.840588	0.0606061	0.840588	0.0606061	0.840588	0.0606061	0.840588	0	1	0	1	0	1	0	1	0	1	-0.272727	0.24958	0.167944	0.449603	0.0465242	0.835608	0.0465242	0.835608	-0.484848	0.0310502	-0.333333	0.15259	-0.333333	0.15259	-0.317821	0.161429	-0.317821	0.161429	0.120654	0.606148	0.120654	0.606148	-0.0458029	0.836632	-0.0763381	0.731093	0.25955	0.242612	-0.151515
mmu-miR-34c	0.0172363	0.941285	0.0172363	0.941285	0.0172363	0.941285	0.0172363	0.941285	0.0172363	0.941285	0.603269	0.00994027	0.603269	0.00994027	0.603269	0.00994027	0.603269	0.00994027	0.603269	0.00994027	-0.0861813	0.712671	-0.451577	0.0549795	-0.423405	0.0747666	-0.423405	0.0747666	0.189599	0.417827	0.0172363	0.941285	0.0172363	0.941285	0.596559	0.0131928	0.596559	0.0131928	-0.705882	0.00450371	-0.705882	0.00450371	0	1	0.573155	0.0148629	-0.659997	0.00503559	-0.0172363
mmu-miR-2137	-0.030303	0.946559	-0.030303	0.946559	-0.030303	0.946559	-0.030303	0.946559	-0.030303	0.946559	0.393939	0.0863171	0.393939	0.0863171	0.393939	0.0863171	0.393939	0.0863171	0.393939	0.0863171	-0.181818	0.459024	0.106873	0.630417	0.0465242	0.835608	0.0465242	0.835608	-0.0909091	0.737306	-0.242424	0.31081	-0.242424	0.31081	0.381385	0.0928919	0.381385	0.0928919	-0.189599	0.417827	-0.189599	0.417827	0.32062	0.148902	0.442761	0.0462291	-0.351155	0.113903	0.484848
mmu-miR-323-3p	-0.0606061	0.840588	-0.0606061	0.840588	-0.0606061	0.840588	-0.0606061	0.840588	-0.0606061	0.840588	-0.30303	0.19695	-0.30303	0.19695	-0.30303	0.19695	-0.30303	0.19695	-0.30303	0.19695	0.515152	0.0209804	-0.0152676	0.945201	-0.139573	0.533585	-0.139573	0.533585	0.666667	0.00180328	0.636364	0.00318165	0.636364	0.00318165	0.0317821	0.888638	0.0317821	0.888638	-0.0861813	0.712671	-0.0861813	0.712671	-0.412226	0.0634782	-0.290085	0.191569	-0.0458029	0.836632	-0.0909091
mmu-miR-1928	0.0606061	0.840588	0.0606061	0.840588	0.0606061	0.840588	0.0606061	0.840588	0.0606061	0.840588	-0.121212	0.638361	-0.121212	0.638361	-0.121212	0.638361	-0.121212	0.638361	-0.121212	0.638361	-0.212121	0.380705	0.290085	0.191569	0.356686	0.111622	0.356686	0.111622	-0.424242	0.0628691	-0.272727	0.24958	-0.272727	0.24958	-0.413167	0.0687036	-0.413167	0.0687036	0.120654	0.606148	0.120654	0.606148	0.137409	0.536174	-0.0152676	0.945201	0.503831	0.023315	-0.454545
mmu-miR-1903	-0.212121	0.380705	-0.212121	0.380705	-0.212121	0.380705	-0.212121	0.380705	-0.212121	0.380705	-0.454545	0.0447369	-0.454545	0.0447369	-0.454545	0.0447369	-0.454545	0.0447369	-0.454545	0.0447369	0.0606061	0.840588	0.0763381	0.731093	0.139573	0.533585	0.139573	0.533585	-0.030303	0.946559	0.0606061	0.840588	0.0606061	0.840588	-0.317821	0.161429	-0.317821	0.161429	0.361961	0.121926	0.361961	0.121926	-0.137409	0.536174	-0.381691	0.0857312	0.351155	0.113903	0.0606061
mmu-miR-760	-0.167944	0.449603	-0.167944	0.449603	-0.167944	0.449603	-0.167944	0.449603	-0.167944	0.449603	-0.534367	0.0161414	-0.534367	0.0161414	-0.534367	0.0161414	-0.534367	0.0161414	-0.534367	0.0161414	-0.0763381	0.731093	0.153846	0.490856	0.187523	0.405432	0.187523	0.405432	-0.167944	0.449603	-0.0763381	0.731093	-0.0763381	0.731093	-0.464372	0.0418564	-0.464372	0.0418564	0.329998	0.160804	0.329998	0.160804	0.0307692	0.890407	-0.307692	0.168235	0.461538	0.0387488	-0.198479
mmu-miR-499	-0.484848	0.0310502	-0.484848	0.0310502	-0.484848	0.0310502	-0.484848	0.0310502	-0.484848	0.0310502	-0.424242	0.0628691	-0.424242	0.0628691	-0.424242	0.0628691	-0.424242	0.0628691	-0.424242	0.0628691	0.212121	0.380705	-0.0152676	0.945201	-0.108556	0.628244	-0.108556	0.628244	0.181818	0.459024	0.151515	0.545205	0.151515	0.545205	0.15891	0.48384	0.15891	0.48384	0.0172363	0.941285	0.0172363	0.941285	-0.32062	0.148902	-0.0152676	0.945201	0.0763381	0.731093	-0.0909091
mmu-miR-875-3p	-0.0155081	0.944853	-0.0155081	0.944853	-0.0155081	0.944853	-0.0155081	0.944853	-0.0155081	0.944853	-0.573799	0.010487	-0.573799	0.010487	-0.573799	0.010487	-0.573799	0.010487	-0.573799	0.010487	0.263637	0.239629	0.187523	0.405432	0.0634921	0.780206	0.0634921	0.780206	0.108556	0.628244	0.201605	0.368531	0.201605	0.368531	-0.439155	0.0566185	-0.439155	0.0566185	0.582182	0.0142815	0.582182	0.0142815	-0.187523	0.405432	-0.718838	0.00142678	0.437553	0.0522293	0.0155081
mmu-miR-764-5p	0.106873	0.630417	0.106873	0.630417	0.106873	0.630417	0.106873	0.630417	0.106873	0.630417	-0.198479	0.371565	-0.198479	0.371565	-0.198479	0.371565	-0.198479	0.371565	-0.198479	0.371565	-0.25955	0.242612	0.276923	0.214936	0.312538	0.165564	0.312538	0.165564	-0.412226	0.0634782	-0.32062	0.148902	-0.32062	0.148902	-0.464372	0.0418564	-0.464372	0.0418564	0.573155	0.0148629	0.573155	0.0148629	0.276923	0.214936	-0.307692	0.168235	0.523077	0.019159	0.0458029
mmu-miR-129-5p	-0.212121	0.380705	-0.212121	0.380705	-0.212121	0.380705	-0.212121	0.380705	-0.212121	0.380705	-0.393939	0.0863171	-0.393939	0.0863171	-0.393939	0.0863171	-0.393939	0.0863171	-0.393939	0.0863171	0.606061	0.00538031	0.0458029	0.836632	-0.139573	0.533585	-0.139573	0.533585	0.575758	0.00875773	0.606061	0.00538031	0.606061	0.00538031	-0.0317821	0.888638	-0.0317821	0.888638	0.0172363	0.941285	0.0172363	0.941285	-0.198479	0.371565	-0.351155	0.113903	0.0152676	0.945201	-0.121212
mmu-miR-351	-0.164488	0.475051	-0.164488	0.475051	-0.164488	0.475051	-0.164488	0.475051	-0.164488	0.475051	-0.526361	0.022271	-0.526361	0.022271	-0.526361	0.022271	-0.526361	0.022271	-0.526361	0.022271	0.559259	0.0151584	0.0662994	0.774622	-0.134687	0.564531	-0.134687	0.564531	0.592157	0.010128	0.690849	0.0026998	0.690849	0.0026998	-0.0862582	0.715626	-0.0862582	0.715626	0.18712	0.443832	0.18712	0.443832	-0.447521	0.0532658	-0.54697	0.0181638	0.165748	0.474092	-0.164488
mmu-miR-147	-0.0986928	0.668235	-0.0986928	0.668235	-0.0986928	0.668235	-0.0986928	0.668235	-0.0986928	0.668235	0.361873	0.116083	0.361873	0.116083	0.361873	0.116083	0.361873	0.116083	0.361873	0.116083	0.0657952	0.775097	-0.116024	0.616311	-0.117851	0.614185	-0.117851	0.614185	0.230283	0.317311	0.13159	0.567709	0.13159	0.567709	0.534801	0.0239006	0.534801	0.0239006	-0.767193	0.00169223	-0.767193	0.00169223	-0.0497245	0.829961	0.430946	0.0627194	-0.447521	0.0532658	-0.0657952
mmu-miR-706	-0.381385	0.0928919	-0.381385	0.0928919	-0.381385	0.0928919	-0.381385	0.0928919	-0.381385	0.0928919	0.0953463	0.674424	0.0953463	0.674424	0.0953463	0.674424	0.0953463	0.674424	0.0953463	0.674424	-0.222475	0.326989	-0.336269	0.140594	-0.276505	0.230051	-0.276505	0.230051	-0.0635642	0.779435	-0.222475	0.326989	-0.222475	0.326989	0.416667	0.0740919	0.416667	0.0740919	-0.488094	0.0425722	-0.488094	0.0425722	-0.0480384	0.833268	0.528423	0.0205786	-0.368295	0.106544	0.15891
mmu-miR-466a-3p+mmu-miR-466b-3-3p	-0.0155081	0.944853	-0.0155081	0.944853	-0.0155081	0.944853	-0.0155081	0.944853	-0.0155081	0.944853	-0.201605	0.368531	-0.201605	0.368531	-0.201605	0.368531	-0.201605	0.368531	-0.201605	0.368531	0.542782	0.0154779	0.0937614	0.677425	0.031746	0.889035	0.031746	0.889035	0.542782	0.0154779	0.511766	0.0224505	0.511766	0.0224505	0.09759	0.67185	0.09759	0.67185	-0.105851	0.655978	-0.105851	0.655978	-0.250031	0.26731	-0.187523	0.405432	-0.0937614	0.677425	-0.0775404
mmu-miR-331-5p	-0.387702	0.0837579	-0.387702	0.0837579	-0.387702	0.0837579	-0.387702	0.0837579	-0.387702	0.0837579	-0.356686	0.111622	-0.356686	0.111622	-0.356686	0.111622	-0.356686	0.111622	-0.356686	0.111622	-0.108556	0.628244	-0.0937614	0.677425	-0.0634921	0.780206	-0.0634921	0.780206	-0.0465242	0.835608	-0.0775404	0.72945	-0.0775404	0.72945	-0.146385	0.525158	-0.146385	0.525158	0.123493	0.60326	0.123493	0.60326	0	1	-0.156269	0.488122	0.343792	0.127195	-0.201605
mmu-miR-540-3p	-0.294653	0.18876	-0.294653	0.18876	-0.294653	0.18876	-0.294653	0.18876	-0.294653	0.18876	0.325669	0.146335	0.325669	0.146335	0.325669	0.146335	0.325669	0.146335	0.325669	0.146335	-0.232621	0.29947	-0.0625076	0.781535	-0.126984	0.576775	-0.126984	0.576775	-0.0775404	0.72945	-0.232621	0.29947	-0.232621	0.29947	0.35783	0.120367	0.35783	0.120367	-0.141135	0.552536	-0.141135	0.552536	0.156269	0.488122	0.343792	0.127195	-0.4063	0.0714544	0.573799
mmu-miR-764-3p	-0.30303	0.19695	-0.30303	0.19695	-0.30303	0.19695	-0.30303	0.19695	-0.30303	0.19695	-0.545455	0.0137708	-0.545455	0.0137708	-0.545455	0.0137708	-0.545455	0.0137708	-0.545455	0.0137708	0.151515	0.545205	0.229014	0.302534	0.170589	0.446725	0.170589	0.446725	0.121212	0.638361	0.151515	0.545205	0.151515	0.545205	-0.190693	0.400814	-0.190693	0.400814	0.155126	0.507402	0.155126	0.507402	-0.0458029	0.836632	-0.25955	0.242612	0.381691	0.0857312	-0.151515
mmu-miR-666-3p	0.442761	0.0462291	0.442761	0.0462291	0.442761	0.0462291	0.442761	0.0462291	0.442761	0.0462291	0.137409	0.536174	0.137409	0.536174	0.137409	0.536174	0.137409	0.536174	0.137409	0.536174	0.198479	0.371565	0.369231	0.0982342	0.250031	0.26731	0.250031	0.26731	0.0458029	0.836632	0.137409	0.536174	0.137409	0.536174	-0.176141	0.440188	-0.176141	0.440188	0.364735	0.121143	0.364735	0.121143	0.153846	0.490856	-0.246154	0.270324	0.215385	0.334782	0.0152676
mmu-miR-463	-0.0606061	0.840588	-0.0606061	0.840588	-0.0606061	0.840588	-0.0606061	0.840588	-0.0606061	0.840588	-0.30303	0.19695	-0.30303	0.19695	-0.30303	0.19695	-0.30303	0.19695	-0.30303	0.19695	-0.272727	0.24958	0.290085	0.191569	0.356686	0.111622	0.356686	0.111622	-0.424242	0.0628691	-0.333333	0.15259	-0.333333	0.15259	-0.381385	0.0928919	-0.381385	0.0928919	0.465379	0.0467381	0.465379	0.0467381	0.167944	0.449603	-0.198479	0.371565	0.564902	0.0109852	-0.0909091
mmu-miR-184	0.333333	0.15259	0.333333	0.15259	0.333333	0.15259	0.333333	0.15259	0.333333	0.15259	0.333333	0.15259	0.333333	0.15259	0.333333	0.15259	0.333333	0.15259	0.333333	0.15259	-0.181818	0.459024	0.0458029	0.836632	0.201605	0.368531	0.201605	0.368531	-0.151515	0.545205	-0.0606061	0.840588	-0.0606061	0.840588	0.0317821	0.888638	0.0317821	0.888638	-0.120654	0.606148	-0.120654	0.606148	0.473296	0.0331085	0.25955	0.242612	0.0763381	0.731093	-0.363636
mmu-miR-122	-0.473296	0.0331085	-0.473296	0.0331085	-0.473296	0.0331085	-0.473296	0.0331085	-0.473296	0.0331085	-0.106873	0.630417	-0.106873	0.630417	-0.106873	0.630417	-0.106873	0.630417	-0.106873	0.630417	0.0458029	0.836632	-0.123077	0.581525	-0.0625076	0.781535	-0.0625076	0.781535	0.137409	0.536174	0.0458029	0.836632	0.0458029	0.836632	0.352282	0.122649	0.352282	0.122649	-0.20842	0.375774	-0.20842	0.375774	0	1	0.246154	0.270324	-0.184615	0.408386	0.290085
mmu-miR-883a-3p	-0.32062	0.148902	-0.32062	0.148902	-0.32062	0.148902	-0.32062	0.148902	-0.32062	0.148902	-0.564902	0.0109852	-0.564902	0.0109852	-0.564902	0.0109852	-0.564902	0.0109852	-0.564902	0.0109852	0.198479	0.371565	0.0615385	0.782871	0	1	0	1	0.106873	0.630417	0.198479	0.371565	0.198479	0.371565	-0.336269	0.140594	-0.336269	0.140594	0.329998	0.160804	0.329998	0.160804	-0.0615385	0.782871	-0.553846	0.0131304	0.523077	0.019159	-0.25955
mmu-miR-683	-0.30303	0.19695	-0.30303	0.19695	-0.30303	0.19695	-0.30303	0.19695	-0.30303	0.19695	-0.30303	0.19695	-0.30303	0.19695	-0.30303	0.19695	-0.30303	0.19695	-0.30303	0.19695	-0.212121	0.380705	0.0763381	0.731093	0.0775404	0.72945	0.0775404	0.72945	-0.30303	0.19695	-0.272727	0.24958	-0.272727	0.24958	-0.222475	0.326989	-0.222475	0.326989	0.327489	0.161684	0.327489	0.161684	0.290085	0.191569	-0.198479	0.371565	0.412226	0.0634782	0.0909091
mmu-miR-503	-0.190693	0.400814	-0.190693	0.400814	-0.190693	0.400814	-0.190693	0.400814	-0.190693	0.400814	-0.317821	0.161429	-0.317821	0.161429	-0.317821	0.161429	-0.317821	0.161429	-0.317821	0.161429	0.635642	0.0051014	-0.0480384	0.833268	-0.113855	0.621157	-0.113855	0.621157	0.699206	0.00206573	0.667424	0.0032759	0.667424	0.0032759	0.15	0.520239	0.15	0.520239	-0.0542326	0.82173	-0.0542326	0.82173	-0.40032	0.0793854	-0.272218	0.232909	-0.0160128	0.944058	-0.0953463
mmu-miR-186	-0.635831	0.00456783	-0.635831	0.00456783	-0.635831	0.00456783	-0.635831	0.00456783	-0.635831	0.00456783	-0.449734	0.0448592	-0.449734	0.0448592	-0.449734	0.0448592	-0.449734	0.0448592	-0.449734	0.0448592	-0.0465242	0.835608	-0.125015	0.579141	-0.126984	0.576775	-0.126984	0.576775	-0.0775404	0.72945	0.0155081	0.944853	0.0155081	0.944853	0.09759	0.67185	0.09759	0.67185	-0.0705675	0.76648	-0.0705675	0.76648	-0.250031	0.26731	-0.0937614	0.677425	0.187523	0.405432	-0.232621
mmu-miR-467h+mmu-miR-669d+mmu-miR-669l	-0.32062	0.148902	-0.32062	0.148902	-0.32062	0.148902	-0.32062	0.148902	-0.32062	0.148902	-0.442761	0.0462291	-0.442761	0.0462291	-0.442761	0.0462291	-0.442761	0.0462291	-0.442761	0.0462291	0.32062	0.148902	-0.0923077	0.679336	-0.187523	0.405432	-0.187523	0.405432	0.412226	0.0634782	0.32062	0.148902	0.32062	0.148902	0.224179	0.325909	0.224179	0.325909	-0.0347367	0.882644	-0.0347367	0.882644	-0.4	0.0732508	-0.0615385	0.782871	-0.153846	0.490856	0.198479
mmu-miR-1956	-0.542782	0.0154779	-0.542782	0.0154779	-0.542782	0.0154779	-0.542782	0.0154779	-0.542782	0.0154779	-0.263637	0.239629	-0.263637	0.239629	-0.263637	0.239629	-0.263637	0.239629	-0.263637	0.239629	-0.201605	0.368531	-0.156269	0.488122	-0.15873	0.485411	-0.15873	0.485411	-0.201605	0.368531	-0.294653	0.18876	-0.294653	0.18876	0.048795	0.832259	0.048795	0.832259	0.0882094	0.710468	0.0882094	0.710468	0	1	0.0625076	0.781535	0.156269	0.488122	0.139573
mmu-miR-384-3p	-0.294653	0.18876	-0.294653	0.18876	-0.294653	0.18876	-0.294653	0.18876	-0.294653	0.18876	-0.573799	0.010487	-0.573799	0.010487	-0.573799	0.010487	-0.573799	0.010487	-0.573799	0.010487	0.48075	0.0320077	0.125015	0.579141	-0.0634921	0.780206	-0.0634921	0.780206	0.418718	0.0618138	0.48075	0.0320077	0.48075	0.0320077	-0.178915	0.437384	-0.178915	0.437384	0.264628	0.265415	0.264628	0.265415	-0.4063	0.0714544	-0.593822	0.00842519	0.281284	0.212053	-0.0465242
mmu-miR-330	0.030303	0.946559	0.030303	0.946559	0.030303	0.946559	0.030303	0.946559	0.030303	0.946559	-0.393939	0.0863171	-0.393939	0.0863171	-0.393939	0.0863171	-0.393939	0.0863171	-0.393939	0.0863171	0.545455	0.0137708	0.198479	0.371565	0.0155081	0.944853	0.0155081	0.944853	0.515152	0.0209804	0.484848	0.0310502	0.484848	0.0310502	-0.127128	0.575403	-0.127128	0.575403	0.224071	0.338312	0.224071	0.338312	-0.381691	0.0857312	-0.381691	0.0857312	0.0458029	0.836632	0.181818
mmu-miR-380-5p	-0.272727	0.24958	-0.272727	0.24958	-0.272727	0.24958	-0.272727	0.24958	-0.272727	0.24958	-0.515152	0.0209804	-0.515152	0.0209804	-0.515152	0.0209804	-0.515152	0.0209804	-0.515152	0.0209804	0.30303	0.19695	0.137409	0.536174	0.201605	0.368531	0.201605	0.368531	0.151515	0.545205	0.121212	0.638361	0.121212	0.638361	-0.0953463	0.674424	-0.0953463	0.674424	0.293016	0.210525	0.293016	0.210525	-0.106873	0.630417	-0.351155	0.113903	0.290085	0.191569	0.121212
mmu-miR-1935	-0.286039	0.207578	-0.286039	0.207578	-0.286039	0.207578	-0.286039	0.207578	-0.286039	0.207578	0.0953463	0.674424	0.0953463	0.674424	0.0953463	0.674424	0.0953463	0.674424	0.0953463	0.674424	0.222475	0.326989	-0.528423	0.0205786	-0.601805	0.00899455	-0.601805	0.00899455	0.476731	0.0356919	0.317821	0.161429	0.317821	0.161429	0.516667	0.0267809	0.516667	0.0267809	-0.379628	0.11474	-0.379628	0.11474	-0.368295	0.106544	0.208167	0.361655	-0.592474	0.00942311	0.413167
mmu-miR-464	0.229014	0.302534	0.229014	0.302534	0.229014	0.302534	0.229014	0.302534	0.229014	0.302534	0.106873	0.630417	0.106873	0.630417	0.106873	0.630417	0.106873	0.630417	0.106873	0.630417	-0.25955	0.242612	0.338462	0.129599	0.437553	0.0522293	0.437553	0.0522293	-0.351155	0.113903	-0.32062	0.148902	-0.32062	0.148902	-0.304243	0.182453	-0.304243	0.182453	0.399472	0.0895813	0.399472	0.0895813	0.523077	0.019159	-0.0923077	0.679336	0.4	0.0732508	-0.0152676
mmu-miR-134	0.0317821	0.888638	0.0317821	0.888638	0.0317821	0.888638	0.0317821	0.888638	0.0317821	0.888638	-0.381385	0.0928919	-0.381385	0.0928919	-0.381385	0.0928919	-0.381385	0.0928919	-0.381385	0.0928919	0.349603	0.123485	0.0640513	0.778954	0	1	0	1	0.317821	0.161429	0.413167	0.0687036	0.413167	0.0687036	-0.183333	0.431949	-0.183333	0.431949	0.361551	0.133062	0.361551	0.133062	-0.240192	0.292544	-0.528423	0.0205786	0.416333	0.0680865	-0.413167
mmu-miR-1195	-0.0458029	0.836632	-0.0458029	0.836632	-0.0458029	0.836632	-0.0458029	0.836632	-0.0458029	0.836632	-0.381691	0.0857312	-0.381691	0.0857312	-0.381691	0.0857312	-0.381691	0.0857312	-0.381691	0.0857312	-0.0152676	0.945201	0.0923077	0.679336	0.20315	0.367434	0.20315	0.367434	-0.167944	0.449603	-0.0763381	0.731093	-0.0763381	0.731093	-0.464372	0.0418564	-0.464372	0.0418564	0.573155	0.0148629	0.573155	0.0148629	-0.0153846	0.945073	-0.492308	0.0274798	0.553846	0.0131304	-0.167944
mmu-miR-695	0.0317821	0.888638	0.0317821	0.888638	0.0317821	0.888638	0.0317821	0.888638	0.0317821	0.888638	-0.222475	0.326989	-0.222475	0.326989	-0.222475	0.326989	-0.222475	0.326989	-0.222475	0.326989	-0.127128	0.575403	-0.0480384	0.833268	0.06506	0.777632	0.06506	0.777632	-0.127128	0.575403	0	1	0	1	-0.233333	0.317221	-0.233333	0.317221	-0.0361551	0.880596	-0.0361551	0.880596	0.128103	0.574549	-0.0160128	0.944058	0.176141	0.440188	-0.540295
mmu-miR-1957	-0.476731	0.0356919	-0.476731	0.0356919	-0.476731	0.0356919	-0.476731	0.0356919	-0.476731	0.0356919	-0.0953463	0.674424	-0.0953463	0.674424	-0.0953463	0.674424	-0.0953463	0.674424	-0.0953463	0.674424	-0.190693	0.400814	-0.0160128	0.944058	0.146385	0.525158	0.146385	0.525158	-0.254257	0.262618	-0.349603	0.123485	-0.349603	0.123485	0.133333	0.567637	0.133333	0.567637	0.0361551	0.880596	0.0361551	0.880596	0.0800641	0.725699	0.11209	0.623289	0.11209	0.623289	0.286039
mmu-miR-302d	-0.427669	0.0632908	-0.427669	0.0632908	-0.427669	0.0632908	-0.427669	0.0632908	-0.427669	0.0632908	0.164488	0.475051	0.164488	0.475051	0.164488	0.475051	0.164488	0.475051	0.164488	0.475051	-0.0657952	0.775097	-0.348072	0.132773	-0.185195	0.428261	-0.185195	0.428261	0.164488	0.475051	0	1	0	1	0.603807	0.010767	0.603807	0.010767	-0.467801	0.0555762	-0.467801	0.0555762	0.0165748	0.942933	0.414371	0.0735195	-0.314922	0.173801	0.0657952
mmu-miR-880	-0.197386	0.391366	-0.197386	0.391366	-0.197386	0.391366	-0.197386	0.391366	-0.197386	0.391366	-0.296078	0.198543	-0.296078	0.198543	-0.296078	0.198543	-0.296078	0.198543	-0.296078	0.198543	0.526361	0.022271	0.165748	0.474092	0.0336718	0.885476	0.0336718	0.885476	0.361873	0.116083	0.460566	0.0455003	0.460566	0.0455003	0.120761	0.610027	0.120761	0.610027	-0.112272	0.645916	-0.112272	0.645916	-0.182323	0.431036	-0.149174	0.519411	0.132599	0.566869	-0.361873
mmu-miR-466k	-0.263637	0.239629	-0.263637	0.239629	-0.263637	0.239629	-0.263637	0.239629	-0.263637	0.239629	-0.170589	0.446725	-0.170589	0.446725	-0.170589	0.446725	-0.170589	0.446725	-0.170589	0.446725	-0.139573	0.533585	-0.281284	0.212053	-0.174603	0.44285	-0.174603	0.44285	-0.139573	0.533585	-0.139573	0.533585	-0.139573	0.533585	-0.048795	0.832259	-0.048795	0.832259	0.194061	0.414099	0.194061	0.414099	-0.281284	0.212053	-0.156269	0.488122	0.312538	0.165564	-0.0155081
mmu-miR-759	0.229014	0.302534	0.229014	0.302534	0.229014	0.302534	0.229014	0.302534	0.229014	0.302534	0.106873	0.630417	0.106873	0.630417	0.106873	0.630417	0.106873	0.630417	0.106873	0.630417	-0.381691	0.0857312	0.246154	0.270324	0.4063	0.0714544	0.4063	0.0714544	-0.534367	0.0161414	-0.503831	0.023315	-0.503831	0.023315	-0.0800641	0.725699	-0.0800641	0.725699	0.0173683	0.941162	0.0173683	0.941162	0.276923	0.214936	0.184615	0.408386	0.184615	0.408386	-0.0152676
mmu-miR-1186b	-0.328976	0.153127	-0.328976	0.153127	-0.328976	0.153127	-0.328976	0.153127	-0.328976	0.153127	-0.197386	0.391366	-0.197386	0.391366	-0.197386	0.391366	-0.197386	0.391366	-0.197386	0.391366	0.592157	0.010128	-0.149174	0.519411	-0.28621	0.220853	-0.28621	0.220853	0.789542	0.000606767	0.625054	0.00664189	0.625054	0.00664189	0.224271	0.343533	0.224271	0.343533	-0.0935601	0.701817	-0.0935601	0.701817	-0.314922	0.173801	-0.248623	0.282932	-0.182323	0.431036	0.197386
mmu-miR-1931	-0.568796	0.0150742	-0.568796	0.0150742	-0.568796	0.0150742	-0.568796	0.0150742	-0.568796	0.0150742	-0.293016	0.210525	-0.293016	0.210525	-0.293016	0.210525	-0.293016	0.210525	-0.293016	0.210525	-0.0172363	0.941285	-0.20842	0.375774	-0.176419	0.457811	-0.176419	0.457811	0.155126	0.507402	-0.0172363	0.941285	-0.0172363	0.941285	0.253086	0.293031	0.253086	0.293031	0.0588235	0.81288	0.0588235	0.81288	-0.10421	0.657871	0.0694733	0.767813	-0.0694733	0.767813	0.465379
mmu-miR-671-3p	-0.127128	0.575403	-0.127128	0.575403	-0.127128	0.575403	-0.127128	0.575403	-0.127128	0.575403	-0.222475	0.326989	-0.222475	0.326989	-0.222475	0.326989	-0.222475	0.326989	-0.222475	0.326989	0.127128	0.575403	0.240192	0.292544	0.113855	0.621157	0.113855	0.621157	0	1	0.0635642	0.779435	0.0635642	0.779435	-0.116667	0.61701	-0.116667	0.61701	-0.0361551	0.880596	-0.0361551	0.880596	-0.11209	0.623289	-0.0480384	0.833268	0.208167	0.361655	-0.222475
mmu-miR-665	0	1	0	1	0	1	0	1	0	1	-0.0317821	0.888638	-0.0317821	0.888638	-0.0317821	0.888638	-0.0317821	0.888638	-0.0317821	0.888638	-0.381385	0.0928919	-0.176141	0.440188	-0.06506	0.777632	-0.06506	0.777632	-0.286039	0.207578	-0.190693	0.400814	-0.190693	0.400814	-0.266667	0.25301	-0.266667	0.25301	-0.0361551	0.880596	-0.0361551	0.880596	0.224179	0.325909	0.0160128	0.944058	0.0800641	0.725699	-0.286039
B-Cecum-Probiotic Group
Taxa	k__Bacteria.Other		k__Bacteria.Other.Other		k__Bacteria.Other.Other.Other		k__Bacteria.Other.Other.Other.Other		k__Bacteria.Other.Other.Other.Other.Other		k__Bacteria.p__Bacteroidetes		k__Bacteria.p__Bacteroidetes.c__Bacteroidia		k__Bacteria.p__Bacteroidetes.c__Bacteroidia.o__Bacteroidales		k__Bacteria.p__Bacteroidetes.c__Bacteroidia.o__Bacteroidales.f__Porphyromonadaceae		k__Bacteria.p__Bacteroidetes.c__Bacteroidia.o__Bacteroidales.f__Porphyromonadaceae.Other		k__Bacteria.p__Deferribacteres		k__Bacteria.p__Deferribacteres.c__Deferribacteres		k__Bacteria.p__Deferribacteres.c__Deferribacteres.o__Deferribacterales		k__Bacteria.p__Deferribacteres.c__Deferribacteres.o__Deferribacterales.f__Deferribacteraceae		k__Bacteria.p__Deferribacteres.c__Deferribacteres.o__Deferribacterales.f__Deferribacteraceae.g__Mucispirillum		k__Bacteria.p__Firmicutes		k__Bacteria.p__Firmicutes.c__Bacilli		k__Bacteria.p__Firmicutes.c__Bacilli.o__Bacillales		k__Bacteria.p__Firmicutes.c__Bacilli.o__Bacillales.f__Bacillaceae		k__Bacteria.p__Firmicutes.c__Bacilli.o__Bacillales.f__Bacillaceae.Other		k__Bacteria.p__Firmicutes.c__Bacilli.o__Lactobacillales		k__Bacteria.p__Firmicutes.c__Bacilli.o__Lactobacillales.f__Lactobacillaceae		k__Bacteria.p__Firmicutes.c__Bacilli.o__Lactobacillales.f__Lactobacillaceae.g__Lactobacillus		k__Bacteria.p__Firmicutes.c__Bacilli.o__Lactobacillales.f__Lactobacillaceae.g__Pediococcus		k__Bacteria.p__Firmicutes.c__Bacilli.o__Lactobacillales.Other
miRNA	T-coef	p-value	T-coef	p-value	T-coef	p-value	T-coef	p-value	T-coef	p-value	T-coef	p-value	T-coef	p-value	T-coef	p-value	T-coef	p-value	T-coef	p-value	T-coef	p-value	T-coef	p-value	T-coef	p-value	T-coef	p-value	T-coef	p-value	T-coef	p-value	T-coef	p-value	T-coef	p-value	T-coef	p-value	T-coef	p-value	T-coef	p-value	T-coef	p-value	T-coef	p-value	T-coef	p-value	T-coef
mmu-let-7b	-0.030303	0.946559	-0.030303	0.946559	-0.030303	0.946559	-0.030303	0.946559	-0.030303	0.946559	-0.30303	0.19695	-0.30303	0.19695	-0.30303	0.19695	-0.30303	0.19695	-0.30303	0.19695	-0.121212	0.638361	-0.121212	0.638361	-0.121212	0.638361	-0.121212	0.638361	-0.121212	0.638361	0.484848	0.0310502	-0.272727	0.24958	-0.0328976	0.886403	-0.120654	0.606148	-0.120654	0.606148	-0.181818	0.459024	-0.151515	0.545205	-0.106873	0.630417	-0.121212	0.638361	-0.272727
mmu-miR-21	-0.184637	0.408369	-0.184637	0.408369	-0.184637	0.408369	-0.184637	0.408369	-0.184637	0.408369	-0.369274	0.0982221	-0.369274	0.0982221	-0.369274	0.0982221	-0.369274	0.0982221	-0.369274	0.0982221	-0.0923186	0.679326	-0.0923186	0.679326	-0.0923186	0.679326	-0.0923186	0.679326	-0.0923186	0.679326	0.43082	0.0537155	0.184637	0.408369	0.267261	0.251036	0.402581	0.0889063	0.402581	0.0889063	-0.0307729	0.890403	0.0615457	0.782864	-0.449626	0.0452164	0.153864	0.49084	-0.369274
mmu-let-7a	0.121212	0.638361	0.121212	0.638361	0.121212	0.638361	0.121212	0.638361	0.121212	0.638361	0.454545	0.0447369	0.454545	0.0447369	0.454545	0.0447369	0.454545	0.0447369	0.454545	0.0447369	0.151515	0.545205	0.151515	0.545205	0.151515	0.545205	0.151515	0.545205	0.151515	0.545205	-0.515152	0.0209804	-0.121212	0.638361	-0.197386	0.391366	-0.258544	0.26924	-0.258544	0.26924	0.030303	0.946559	0	1	0.381691	0.0857312	-0.0909091	0.737306	0.424242
mmu-miR-200b	0.0465242	0.835866	0.0465242	0.835866	0.0465242	0.835866	0.0465242	0.835866	0.0465242	0.835866	-0.418718	0.0622294	-0.418718	0.0622294	-0.418718	0.0622294	-0.418718	0.0622294	-0.418718	0.0622294	-0.232621	0.300239	-0.232621	0.300239	-0.232621	0.300239	-0.232621	0.300239	-0.232621	0.300239	0.48075	0.0322819	0.139573	0.534236	0.252538	0.280831	0.211702	0.373755	0.211702	0.373755	-0.0155081	0.944941	0.0775404	0.729864	-0.65633	0.00364676	0.170589	0.447449	-0.356686
mmu-let-7f	-0.167944	0.449603	-0.167944	0.449603	-0.167944	0.449603	-0.167944	0.449603	-0.167944	0.449603	0.442761	0.0462291	0.442761	0.0462291	0.442761	0.0462291	0.442761	0.0462291	0.442761	0.0462291	0.229014	0.302534	0.229014	0.302534	0.229014	0.302534	0.229014	0.302534	0.229014	0.302534	-0.503831	0.023315	0.0458029	0.836632	0.215473	0.352067	0.0694733	0.767813	0.0694733	0.767813	0.0152676	0.945201	-0.0152676	0.945201	0.215385	0.334782	0.0152676	0.945201	0.167944
mmu-miR-126-3p	0.229014	0.302534	0.229014	0.302534	0.229014	0.302534	0.229014	0.302534	0.229014	0.302534	0.167944	0.449603	0.167944	0.449603	0.167944	0.449603	0.167944	0.449603	0.167944	0.449603	-0.0458029	0.836632	-0.0458029	0.836632	-0.0458029	0.836632	-0.0458029	0.836632	-0.0458029	0.836632	-0.198479	0.371565	-0.167944	0.449603	-0.281772	0.223634	-0.41684	0.0764909	-0.41684	0.0764909	0.0458029	0.836632	-0.0458029	0.836632	0.307692	0.168235	-0.137409	0.536174	0.229014
mmu-let-7i	0.229014	0.302534	0.229014	0.302534	0.229014	0.302534	0.229014	0.302534	0.229014	0.302534	0.351155	0.113903	0.351155	0.113903	0.351155	0.113903	0.351155	0.113903	0.351155	0.113903	0.198479	0.371565	0.198479	0.371565	0.198479	0.371565	0.198479	0.371565	0.198479	0.371565	-0.412226	0.0634782	-0.351155	0.113903	-0.248623	0.282932	-0.277893	0.237624	-0.277893	0.237624	-0.229014	0.302534	-0.32062	0.148902	0.246154	0.270324	-0.381691	0.0857312	0.473296
mmu-miR-22	-0.0606061	0.840588	-0.0606061	0.840588	-0.0606061	0.840588	-0.0606061	0.840588	-0.0606061	0.840588	-0.454545	0.0447369	-0.454545	0.0447369	-0.454545	0.0447369	-0.454545	0.0447369	-0.454545	0.0447369	-0.0909091	0.737306	-0.0909091	0.737306	-0.0909091	0.737306	-0.0909091	0.737306	-0.0909091	0.737306	0.454545	0.0447369	0	1	0.0986928	0.668235	0.189599	0.417827	0.189599	0.417827	-0.0909091	0.737306	0	1	-0.25955	0.242612	0.0909091	0.737306	-0.30303
mmu-miR-141	-0.30303	0.19695	-0.30303	0.19695	-0.30303	0.19695	-0.30303	0.19695	-0.30303	0.19695	-0.333333	0.15259	-0.333333	0.15259	-0.333333	0.15259	-0.333333	0.15259	-0.333333	0.15259	0.0909091	0.737306	0.0909091	0.737306	0.0909091	0.737306	0.0909091	0.737306	0.0909091	0.737306	0.333333	0.15259	0	1	0.460566	0.0455003	0.534324	0.0224137	0.534324	0.0224137	-0.212121	0.380705	-0.121212	0.638361	-0.290085	0.191569	-0.030303	0.946559	-0.30303
mmu-miR-200c	0.151515	0.545205	0.151515	0.545205	0.151515	0.545205	0.151515	0.545205	0.151515	0.545205	-0.424242	0.0628691	-0.424242	0.0628691	-0.424242	0.0628691	-0.424242	0.0628691	-0.424242	0.0628691	-0.0606061	0.840588	-0.0606061	0.840588	-0.0606061	0.840588	-0.0606061	0.840588	-0.0606061	0.840588	0.363636	0.115951	-0.151515	0.545205	0.230283	0.317311	0.120654	0.606148	0.120654	0.606148	-0.181818	0.459024	-0.0909091	0.737306	-0.32062	0.148902	0	1	-0.151515
mmu-miR-1944	-0.121212	0.638361	-0.121212	0.638361	-0.121212	0.638361	-0.121212	0.638361	-0.121212	0.638361	-0.333333	0.15259	-0.333333	0.15259	-0.333333	0.15259	-0.333333	0.15259	-0.333333	0.15259	0.212121	0.380705	0.212121	0.380705	0.212121	0.380705	0.212121	0.380705	0.212121	0.380705	0.151515	0.545205	-0.242424	0.31081	0.427669	0.0632908	0.430906	0.0655692	0.430906	0.0655692	-0.454545	0.0447369	-0.363636	0.115951	-0.137409	0.536174	-0.333333	0.15259	0.121212
mmu-miR-125b-5p	0.272727	0.24958	0.272727	0.24958	0.272727	0.24958	0.272727	0.24958	0.272727	0.24958	0.181818	0.459024	0.181818	0.459024	0.181818	0.459024	0.181818	0.459024	0.181818	0.459024	0.121212	0.638361	0.121212	0.638361	0.121212	0.638361	0.121212	0.638361	0.121212	0.638361	-0.242424	0.31081	-0.333333	0.15259	-0.296078	0.198543	-0.293016	0.210525	-0.293016	0.210525	-0.121212	0.638361	-0.212121	0.380705	0.442761	0.0462291	-0.30303	0.19695	0.393939
mmu-miR-199a-3p	0.212121	0.380705	0.212121	0.380705	0.212121	0.380705	0.212121	0.380705	0.212121	0.380705	0.242424	0.31081	0.242424	0.31081	0.242424	0.31081	0.242424	0.31081	0.242424	0.31081	0.121212	0.638361	0.121212	0.638361	0.121212	0.638361	0.121212	0.638361	0.121212	0.638361	-0.242424	0.31081	-0.333333	0.15259	-0.164488	0.475051	-0.258544	0.26924	-0.258544	0.26924	-0.121212	0.638361	-0.212121	0.380705	0.412226	0.0634782	-0.30303	0.19695	0.333333
mmu-miR-200a	-0.0152676	0.945201	-0.0152676	0.945201	-0.0152676	0.945201	-0.0152676	0.945201	-0.0152676	0.945201	-0.0458029	0.836632	-0.0458029	0.836632	-0.0458029	0.836632	-0.0458029	0.836632	-0.0458029	0.836632	-0.0152676	0.945201	-0.0152676	0.945201	-0.0152676	0.945201	-0.0152676	0.945201	-0.0152676	0.945201	-0.0152676	0.945201	0.412226	0.0634782	0.381221	0.0996764	0.486313	0.0387665	0.486313	0.0387665	0.137409	0.536174	0.106873	0.630417	0	1	0.0763381	0.731093	-0.0152676
mmu-miR-199a-5p	0.139573	0.533585	0.139573	0.533585	0.139573	0.533585	0.139573	0.533585	0.139573	0.533585	0.387702	0.0837579	0.387702	0.0837579	0.387702	0.0837579	0.387702	0.0837579	0.387702	0.0837579	0.232621	0.29947	0.232621	0.29947	0.232621	0.29947	0.232621	0.29947	0.232621	0.29947	-0.418718	0.0618138	-0.294653	0.18876	-0.185195	0.428261	-0.246986	0.298601	-0.246986	0.298601	-0.170589	0.446725	-0.263637	0.239629	0.375046	0.0961287	-0.356686	0.111622	0.449734
mmu-miR-29a	-0.0909091	0.737306	-0.0909091	0.737306	-0.0909091	0.737306	-0.0909091	0.737306	-0.0909091	0.737306	-0.484848	0.0310502	-0.484848	0.0310502	-0.484848	0.0310502	-0.484848	0.0310502	-0.484848	0.0310502	-0.181818	0.459024	-0.181818	0.459024	-0.181818	0.459024	-0.181818	0.459024	-0.181818	0.459024	0.484848	0.0310502	0.0909091	0.737306	0.197386	0.391366	0.155126	0.507402	0.155126	0.507402	0	1	0.0909091	0.737306	-0.412226	0.0634782	0.181818	0.459024	-0.454545
mmu-miR-27a	0.492366	0.0274742	0.492366	0.0274742	0.492366	0.0274742	0.492366	0.0274742	0.492366	0.0274742	-0.0615457	0.782864	-0.0615457	0.782864	-0.0615457	0.782864	-0.0615457	0.782864	-0.0615457	0.782864	-0.123091	0.581511	-0.123091	0.581511	-0.123091	0.581511	-0.123091	0.581511	-0.123091	0.581511	0.0923186	0.679326	-0.0923186	0.679326	0.0668153	0.774144	0.157532	0.505612	0.157532	0.505612	-0.246183	0.270307	-0.21541	0.334764	-0.263574	0.240412	-0.123091	0.581511	0.123091
mmu-miR-378	0.123091	0.581511	0.123091	0.581511	0.123091	0.581511	0.123091	0.581511	0.123091	0.581511	-0.246183	0.270307	-0.246183	0.270307	-0.246183	0.270307	-0.246183	0.270307	-0.246183	0.270307	0.0307729	0.890403	0.0307729	0.890403	0.0307729	0.890403	0.0307729	0.890403	0.0307729	0.890403	0.307729	0.16822	-0.338502	0.129585	-0.0167038	0.942809	0.105021	0.657194	0.105021	0.657194	-0.369274	0.0982221	-0.276956	0.21492	-0.139539	0.534266	-0.184637	0.408369	0.0307729
mmu-let-7e	0.272727	0.24958	0.272727	0.24958	0.272727	0.24958	0.272727	0.24958	0.272727	0.24958	0.121212	0.638361	0.121212	0.638361	0.121212	0.638361	0.121212	0.638361	0.121212	0.638361	0.121212	0.638361	0.121212	0.638361	0.121212	0.638361	0.121212	0.638361	0.121212	0.638361	-0.181818	0.459024	-0.333333	0.15259	-0.164488	0.475051	-0.258544	0.26924	-0.258544	0.26924	-0.121212	0.638361	-0.212121	0.380705	0.351155	0.113903	-0.30303	0.19695	0.272727
mmu-miR-205	0.167944	0.449603	0.167944	0.449603	0.167944	0.449603	0.167944	0.449603	0.167944	0.449603	-0.473296	0.0331085	-0.473296	0.0331085	-0.473296	0.0331085	-0.473296	0.0331085	-0.473296	0.0331085	0.0152676	0.945201	0.0152676	0.945201	0.0152676	0.945201	0.0152676	0.945201	0.0152676	0.945201	0.412226	0.0634782	-0.351155	0.113903	0.0165748	0.942933	0	1	0	1	-0.25955	0.242612	-0.167944	0.449603	-0.0923077	0.679336	-0.137409	0.536174	-0.0763381
mmu-miR-148a	0.229014	0.302534	0.229014	0.302534	0.229014	0.302534	0.229014	0.302534	0.229014	0.302534	0.167944	0.449603	0.167944	0.449603	0.167944	0.449603	0.167944	0.449603	0.167944	0.449603	-0.0152676	0.945201	-0.0152676	0.945201	-0.0152676	0.945201	-0.0152676	0.945201	-0.0152676	0.945201	-0.351155	0.113903	0.137409	0.536174	0.149174	0.519411	0.173683	0.460459	0.173683	0.460459	-0.0763381	0.731093	-0.106873	0.630417	0.0923077	0.679336	-0.137409	0.536174	0.32062
mmu-miR-29b	-0.106873	0.630417	-0.106873	0.630417	-0.106873	0.630417	-0.106873	0.630417	-0.106873	0.630417	-0.351155	0.113903	-0.351155	0.113903	-0.351155	0.113903	-0.351155	0.113903	-0.351155	0.113903	-0.106873	0.630417	-0.106873	0.630417	-0.106873	0.630417	-0.106873	0.630417	-0.106873	0.630417	0.351155	0.113903	0.137409	0.536174	0.0497245	0.829961	0.173683	0.460459	0.173683	0.460459	0.0458029	0.836632	0.137409	0.536174	-0.307692	0.168235	0.229014	0.302534	-0.32062
mmu-miR-1	0.25955	0.242612	0.25955	0.242612	0.25955	0.242612	0.25955	0.242612	0.25955	0.242612	0.0152676	0.945201	0.0152676	0.945201	0.0152676	0.945201	0.0152676	0.945201	0.0152676	0.945201	0.0152676	0.945201	0.0152676	0.945201	0.0152676	0.945201	0.0152676	0.945201	0.0152676	0.945201	-0.198479	0.371565	0.106873	0.630417	0.116024	0.616311	0.138947	0.554873	0.138947	0.554873	0.198479	0.371565	0.106873	0.630417	0.123077	0.581525	0.0763381	0.731093	0.167944
mmu-miR-106a+mmu-miR-17	0.212121	0.380705	0.212121	0.380705	0.212121	0.380705	0.212121	0.380705	0.212121	0.380705	0.181818	0.459024	0.181818	0.459024	0.181818	0.459024	0.181818	0.459024	0.181818	0.459024	0.181818	0.459024	0.181818	0.459024	0.181818	0.459024	0.181818	0.459024	0.181818	0.459024	-0.30303	0.19695	-0.212121	0.380705	-0.0657952	0.775097	-0.0517088	0.825121	-0.0517088	0.825121	-0.242424	0.31081	-0.272727	0.24958	0.0458029	0.836632	-0.242424	0.31081	0.393939
mmu-miR-15b	0.123091	0.581511	0.123091	0.581511	0.123091	0.581511	0.123091	0.581511	0.123091	0.581511	0.184637	0.408369	0.184637	0.408369	0.184637	0.408369	0.184637	0.408369	0.184637	0.408369	0.123091	0.581511	0.123091	0.581511	0.123091	0.581511	0.123091	0.581511	0.123091	0.581511	-0.307729	0.16822	-0.0923186	0.679326	-0.0835191	0.71982	0	1	0	1	-0.123091	0.581511	-0.153864	0.49084	0.0775217	0.729882	-0.123091	0.581511	0.400047
mmu-miR-29c	-0.151515	0.545205	-0.151515	0.545205	-0.151515	0.545205	-0.151515	0.545205	-0.151515	0.545205	-0.363636	0.115951	-0.363636	0.115951	-0.363636	0.115951	-0.363636	0.115951	-0.363636	0.115951	-0.242424	0.31081	-0.242424	0.31081	-0.242424	0.31081	-0.242424	0.31081	-0.242424	0.31081	0.424242	0.0628691	0.272727	0.24958	0.197386	0.391366	0.224071	0.338312	0.224071	0.338312	0.121212	0.638361	0.212121	0.380705	-0.473296	0.0331085	0.30303	0.19695	-0.454545
mmu-miR-181a	0.32062	0.148902	0.32062	0.148902	0.32062	0.148902	0.32062	0.148902	0.32062	0.148902	0.167944	0.449603	0.167944	0.449603	0.167944	0.449603	0.167944	0.449603	0.167944	0.449603	0.106873	0.630417	0.106873	0.630417	0.106873	0.630417	0.106873	0.630417	0.106873	0.630417	-0.351155	0.113903	-0.137409	0.536174	0.132599	0.566869	0.121578	0.605391	0.121578	0.605391	-0.167944	0.449603	-0.25955	0.242612	0.0923077	0.679336	-0.351155	0.113903	0.442761
mmu-miR-375	0.181818	0.459024	0.181818	0.459024	0.181818	0.459024	0.181818	0.459024	0.181818	0.459024	-0.454545	0.0447369	-0.454545	0.0447369	-0.454545	0.0447369	-0.454545	0.0447369	-0.454545	0.0447369	-0.272727	0.24958	-0.272727	0.24958	-0.272727	0.24958	-0.272727	0.24958	-0.272727	0.24958	0.333333	0.15259	0.363636	0.115951	0.296078	0.198543	0.155126	0.507402	0.155126	0.507402	0.0909091	0.737306	0.181818	0.459024	-0.351155	0.113903	0.272727	0.24958	-0.30303
mmu-miR-142-3p	-0.212121	0.380705	-0.212121	0.380705	-0.212121	0.380705	-0.212121	0.380705	-0.212121	0.380705	-0.0606061	0.840588	-0.0606061	0.840588	-0.0606061	0.840588	-0.0606061	0.840588	-0.0606061	0.840588	-0.0606061	0.840588	-0.0606061	0.840588	-0.0606061	0.840588	-0.0606061	0.840588	-0.0606061	0.840588	0.181818	0.459024	0.030303	0.946559	0.197386	0.391366	0.327489	0.161684	0.327489	0.161684	0	1	0.030303	0.946559	-0.351155	0.113903	0	1	-0.212121
mmu-miR-30c	0.153864	0.49084	0.153864	0.49084	0.153864	0.49084	0.153864	0.49084	0.153864	0.49084	-0.0307729	0.890403	-0.0307729	0.890403	-0.0307729	0.890403	-0.0307729	0.890403	-0.0307729	0.890403	0.0615457	0.782864	0.0615457	0.782864	0.0615457	0.782864	0.0615457	0.782864	0.0615457	0.782864	-0.153864	0.49084	0.184637	0.408369	0.183742	0.430031	0.280056	0.236635	0.280056	0.236635	-0.0307729	0.890403	-0.0615457	0.782864	0.046513	0.835878	-0.0923186	0.679326	0.21541
mmu-miR-25	0.351155	0.113903	0.351155	0.113903	0.351155	0.113903	0.351155	0.113903	0.351155	0.113903	-0.0152676	0.945201	-0.0152676	0.945201	-0.0152676	0.945201	-0.0152676	0.945201	-0.0152676	0.945201	0.137409	0.536174	0.137409	0.536174	0.137409	0.536174	0.137409	0.536174	0.137409	0.536174	-0.229014	0.302534	-0.167944	0.449603	-0.0165748	0.942933	0.0173683	0.941162	0.0173683	0.941162	-0.25955	0.242612	-0.290085	0.191569	0.0923077	0.679336	-0.25955	0.242612	0.412226
mmu-miR-15a	0.151515	0.545205	0.151515	0.545205	0.151515	0.545205	0.151515	0.545205	0.151515	0.545205	-0.121212	0.638361	-0.121212	0.638361	-0.121212	0.638361	-0.121212	0.638361	-0.121212	0.638361	0.121212	0.638361	0.121212	0.638361	0.121212	0.638361	0.121212	0.638361	0.121212	0.638361	0	1	-0.151515	0.545205	0.0328976	0.886403	0.0172363	0.941285	0.0172363	0.941285	-0.242424	0.31081	-0.212121	0.380705	0.0458029	0.836632	-0.181818	0.459024	0.151515
mmu-miR-34c	-0.242424	0.31081	-0.242424	0.31081	-0.242424	0.31081	-0.242424	0.31081	-0.242424	0.31081	0.030303	0.946559	0.030303	0.946559	0.030303	0.946559	0.030303	0.946559	0.030303	0.946559	-0.151515	0.545205	-0.151515	0.545205	-0.151515	0.545205	-0.151515	0.545205	-0.151515	0.545205	0.151515	0.545205	0.0606061	0.840588	0.0986928	0.668235	-0.0517088	0.825121	-0.0517088	0.825121	0.0909091	0.737306	0.121212	0.638361	0.0458029	0.836632	0.0909091	0.737306	-0.363636
mmu-miR-125a-5p	0.212121	0.380705	0.212121	0.380705	0.212121	0.380705	0.212121	0.380705	0.212121	0.380705	0.363636	0.115951	0.363636	0.115951	0.363636	0.115951	0.363636	0.115951	0.363636	0.115951	0.181818	0.459024	0.181818	0.459024	0.181818	0.459024	0.181818	0.459024	0.181818	0.459024	-0.424242	0.0628691	-0.272727	0.24958	-0.263181	0.253098	-0.293016	0.210525	-0.293016	0.210525	-0.121212	0.638361	-0.212121	0.380705	0.412226	0.0634782	-0.30303	0.19695	0.454545
mmu-miR-152	0.198479	0.371565	0.198479	0.371565	0.198479	0.371565	0.198479	0.371565	0.198479	0.371565	0.564902	0.0109852	0.564902	0.0109852	0.564902	0.0109852	0.564902	0.0109852	0.564902	0.0109852	0.106873	0.630417	0.106873	0.630417	0.106873	0.630417	0.106873	0.630417	0.106873	0.630417	-0.595437	0.00734817	-0.0763381	0.731093	-0.149174	0.519411	-0.173683	0.460459	-0.173683	0.460459	0.0152676	0.945201	-0.0763381	0.731093	0.338462	0.129599	-0.167944	0.449603	0.503831
mmu-miR-106b	-0.123091	0.581511	-0.123091	0.581511	-0.123091	0.581511	-0.123091	0.581511	-0.123091	0.581511	0.553912	0.0131271	0.553912	0.0131271	0.553912	0.0131271	0.553912	0.0131271	0.553912	0.0131271	0.307729	0.16822	0.307729	0.16822	0.307729	0.16822	0.307729	0.16822	0.307729	0.16822	-0.615457	0.00585325	-0.338502	0.129585	0.0668153	0.774144	0.157532	0.505612	0.157532	0.505612	-0.307729	0.16822	-0.400047	0.0732405	0.046513	0.835878	-0.43082	0.0537155	0.615457
mmu-miR-24	0	1	0	1	0	1	0	1	0	1	0.393939	0.0863171	0.393939	0.0863171	0.393939	0.0863171	0.393939	0.0863171	0.393939	0.0863171	0.151515	0.545205	0.151515	0.545205	0.151515	0.545205	0.151515	0.545205	0.151515	0.545205	-0.515152	0.0209804	0	1	-0.164488	0.475051	0.0172363	0.941285	0.0172363	0.941285	0.030303	0.946559	0	1	0.229014	0.302534	-0.030303	0.946559	0.424242
mmu-miR-19b	0.106873	0.630417	0.106873	0.630417	0.106873	0.630417	0.106873	0.630417	0.106873	0.630417	0.0763381	0.731093	0.0763381	0.731093	0.0763381	0.731093	0.0763381	0.731093	0.0763381	0.731093	0.229014	0.302534	0.229014	0.302534	0.229014	0.302534	0.229014	0.302534	0.229014	0.302534	-0.25955	0.242612	-0.25955	0.242612	0.0497245	0.829961	0.10421	0.657871	0.10421	0.657871	-0.290085	0.191569	-0.32062	0.148902	0.0615385	0.782871	-0.290085	0.191569	0.442761
mmu-miR-30b	-0.212121	0.380705	-0.212121	0.380705	-0.212121	0.380705	-0.212121	0.380705	-0.212121	0.380705	0.424242	0.0628691	0.424242	0.0628691	0.424242	0.0628691	0.424242	0.0628691	0.424242	0.0628691	0.242424	0.31081	0.242424	0.31081	0.242424	0.31081	0.242424	0.31081	0.242424	0.31081	-0.545455	0.0137708	0.212121	0.380705	0.230283	0.317311	0.361961	0.121926	0.361961	0.121926	0.0606061	0.840588	0.030303	0.946559	0.0458029	0.836632	0.0606061	0.840588	0.272727
mmu-miR-32	-0.030303	0.946559	-0.030303	0.946559	-0.030303	0.946559	-0.030303	0.946559	-0.030303	0.946559	-0.121212	0.638361	-0.121212	0.638361	-0.121212	0.638361	-0.121212	0.638361	-0.121212	0.638361	-0.181818	0.459024	-0.181818	0.459024	-0.181818	0.459024	-0.181818	0.459024	-0.181818	0.459024	0.30303	0.19695	-0.212121	0.380705	0	1	-0.0861813	0.712671	-0.0861813	0.712671	-0.121212	0.638361	-0.030303	0.946559	-0.198479	0.371565	0	1	-0.272727
mmu-miR-100	0.198479	0.371565	0.198479	0.371565	0.198479	0.371565	0.198479	0.371565	0.198479	0.371565	0.229014	0.302534	0.229014	0.302534	0.229014	0.302534	0.229014	0.302534	0.229014	0.302534	0.106873	0.630417	0.106873	0.630417	0.106873	0.630417	0.106873	0.630417	0.106873	0.630417	-0.351155	0.113903	-0.25955	0.242612	-0.182323	0.431036	-0.382103	0.104418	-0.382103	0.104418	-0.0458029	0.836632	-0.137409	0.536174	0.4	0.0732508	-0.229014	0.302534	0.381691
mmu-miR-26a	-0.333333	0.15259	-0.333333	0.15259	-0.333333	0.15259	-0.333333	0.15259	-0.333333	0.15259	0.363636	0.115951	0.363636	0.115951	0.363636	0.115951	0.363636	0.115951	0.363636	0.115951	0.121212	0.638361	0.121212	0.638361	0.121212	0.638361	0.121212	0.638361	0.121212	0.638361	-0.30303	0.19695	0.212121	0.380705	0.197386	0.391366	0.224071	0.338312	0.224071	0.338312	0.242424	0.31081	0.272727	0.24958	-0.137409	0.536174	0.30303	0.19695	0.030303
mmu-miR-130a	0.198479	0.371565	0.198479	0.371565	0.198479	0.371565	0.198479	0.371565	0.198479	0.371565	0.25955	0.242612	0.25955	0.242612	0.25955	0.242612	0.25955	0.242612	0.25955	0.242612	0.137409	0.536174	0.137409	0.536174	0.137409	0.536174	0.137409	0.536174	0.137409	0.536174	-0.32062	0.148902	-0.198479	0.371565	-0.0828742	0.720404	-0.277893	0.237624	-0.277893	0.237624	-0.0763381	0.731093	-0.167944	0.449603	0.338462	0.129599	-0.25955	0.242612	0.351155
mmu-miR-2132	-0.333333	0.15259	-0.333333	0.15259	-0.333333	0.15259	-0.333333	0.15259	-0.333333	0.15259	-0.121212	0.638361	-0.121212	0.638361	-0.121212	0.638361	-0.121212	0.638361	-0.121212	0.638361	-0.0606061	0.840588	-0.0606061	0.840588	-0.0606061	0.840588	-0.0606061	0.840588	-0.0606061	0.840588	0.363636	0.115951	0.030303	0.946559	0.0328976	0.886403	0.0172363	0.941285	0.0172363	0.941285	0.0606061	0.840588	0.151515	0.545205	-0.229014	0.302534	0.242424	0.31081	-0.454545
mmu-miR-301a	0.212121	0.380705	0.212121	0.380705	0.212121	0.380705	0.212121	0.380705	0.212121	0.380705	0.363636	0.115951	0.363636	0.115951	0.363636	0.115951	0.363636	0.115951	0.363636	0.115951	0.121212	0.638361	0.121212	0.638361	0.121212	0.638361	0.121212	0.638361	0.121212	0.638361	-0.424242	0.0628691	-0.212121	0.380705	-0.164488	0.475051	-0.327489	0.161684	-0.327489	0.161684	-0.0606061	0.840588	-0.151515	0.545205	0.351155	0.113903	-0.242424	0.31081	0.393939
mmu-miR-28	0.276956	0.21492	0.276956	0.21492	0.276956	0.21492	0.276956	0.21492	0.276956	0.21492	0.153864	0.49084	0.153864	0.49084	0.153864	0.49084	0.153864	0.49084	0.153864	0.49084	0.123091	0.581511	0.123091	0.581511	0.123091	0.581511	0.123091	0.581511	0.123091	0.581511	-0.338502	0.129585	-0.0923186	0.679326	-0.334077	0.151345	-0.262553	0.267225	-0.262553	0.267225	0	1	-0.0307729	0.890403	0.263574	0.240412	0	1	0.338502
mmu-miR-99b	0.212121	0.380705	0.212121	0.380705	0.212121	0.380705	0.212121	0.380705	0.212121	0.380705	0.30303	0.19695	0.30303	0.19695	0.30303	0.19695	0.30303	0.19695	0.30303	0.19695	0.0606061	0.840588	0.0606061	0.840588	0.0606061	0.840588	0.0606061	0.840588	0.0606061	0.840588	-0.363636	0.115951	-0.151515	0.545205	-0.263181	0.253098	-0.465379	0.0467381	-0.465379	0.0467381	0.0606061	0.840588	-0.030303	0.946559	0.412226	0.0634782	-0.121212	0.638361	0.333333
mmu-miR-136	0.030303	0.946559	0.030303	0.946559	0.030303	0.946559	0.030303	0.946559	0.030303	0.946559	0.30303	0.19695	0.30303	0.19695	0.30303	0.19695	0.30303	0.19695	0.30303	0.19695	0.30303	0.19695	0.30303	0.19695	0.30303	0.19695	0.30303	0.19695	0.30303	0.19695	-0.424242	0.0628691	0.030303	0.946559	0.0657952	0.775097	0.0861813	0.712671	0.0861813	0.712671	0.121212	0.638361	0.030303	0.946559	0.290085	0.191569	-0.0606061	0.840588	0.393939
mmu-miR-223	-0.151515	0.545205	-0.151515	0.545205	-0.151515	0.545205	-0.151515	0.545205	-0.151515	0.545205	-0.424242	0.0628691	-0.424242	0.0628691	-0.424242	0.0628691	-0.424242	0.0628691	-0.424242	0.0628691	-0.0606061	0.840588	-0.0606061	0.840588	-0.0606061	0.840588	-0.0606061	0.840588	-0.0606061	0.840588	0.545455	0.0137708	-0.0909091	0.737306	0.0328976	0.886403	0.0861813	0.712671	0.0861813	0.712671	-0.181818	0.459024	-0.0909091	0.737306	-0.167944	0.449603	0	1	-0.454545
mmu-miR-146a	0.030303	0.946559	0.030303	0.946559	0.030303	0.946559	0.030303	0.946559	0.030303	0.946559	-0.242424	0.31081	-0.242424	0.31081	-0.242424	0.31081	-0.242424	0.31081	-0.242424	0.31081	-0.181818	0.459024	-0.181818	0.459024	-0.181818	0.459024	-0.181818	0.459024	-0.181818	0.459024	0.30303	0.19695	0.212121	0.380705	-0.0657952	0.775097	-0.0172363	0.941285	-0.0172363	0.941285	0.181818	0.459024	0.151515	0.545205	-0.167944	0.449603	0.121212	0.638361	-0.272727
mmu-miR-425	-0.0909091	0.737306	-0.0909091	0.737306	-0.0909091	0.737306	-0.0909091	0.737306	-0.0909091	0.737306	-0.30303	0.19695	-0.30303	0.19695	-0.30303	0.19695	-0.30303	0.19695	-0.30303	0.19695	0	1	0	1	0	1	0	1	0	1	0.363636	0.115951	0.0909091	0.737306	0.197386	0.391366	0.396434	0.090256	0.396434	0.090256	-0.121212	0.638361	-0.030303	0.946559	-0.351155	0.113903	0.0606061	0.840588	-0.272727
mmu-miR-340-5p	-0.242424	0.31081	-0.242424	0.31081	-0.242424	0.31081	-0.242424	0.31081	-0.242424	0.31081	-0.333333	0.15259	-0.333333	0.15259	-0.333333	0.15259	-0.333333	0.15259	-0.333333	0.15259	0.151515	0.545205	0.151515	0.545205	0.151515	0.545205	0.151515	0.545205	0.151515	0.545205	0.393939	0.0863171	-0.181818	0.459024	0.0328976	0.886403	0.0861813	0.712671	0.0861813	0.712671	-0.151515	0.545205	-0.0606061	0.840588	-0.0763381	0.731093	0.030303	0.946559	-0.242424
mmu-miR-374	-0.0909091	0.737306	-0.0909091	0.737306	-0.0909091	0.737306	-0.0909091	0.737306	-0.0909091	0.737306	-0.121212	0.638361	-0.121212	0.638361	-0.121212	0.638361	-0.121212	0.638361	-0.121212	0.638361	0	1	0	1	0	1	0	1	0	1	0.121212	0.638361	0.030303	0.946559	0	1	0.155126	0.507402	0.155126	0.507402	-0.0606061	0.840588	0.030303	0.946559	-0.167944	0.449603	0.121212	0.638361	-0.030303
mmu-miR-93	0.121212	0.638361	0.121212	0.638361	0.121212	0.638361	0.121212	0.638361	0.121212	0.638361	0.151515	0.545205	0.151515	0.545205	0.151515	0.545205	0.151515	0.545205	0.151515	0.545205	0.151515	0.545205	0.151515	0.545205	0.151515	0.545205	0.151515	0.545205	0.151515	0.545205	-0.212121	0.380705	-0.242424	0.31081	-0.13159	0.567709	-0.120654	0.606148	-0.120654	0.606148	-0.151515	0.545205	-0.181818	0.459024	0.0458029	0.836632	-0.151515	0.545205	0.30303
mmu-miR-450a-5p	0.151515	0.545205	0.151515	0.545205	0.151515	0.545205	0.151515	0.545205	0.151515	0.545205	0.424242	0.0628691	0.424242	0.0628691	0.424242	0.0628691	0.424242	0.0628691	0.424242	0.0628691	0.121212	0.638361	0.121212	0.638361	0.121212	0.638361	0.121212	0.638361	0.121212	0.638361	-0.545455	0.0137708	-0.0909091	0.737306	-0.13159	0.567709	-0.258544	0.26924	-0.258544	0.26924	0.0606061	0.840588	-0.030303	0.946559	0.412226	0.0634782	-0.121212	0.638361	0.454545
mmu-miR-99a	0.333333	0.15259	0.333333	0.15259	0.333333	0.15259	0.333333	0.15259	0.333333	0.15259	0.181818	0.459024	0.181818	0.459024	0.181818	0.459024	0.181818	0.459024	0.181818	0.459024	0.0606061	0.840588	0.0606061	0.840588	0.0606061	0.840588	0.0606061	0.840588	0.0606061	0.840588	-0.30303	0.19695	-0.272727	0.24958	-0.164488	0.475051	-0.293016	0.210525	-0.293016	0.210525	-0.121212	0.638361	-0.151515	0.545205	0.290085	0.191569	-0.181818	0.459024	0.333333
mmu-miR-195	-0.121212	0.638361	-0.121212	0.638361	-0.121212	0.638361	-0.121212	0.638361	-0.121212	0.638361	-0.272727	0.24958	-0.272727	0.24958	-0.272727	0.24958	-0.272727	0.24958	-0.272727	0.24958	-0.0909091	0.737306	-0.0909091	0.737306	-0.0909091	0.737306	-0.0909091	0.737306	-0.0909091	0.737306	0.272727	0.24958	0.121212	0.638361	-0.0986928	0.668235	0.120654	0.606148	0.120654	0.606148	0.151515	0.545205	0.242424	0.31081	-0.25955	0.242612	0.272727	0.24958	-0.242424
mmu-miR-322	0.333333	0.15259	0.333333	0.15259	0.333333	0.15259	0.333333	0.15259	0.333333	0.15259	0.242424	0.31081	0.242424	0.31081	0.242424	0.31081	0.242424	0.31081	0.242424	0.31081	0.121212	0.638361	0.121212	0.638361	0.121212	0.638361	0.121212	0.638361	0.121212	0.638361	-0.484848	0.0310502	-0.0909091	0.737306	-0.13159	0.567709	-0.258544	0.26924	-0.258544	0.26924	0	1	-0.0909091	0.737306	0.351155	0.113903	-0.181818	0.459024	0.515152
mmu-miR-132	0.030303	0.946559	0.030303	0.946559	0.030303	0.946559	0.030303	0.946559	0.030303	0.946559	-0.181818	0.459024	-0.181818	0.459024	-0.181818	0.459024	-0.181818	0.459024	-0.181818	0.459024	-0.121212	0.638361	-0.121212	0.638361	-0.121212	0.638361	-0.121212	0.638361	-0.121212	0.638361	0.30303	0.19695	-0.0909091	0.737306	-0.0986928	0.668235	-0.0517088	0.825121	-0.0517088	0.825121	-0.181818	0.459024	-0.212121	0.380705	0.0152676	0.945201	-0.242424	0.31081	-0.151515
mmu-miR-1186	-0.333333	0.15259	-0.333333	0.15259	-0.333333	0.15259	-0.333333	0.15259	-0.333333	0.15259	-0.0606061	0.840588	-0.0606061	0.840588	-0.0606061	0.840588	-0.0606061	0.840588	-0.0606061	0.840588	0.0606061	0.840588	0.0606061	0.840588	0.0606061	0.840588	0.0606061	0.840588	0.0606061	0.840588	0.242424	0.31081	-0.030303	0.946559	-0.13159	0.567709	-0.0172363	0.941285	-0.0172363	0.941285	0.0606061	0.840588	0.151515	0.545205	0.0763381	0.731093	0.181818	0.459024	-0.212121
mmu-miR-30e	-0.151515	0.545205	-0.151515	0.545205	-0.151515	0.545205	-0.151515	0.545205	-0.151515	0.545205	0.181818	0.459024	0.181818	0.459024	0.181818	0.459024	0.181818	0.459024	0.181818	0.459024	0	1	0	1	0	1	0	1	0	1	-0.30303	0.19695	0.393939	0.0863171	0.328976	0.153127	0.361961	0.121926	0.361961	0.121926	0.181818	0.459024	0.0909091	0.737306	-0.0763381	0.731093	0.0606061	0.840588	0.0909091
mmu-miR-451	-0.351155	0.113903	-0.351155	0.113903	-0.351155	0.113903	-0.351155	0.113903	-0.351155	0.113903	-0.229014	0.302534	-0.229014	0.302534	-0.229014	0.302534	-0.229014	0.302534	-0.229014	0.302534	0.290085	0.191569	0.290085	0.191569	0.290085	0.191569	0.290085	0.191569	0.290085	0.191569	0.198479	0.371565	0.0152676	0.945201	0.149174	0.519411	0.277893	0.237624	0.277893	0.237624	-0.0763381	0.731093	0.0152676	0.945201	0.215385	0.334782	-0.0152676	0.945201	-0.106873
mmu-miR-423-3p	-0.333333	0.15259	-0.333333	0.15259	-0.333333	0.15259	-0.333333	0.15259	-0.333333	0.15259	-0.121212	0.638361	-0.121212	0.638361	-0.121212	0.638361	-0.121212	0.638361	-0.121212	0.638361	0.0606061	0.840588	0.0606061	0.840588	0.0606061	0.840588	0.0606061	0.840588	0.0606061	0.840588	0.242424	0.31081	-0.151515	0.545205	0.0657952	0.775097	0.0517088	0.825121	0.0517088	0.825121	-0.242424	0.31081	-0.151515	0.545205	-0.0458029	0.836632	-0.0606061	0.840588	-0.212121
mmu-miR-127	0	1	0	1	0	1	0	1	0	1	0.212121	0.380705	0.212121	0.380705	0.212121	0.380705	0.212121	0.380705	0.212121	0.380705	0.212121	0.380705	0.212121	0.380705	0.212121	0.380705	0.212121	0.380705	0.212121	0.380705	-0.333333	0.15259	0	1	0.0328976	0.886403	-0.155126	0.507402	-0.155126	0.507402	0.212121	0.380705	0.121212	0.638361	0.381691	0.0857312	0.030303	0.946559	0.181818
mmu-miR-125a-3p	-0.30303	0.19695	-0.30303	0.19695	-0.30303	0.19695	-0.30303	0.19695	-0.30303	0.19695	-0.030303	0.946559	-0.030303	0.946559	-0.030303	0.946559	-0.030303	0.946559	-0.030303	0.946559	0.030303	0.946559	0.030303	0.946559	0.030303	0.946559	0.030303	0.946559	0.030303	0.946559	0.151515	0.545205	0.121212	0.638361	0.164488	0.475051	0.155126	0.507402	0.155126	0.507402	0.151515	0.545205	0.242424	0.31081	-0.25955	0.242612	0.333333	0.15259	-0.30303
mmu-miR-423-5p	-0.25955	0.242612	-0.25955	0.242612	-0.25955	0.242612	-0.25955	0.242612	-0.25955	0.242612	0.0152676	0.945201	0.0152676	0.945201	0.0152676	0.945201	0.0152676	0.945201	0.0152676	0.945201	0.0458029	0.836632	0.0458029	0.836632	0.0458029	0.836632	0.0458029	0.836632	0.0458029	0.836632	0.167944	0.449603	-0.0763381	0.731093	-0.0497245	0.829961	0	1	0	1	-0.0458029	0.836632	0.0458029	0.836632	0.0307692	0.890407	0.0763381	0.731093	-0.198479
mmu-miR-193	-0.151515	0.545205	-0.151515	0.545205	-0.151515	0.545205	-0.151515	0.545205	-0.151515	0.545205	-0.242424	0.31081	-0.242424	0.31081	-0.242424	0.31081	-0.242424	0.31081	-0.242424	0.31081	0.30303	0.19695	0.30303	0.19695	0.30303	0.19695	0.30303	0.19695	0.30303	0.19695	0.242424	0.31081	-0.636364	0.00318165	0.0328976	0.886403	0.155126	0.507402	0.155126	0.507402	-0.666667	0.00180328	-0.575758	0.00875773	-0.106873	0.630417	-0.484848	0.0310502	0.0909091
mmu-miR-466g	-0.333333	0.15259	-0.333333	0.15259	-0.333333	0.15259	-0.333333	0.15259	-0.333333	0.15259	-0.0606061	0.840588	-0.0606061	0.840588	-0.0606061	0.840588	-0.0606061	0.840588	-0.0606061	0.840588	0	1	0	1	0	1	0	1	0	1	0.242424	0.31081	-0.030303	0.946559	0.0328976	0.886403	0.0517088	0.825121	0.0517088	0.825121	-0.0606061	0.840588	0.030303	0.946559	-0.106873	0.630417	0.121212	0.638361	-0.272727
mmu-miR-148b	0.363636	0.115951	0.363636	0.115951	0.363636	0.115951	0.363636	0.115951	0.363636	0.115951	0.030303	0.946559	0.030303	0.946559	0.030303	0.946559	0.030303	0.946559	0.030303	0.946559	0.151515	0.545205	0.151515	0.545205	0.151515	0.545205	0.151515	0.545205	0.151515	0.545205	-0.272727	0.24958	-0.121212	0.638361	0	1	0.0861813	0.712671	0.0861813	0.712671	-0.151515	0.545205	-0.181818	0.459024	0.25955	0.242612	-0.151515	0.545205	0.424242
mmu-miR-142-5p	0.121212	0.638361	0.121212	0.638361	0.121212	0.638361	0.121212	0.638361	0.121212	0.638361	-0.333333	0.15259	-0.333333	0.15259	-0.333333	0.15259	-0.333333	0.15259	-0.333333	0.15259	-0.212121	0.380705	-0.212121	0.380705	-0.212121	0.380705	-0.212121	0.380705	-0.212121	0.380705	0.393939	0.0863171	0.0606061	0.840588	0.296078	0.198543	0.189599	0.417827	0.189599	0.417827	-0.030303	0.946559	0.0606061	0.840588	-0.534367	0.0161414	0.151515	0.545205	-0.30303
mmu-miR-218	0.198479	0.371565	0.198479	0.371565	0.198479	0.371565	0.198479	0.371565	0.198479	0.371565	0.503831	0.023315	0.503831	0.023315	0.503831	0.023315	0.503831	0.023315	0.503831	0.023315	0.0763381	0.731093	0.0763381	0.731093	0.0763381	0.731093	0.0763381	0.731093	0.0763381	0.731093	-0.595437	0.00734817	0.0152676	0.945201	-0.0828742	0.720404	-0.138947	0.554873	-0.138947	0.554873	0.0763381	0.731093	-0.0152676	0.945201	0.184615	0.408386	-0.106873	0.630417	0.503831
mmu-miR-335-5p	0.242424	0.31081	0.242424	0.31081	0.242424	0.31081	0.242424	0.31081	0.242424	0.31081	0.454545	0.0447369	0.454545	0.0447369	0.454545	0.0447369	0.454545	0.0447369	0.454545	0.0447369	0.0909091	0.737306	0.0909091	0.737306	0.0909091	0.737306	0.0909091	0.737306	0.0909091	0.737306	-0.515152	0.0209804	-0.121212	0.638361	-0.164488	0.475051	-0.224071	0.338312	-0.224071	0.338312	-0.030303	0.946559	-0.121212	0.638361	0.25955	0.242612	-0.212121	0.380705	0.484848
mmu-miR-27b	0.030303	0.946559	0.030303	0.946559	0.030303	0.946559	0.030303	0.946559	0.030303	0.946559	-0.242424	0.31081	-0.242424	0.31081	-0.242424	0.31081	-0.242424	0.31081	-0.242424	0.31081	-0.242424	0.31081	-0.242424	0.31081	-0.242424	0.31081	-0.242424	0.31081	-0.242424	0.31081	0.363636	0.115951	-0.030303	0.946559	-0.0657952	0.775097	-0.258544	0.26924	-0.258544	0.26924	0.0606061	0.840588	0.0909091	0.737306	-0.137409	0.536174	0.121212	0.638361	-0.454545
mmu-miR-762	-0.333333	0.15259	-0.333333	0.15259	-0.333333	0.15259	-0.333333	0.15259	-0.333333	0.15259	0.0606061	0.840588	0.0606061	0.840588	0.0606061	0.840588	0.0606061	0.840588	0.0606061	0.840588	0.0606061	0.840588	0.0606061	0.840588	0.0606061	0.840588	0.0606061	0.840588	0.0606061	0.840588	0.0606061	0.840588	0.151515	0.545205	0.164488	0.475051	0.155126	0.507402	0.155126	0.507402	0.181818	0.459024	0.272727	0.24958	-0.167944	0.449603	0.30303	0.19695	-0.212121
mmu-miR-369-3p	0.0606061	0.840588	0.0606061	0.840588	0.0606061	0.840588	0.0606061	0.840588	0.0606061	0.840588	0.272727	0.24958	0.272727	0.24958	0.272727	0.24958	0.272727	0.24958	0.272727	0.24958	0.212121	0.380705	0.212121	0.380705	0.212121	0.380705	0.212121	0.380705	0.212121	0.380705	-0.393939	0.0863171	0	1	0.0657952	0.775097	-0.0517088	0.825121	-0.0517088	0.825121	0.0909091	0.737306	0	1	0.198479	0.371565	-0.0909091	0.737306	0.242424
mmu-miR-2141	-0.363636	0.115951	-0.363636	0.115951	-0.363636	0.115951	-0.363636	0.115951	-0.363636	0.115951	0.151515	0.545205	0.151515	0.545205	0.151515	0.545205	0.151515	0.545205	0.151515	0.545205	0.212121	0.380705	0.212121	0.380705	0.212121	0.380705	0.212121	0.380705	0.212121	0.380705	-0.030303	0.946559	-0.121212	0.638361	-0.164488	0.475051	0.0861813	0.712671	0.0861813	0.712671	-0.030303	0.946559	0	1	-0.0458029	0.836632	0.0909091	0.737306	0.0606061
mmu-miR-130b	0.0909091	0.737306	0.0909091	0.737306	0.0909091	0.737306	0.0909091	0.737306	0.0909091	0.737306	0.181818	0.459024	0.181818	0.459024	0.181818	0.459024	0.181818	0.459024	0.181818	0.459024	0.121212	0.638361	0.121212	0.638361	0.121212	0.638361	0.121212	0.638361	0.121212	0.638361	-0.181818	0.459024	-0.212121	0.380705	0.13159	0.567709	0.0861813	0.712671	0.0861813	0.712671	-0.363636	0.115951	-0.333333	0.15259	-0.137409	0.536174	-0.242424	0.31081	0.212121
mmu-miR-497	-0.242424	0.31081	-0.242424	0.31081	-0.242424	0.31081	-0.242424	0.31081	-0.242424	0.31081	0.212121	0.380705	0.212121	0.380705	0.212121	0.380705	0.212121	0.380705	0.212121	0.380705	0.0909091	0.737306	0.0909091	0.737306	0.0909091	0.737306	0.0909091	0.737306	0.0909091	0.737306	-0.333333	0.15259	0.0606061	0.840588	-0.0657952	0.775097	-0.224071	0.338312	-0.224071	0.338312	0.212121	0.380705	0.242424	0.31081	0.25955	0.242612	0.151515	0.545205	0
mmu-miR-410	0.121212	0.638361	0.121212	0.638361	0.121212	0.638361	0.121212	0.638361	0.121212	0.638361	0.393939	0.0863171	0.393939	0.0863171	0.393939	0.0863171	0.393939	0.0863171	0.393939	0.0863171	0.212121	0.380705	0.212121	0.380705	0.212121	0.380705	0.212121	0.380705	0.212121	0.380705	-0.515152	0.0209804	-0.0606061	0.840588	0.0328976	0.886403	-0.0861813	0.712671	-0.0861813	0.712671	0.030303	0.946559	-0.0606061	0.840588	0.32062	0.148902	-0.151515	0.545205	0.484848
mmu-miR-376b	0.0606061	0.840588	0.0606061	0.840588	0.0606061	0.840588	0.0606061	0.840588	0.0606061	0.840588	0.515152	0.0209804	0.515152	0.0209804	0.515152	0.0209804	0.515152	0.0209804	0.515152	0.0209804	0.151515	0.545205	0.151515	0.545205	0.151515	0.545205	0.151515	0.545205	0.151515	0.545205	-0.575758	0.00875773	-0.0606061	0.840588	-0.0986928	0.668235	-0.155126	0.507402	-0.155126	0.507402	0.030303	0.946559	-0.0606061	0.840588	0.381691	0.0857312	-0.151515	0.545205	0.484848
mmu-miR-434-3p	0.0606061	0.840588	0.0606061	0.840588	0.0606061	0.840588	0.0606061	0.840588	0.0606061	0.840588	0.333333	0.15259	0.333333	0.15259	0.333333	0.15259	0.333333	0.15259	0.333333	0.15259	0.333333	0.15259	0.333333	0.15259	0.333333	0.15259	0.333333	0.15259	0.333333	0.15259	-0.454545	0.0447369	-0.0606061	0.840588	0.0328976	0.886403	0.0172363	0.941285	0.0172363	0.941285	0.0909091	0.737306	0	1	0.381691	0.0857312	-0.0909091	0.737306	0.424242
mmu-miR-329	-0.0606061	0.840588	-0.0606061	0.840588	-0.0606061	0.840588	-0.0606061	0.840588	-0.0606061	0.840588	0.272727	0.24958	0.272727	0.24958	0.272727	0.24958	0.272727	0.24958	0.272727	0.24958	0.212121	0.380705	0.212121	0.380705	0.212121	0.380705	0.212121	0.380705	0.212121	0.380705	-0.393939	0.0863171	0.0606061	0.840588	-0.0657952	0.775097	-0.120654	0.606148	-0.120654	0.606148	0.272727	0.24958	0.181818	0.459024	0.381691	0.0857312	0.0909091	0.737306	0.242424
mmu-miR-137	0.121212	0.638361	0.121212	0.638361	0.121212	0.638361	0.121212	0.638361	0.121212	0.638361	0.454545	0.0447369	0.454545	0.0447369	0.454545	0.0447369	0.454545	0.0447369	0.454545	0.0447369	0.212121	0.380705	0.212121	0.380705	0.212121	0.380705	0.212121	0.380705	0.212121	0.380705	-0.636364	0.00318165	-0.0606061	0.840588	-0.0986928	0.668235	-0.155126	0.507402	-0.155126	0.507402	0.030303	0.946559	-0.0606061	0.840588	0.32062	0.148902	-0.151515	0.545205	0.545455
mmu-miR-18a	0	1	0	1	0	1	0	1	0	1	0.272727	0.24958	0.272727	0.24958	0.272727	0.24958	0.272727	0.24958	0.272727	0.24958	0.333333	0.15259	0.333333	0.15259	0.333333	0.15259	0.333333	0.15259	0.333333	0.15259	-0.212121	0.380705	-0.484848	0.0310502	-0.0657952	0.775097	-0.0172363	0.941285	-0.0172363	0.941285	-0.454545	0.0447369	-0.484848	0.0310502	0.0152676	0.945201	-0.393939	0.0863171	0.242424
mmu-miR-1965	0.0606061	0.840588	0.0606061	0.840588	0.0606061	0.840588	0.0606061	0.840588	0.0606061	0.840588	0.151515	0.545205	0.151515	0.545205	0.151515	0.545205	0.151515	0.545205	0.151515	0.545205	-0.0909091	0.737306	-0.0909091	0.737306	-0.0909091	0.737306	-0.0909091	0.737306	-0.0909091	0.737306	-0.272727	0.24958	0.181818	0.459024	-0.164488	0.475051	-0.120654	0.606148	-0.120654	0.606148	0.212121	0.380705	0.242424	0.31081	-0.0763381	0.731093	0.272727	0.24958	0.0606061
mmu-miR-350	0.242424	0.31081	0.242424	0.31081	0.242424	0.31081	0.242424	0.31081	0.242424	0.31081	0.333333	0.15259	0.333333	0.15259	0.333333	0.15259	0.333333	0.15259	0.333333	0.15259	0.151515	0.545205	0.151515	0.545205	0.151515	0.545205	0.151515	0.545205	0.151515	0.545205	-0.454545	0.0447369	-0.121212	0.638361	-0.296078	0.198543	-0.189599	0.417827	-0.189599	0.417827	-0.030303	0.946559	-0.121212	0.638361	0.351155	0.113903	-0.212121	0.380705	0.545455
mmu-miR-804	-0.30303	0.19695	-0.30303	0.19695	-0.30303	0.19695	-0.30303	0.19695	-0.30303	0.19695	-0.212121	0.380705	-0.212121	0.380705	-0.212121	0.380705	-0.212121	0.380705	-0.212121	0.380705	0.0909091	0.737306	0.0909091	0.737306	0.0909091	0.737306	0.0909091	0.737306	0.0909091	0.737306	0.333333	0.15259	0	1	0.0657952	0.775097	0.120654	0.606148	0.120654	0.606148	-0.030303	0.946559	0.0606061	0.840588	-0.137409	0.536174	0.151515	0.545205	-0.30303
mmu-miR-382	0.242424	0.31081	0.242424	0.31081	0.242424	0.31081	0.242424	0.31081	0.242424	0.31081	0.272727	0.24958	0.272727	0.24958	0.272727	0.24958	0.272727	0.24958	0.272727	0.24958	0.151515	0.545205	0.151515	0.545205	0.151515	0.545205	0.151515	0.545205	0.151515	0.545205	-0.393939	0.0863171	-0.121212	0.638361	-0.0657952	0.775097	-0.189599	0.417827	-0.189599	0.417827	-0.030303	0.946559	-0.121212	0.638361	0.25955	0.242612	-0.212121	0.380705	0.424242
mmu-miR-338-3p	0.181818	0.459024	0.181818	0.459024	0.181818	0.459024	0.181818	0.459024	0.181818	0.459024	-0.0909091	0.737306	-0.0909091	0.737306	-0.0909091	0.737306	-0.0909091	0.737306	-0.0909091	0.737306	-0.030303	0.946559	-0.030303	0.946559	-0.030303	0.946559	-0.030303	0.946559	-0.030303	0.946559	-0.030303	0.946559	-0.121212	0.638361	0.0986928	0.668235	-0.0861813	0.712671	-0.0861813	0.712671	-0.030303	0.946559	-0.121212	0.638361	0.137409	0.536174	-0.212121	0.380705	0.121212
mmu-miR-377	-0.0909091	0.737306	-0.0909091	0.737306	-0.0909091	0.737306	-0.0909091	0.737306	-0.0909091	0.737306	0.424242	0.0628691	0.424242	0.0628691	0.424242	0.0628691	0.424242	0.0628691	0.424242	0.0628691	0.242424	0.31081	0.242424	0.31081	0.242424	0.31081	0.242424	0.31081	0.242424	0.31081	-0.545455	0.0137708	0.0909091	0.737306	0.13159	0.567709	0.0172363	0.941285	0.0172363	0.941285	0.121212	0.638361	0.0909091	0.737306	0.167944	0.449603	0.0606061	0.840588	0.272727
mmu-miR-376c	0.030303	0.946559	0.030303	0.946559	0.030303	0.946559	0.030303	0.946559	0.030303	0.946559	0.30303	0.19695	0.30303	0.19695	0.30303	0.19695	0.30303	0.19695	0.30303	0.19695	0.30303	0.19695	0.30303	0.19695	0.30303	0.19695	0.30303	0.19695	0.30303	0.19695	-0.484848	0.0310502	-0.030303	0.946559	0.230283	0.317311	0.0517088	0.825121	0.0517088	0.825121	0	1	-0.0909091	0.737306	0.229014	0.302534	-0.181818	0.459024	0.393939
mmu-miR-324-5p	0.181818	0.459024	0.181818	0.459024	0.181818	0.459024	0.181818	0.459024	0.181818	0.459024	0.393939	0.0863171	0.393939	0.0863171	0.393939	0.0863171	0.393939	0.0863171	0.393939	0.0863171	0.0909091	0.737306	0.0909091	0.737306	0.0909091	0.737306	0.0909091	0.737306	0.0909091	0.737306	-0.454545	0.0447369	-0.121212	0.638361	-0.328976	0.153127	-0.327489	0.161684	-0.327489	0.161684	0.0909091	0.737306	0	1	0.412226	0.0634782	-0.0909091	0.737306	0.484848
mmu-miR-301b	-0.30303	0.19695	-0.30303	0.19695	-0.30303	0.19695	-0.30303	0.19695	-0.30303	0.19695	0.212121	0.380705	0.212121	0.380705	0.212121	0.380705	0.212121	0.380705	0.212121	0.380705	0.151515	0.545205	0.151515	0.545205	0.151515	0.545205	0.151515	0.545205	0.151515	0.545205	-0.272727	0.24958	0.181818	0.459024	0.0657952	0.775097	0.155126	0.507402	0.155126	0.507402	0.0909091	0.737306	0.121212	0.638361	0.198479	0.371565	0.0909091	0.737306	0.0606061
mmu-miR-872	0.30303	0.19695	0.30303	0.19695	0.30303	0.19695	0.30303	0.19695	0.30303	0.19695	0.333333	0.15259	0.333333	0.15259	0.333333	0.15259	0.333333	0.15259	0.333333	0.15259	0.212121	0.380705	0.212121	0.380705	0.212121	0.380705	0.212121	0.380705	0.212121	0.380705	-0.393939	0.0863171	-0.363636	0.115951	-0.296078	0.198543	-0.258544	0.26924	-0.258544	0.26924	-0.212121	0.380705	-0.242424	0.31081	0.25955	0.242612	-0.272727	0.24958	0.484848
mmu-miR-345-5p	-0.0606061	0.840588	-0.0606061	0.840588	-0.0606061	0.840588	-0.0606061	0.840588	-0.0606061	0.840588	-0.212121	0.380705	-0.212121	0.380705	-0.212121	0.380705	-0.212121	0.380705	-0.212121	0.380705	-0.272727	0.24958	-0.272727	0.24958	-0.272727	0.24958	-0.272727	0.24958	-0.272727	0.24958	0.393939	0.0863171	-0.121212	0.638361	-0.0657952	0.775097	-0.155126	0.507402	-0.155126	0.507402	-0.0909091	0.737306	0	1	-0.503831	0.023315	0.030303	0.946559	-0.30303
mmu-miR-154	0	1	0	1	0	1	0	1	0	1	0.454545	0.0447369	0.454545	0.0447369	0.454545	0.0447369	0.454545	0.0447369	0.454545	0.0447369	0.0909091	0.737306	0.0909091	0.737306	0.0909091	0.737306	0.0909091	0.737306	0.0909091	0.737306	-0.515152	0.0209804	0.0606061	0.840588	-0.0986928	0.668235	-0.224071	0.338312	-0.224071	0.338312	0.151515	0.545205	0.0606061	0.840588	0.32062	0.148902	-0.030303	0.946559	0.363636
mmu-miR-34a	-0.272727	0.24958	-0.272727	0.24958	-0.272727	0.24958	-0.272727	0.24958	-0.272727	0.24958	-0.0606061	0.840588	-0.0606061	0.840588	-0.0606061	0.840588	-0.0606061	0.840588	-0.0606061	0.840588	-0.121212	0.638361	-0.121212	0.638361	-0.121212	0.638361	-0.121212	0.638361	-0.121212	0.638361	0.0606061	0.840588	0.515152	0.0209804	0.328976	0.153127	0.293016	0.210525	0.293016	0.210525	0.30303	0.19695	0.333333	0.15259	-0.137409	0.536174	0.424242	0.0628691	-0.272727
mmu-miR-532-5p	0.25955	0.242612	0.25955	0.242612	0.25955	0.242612	0.25955	0.242612	0.25955	0.242612	-0.0763381	0.731093	-0.0763381	0.731093	-0.0763381	0.731093	-0.0763381	0.731093	-0.0763381	0.731093	0.167944	0.449603	0.167944	0.449603	0.167944	0.449603	0.167944	0.449603	0.167944	0.449603	-0.167944	0.449603	-0.137409	0.536174	0.0165748	0.942933	0.10421	0.657871	0.10421	0.657871	-0.229014	0.302534	-0.25955	0.242612	0.0923077	0.679336	-0.229014	0.302534	0.381691
mmu-miR-221	0.030303	0.946559	0.030303	0.946559	0.030303	0.946559	0.030303	0.946559	0.030303	0.946559	0.424242	0.0628691	0.424242	0.0628691	0.424242	0.0628691	0.424242	0.0628691	0.424242	0.0628691	0.181818	0.459024	0.181818	0.459024	0.181818	0.459024	0.181818	0.459024	0.181818	0.459024	-0.484848	0.0310502	-0.030303	0.946559	-0.230283	0.317311	-0.224071	0.338312	-0.224071	0.338312	0.0606061	0.840588	0.030303	0.946559	0.412226	0.0634782	0	1	0.333333
mmu-miR-129-3p	0.333333	0.15259	0.333333	0.15259	0.333333	0.15259	0.333333	0.15259	0.333333	0.15259	0.363636	0.115951	0.363636	0.115951	0.363636	0.115951	0.363636	0.115951	0.363636	0.115951	0.0606061	0.840588	0.0606061	0.840588	0.0606061	0.840588	0.0606061	0.840588	0.0606061	0.840588	-0.545455	0.0137708	-0.030303	0.946559	-0.0986928	0.668235	-0.189599	0.417827	-0.189599	0.417827	0.0606061	0.840588	-0.030303	0.946559	0.290085	0.191569	-0.121212	0.638361	0.515152
mmu-miR-214	0.151515	0.545205	0.151515	0.545205	0.151515	0.545205	0.151515	0.545205	0.151515	0.545205	0.424242	0.0628691	0.424242	0.0628691	0.424242	0.0628691	0.424242	0.0628691	0.424242	0.0628691	0.121212	0.638361	0.121212	0.638361	0.121212	0.638361	0.121212	0.638361	0.121212	0.638361	-0.484848	0.0310502	-0.0909091	0.737306	-0.197386	0.391366	-0.293016	0.210525	-0.293016	0.210525	0.0606061	0.840588	-0.030303	0.946559	0.351155	0.113903	-0.121212	0.638361	0.393939
mmu-miR-135a	0.181818	0.459024	0.181818	0.459024	0.181818	0.459024	0.181818	0.459024	0.181818	0.459024	0.515152	0.0209804	0.515152	0.0209804	0.515152	0.0209804	0.515152	0.0209804	0.515152	0.0209804	0.030303	0.946559	0.030303	0.946559	0.030303	0.946559	0.030303	0.946559	0.030303	0.946559	-0.515152	0.0209804	0	1	-0.13159	0.567709	-0.189599	0.417827	-0.189599	0.417827	0.0909091	0.737306	0	1	0.25955	0.242612	-0.0909091	0.737306	0.424242
mmu-miR-128	-0.030303	0.946559	-0.030303	0.946559	-0.030303	0.946559	-0.030303	0.946559	-0.030303	0.946559	0.242424	0.31081	0.242424	0.31081	0.242424	0.31081	0.242424	0.31081	0.242424	0.31081	0.30303	0.19695	0.30303	0.19695	0.30303	0.19695	0.30303	0.19695	0.30303	0.19695	-0.424242	0.0628691	-0.212121	0.380705	0	1	-0.0517088	0.825121	-0.0517088	0.825121	-0.121212	0.638361	-0.151515	0.545205	0.290085	0.191569	-0.121212	0.638361	0.393939
mmu-miR-381	0.272727	0.24958	0.272727	0.24958	0.272727	0.24958	0.272727	0.24958	0.272727	0.24958	0.181818	0.459024	0.181818	0.459024	0.181818	0.459024	0.181818	0.459024	0.181818	0.459024	0	1	0	1	0	1	0	1	0	1	-0.363636	0.115951	-0.0909091	0.737306	0.0328976	0.886403	-0.155126	0.507402	-0.155126	0.507402	0	1	-0.0909091	0.737306	0.167944	0.449603	-0.121212	0.638361	0.333333
mmu-miR-138	0.212121	0.380705	0.212121	0.380705	0.212121	0.380705	0.212121	0.380705	0.212121	0.380705	0.545455	0.0137708	0.545455	0.0137708	0.545455	0.0137708	0.545455	0.0137708	0.545455	0.0137708	0.0606061	0.840588	0.0606061	0.840588	0.0606061	0.840588	0.0606061	0.840588	0.0606061	0.840588	-0.484848	0.0310502	-0.030303	0.946559	-0.197386	0.391366	-0.258544	0.26924	-0.258544	0.26924	0.0606061	0.840588	-0.030303	0.946559	0.229014	0.302534	-0.121212	0.638361	0.454545
mmu-miR-124	0.181818	0.459024	0.181818	0.459024	0.181818	0.459024	0.181818	0.459024	0.181818	0.459024	0.333333	0.15259	0.333333	0.15259	0.333333	0.15259	0.333333	0.15259	0.333333	0.15259	0.212121	0.380705	0.212121	0.380705	0.212121	0.380705	0.212121	0.380705	0.212121	0.380705	-0.515152	0.0209804	-0.121212	0.638361	0	1	-0.0517088	0.825121	-0.0517088	0.825121	-0.0909091	0.737306	-0.181818	0.459024	0.25955	0.242612	-0.272727	0.24958	0.545455
mmu-miR-495	0.030303	0.946559	0.030303	0.946559	0.030303	0.946559	0.030303	0.946559	0.030303	0.946559	0.545455	0.0137708	0.545455	0.0137708	0.545455	0.0137708	0.545455	0.0137708	0.545455	0.0137708	0.242424	0.31081	0.242424	0.31081	0.242424	0.31081	0.242424	0.31081	0.242424	0.31081	-0.727273	0.000498884	0.030303	0.946559	-0.0986928	0.668235	-0.0861813	0.712671	-0.0861813	0.712671	0.121212	0.638361	0.030303	0.946559	0.412226	0.0634782	-0.0606061	0.840588	0.515152
mmu-miR-300	0.181818	0.459024	0.181818	0.459024	0.181818	0.459024	0.181818	0.459024	0.181818	0.459024	0.151515	0.545205	0.151515	0.545205	0.151515	0.545205	0.151515	0.545205	0.151515	0.545205	0.0909091	0.737306	0.0909091	0.737306	0.0909091	0.737306	0.0909091	0.737306	0.0909091	0.737306	-0.272727	0.24958	-0.121212	0.638361	0	1	-0.189599	0.417827	-0.189599	0.417827	0.030303	0.946559	0	1	0.198479	0.371565	-0.030303	0.946559	0.242424
mmu-miR-3471	-0.242424	0.31081	-0.242424	0.31081	-0.242424	0.31081	-0.242424	0.31081	-0.242424	0.31081	-0.272727	0.24958	-0.272727	0.24958	-0.272727	0.24958	-0.272727	0.24958	-0.272727	0.24958	-0.0909091	0.737306	-0.0909091	0.737306	-0.0909091	0.737306	-0.0909091	0.737306	-0.0909091	0.737306	0.393939	0.0863171	0	1	0.0986928	0.668235	-0.0172363	0.941285	-0.0172363	0.941285	0.030303	0.946559	0.121212	0.638361	-0.473296	0.0331085	0.212121	0.380705	-0.424242
mmu-miR-204	0.30303	0.19695	0.30303	0.19695	0.30303	0.19695	0.30303	0.19695	0.30303	0.19695	0.272727	0.24958	0.272727	0.24958	0.272727	0.24958	0.272727	0.24958	0.272727	0.24958	0.0909091	0.737306	0.0909091	0.737306	0.0909091	0.737306	0.0909091	0.737306	0.0909091	0.737306	-0.454545	0.0447369	-0.181818	0.459024	-0.164488	0.475051	-0.224071	0.338312	-0.224071	0.338312	-0.0909091	0.737306	-0.181818	0.459024	0.381691	0.0857312	-0.272727	0.24958	0.484848
mmu-miR-489	-0.333333	0.15259	-0.333333	0.15259	-0.333333	0.15259	-0.333333	0.15259	-0.333333	0.15259	-0.0606061	0.840588	-0.0606061	0.840588	-0.0606061	0.840588	-0.0606061	0.840588	-0.0606061	0.840588	0.0606061	0.840588	0.0606061	0.840588	0.0606061	0.840588	0.0606061	0.840588	0.0606061	0.840588	0.121212	0.638361	0.151515	0.545205	0.197386	0.391366	0.155126	0.507402	0.155126	0.507402	0.121212	0.638361	0.212121	0.380705	-0.198479	0.371565	0.30303	0.19695	-0.272727
mmu-miR-2134	-0.030303	0.946559	-0.030303	0.946559	-0.030303	0.946559	-0.030303	0.946559	-0.030303	0.946559	0.0606061	0.840588	0.0606061	0.840588	0.0606061	0.840588	0.0606061	0.840588	0.0606061	0.840588	0	1	0	1	0	1	0	1	0	1	-0.121212	0.638361	0.0909091	0.737306	0.164488	0.475051	0.361961	0.121926	0.361961	0.121926	-0.121212	0.638361	-0.0909091	0.737306	-0.167944	0.449603	0	1	0.212121
mmu-miR-1929	-0.151515	0.545205	-0.151515	0.545205	-0.151515	0.545205	-0.151515	0.545205	-0.151515	0.545205	-0.181818	0.459024	-0.181818	0.459024	-0.181818	0.459024	-0.181818	0.459024	-0.181818	0.459024	0	1	0	1	0	1	0	1	0	1	0.181818	0.459024	0.151515	0.545205	0.427669	0.0632908	0.396434	0.090256	0.396434	0.090256	0	1	0.0909091	0.737306	-0.25955	0.242612	0.181818	0.459024	-0.212121
mmu-miR-181c	0.030303	0.946559	0.030303	0.946559	0.030303	0.946559	0.030303	0.946559	0.030303	0.946559	0.363636	0.115951	0.363636	0.115951	0.363636	0.115951	0.363636	0.115951	0.363636	0.115951	0.121212	0.638361	0.121212	0.638361	0.121212	0.638361	0.121212	0.638361	0.121212	0.638361	-0.545455	0.0137708	-0.030303	0.946559	-0.0328976	0.886403	0.0517088	0.825121	0.0517088	0.825121	0	1	-0.0909091	0.737306	0.32062	0.148902	-0.181818	0.459024	0.454545
mmu-miR-202-3p	-0.030303	0.946559	-0.030303	0.946559	-0.030303	0.946559	-0.030303	0.946559	-0.030303	0.946559	-0.242424	0.31081	-0.242424	0.31081	-0.242424	0.31081	-0.242424	0.31081	-0.242424	0.31081	-0.121212	0.638361	-0.121212	0.638361	-0.121212	0.638361	-0.121212	0.638361	-0.121212	0.638361	0.363636	0.115951	0.151515	0.545205	0	1	-0.0517088	0.825121	-0.0517088	0.825121	0.181818	0.459024	0.272727	0.24958	-0.32062	0.148902	0.363636	0.115951	-0.333333
mmu-miR-672	-0.272727	0.24958	-0.272727	0.24958	-0.272727	0.24958	-0.272727	0.24958	-0.272727	0.24958	-0.484848	0.0310502	-0.484848	0.0310502	-0.484848	0.0310502	-0.484848	0.0310502	-0.484848	0.0310502	-0.0606061	0.840588	-0.0606061	0.840588	-0.0606061	0.840588	-0.0606061	0.840588	-0.0606061	0.840588	0.545455	0.0137708	-0.030303	0.946559	0.164488	0.475051	0.258544	0.26924	0.258544	0.26924	-0.181818	0.459024	-0.0909091	0.737306	-0.351155	0.113903	0	1	-0.454545
mmu-miR-190	0.242424	0.31081	0.242424	0.31081	0.242424	0.31081	0.242424	0.31081	0.242424	0.31081	0.030303	0.946559	0.030303	0.946559	0.030303	0.946559	0.030303	0.946559	0.030303	0.946559	0.151515	0.545205	0.151515	0.545205	0.151515	0.545205	0.151515	0.545205	0.151515	0.545205	-0.272727	0.24958	0	1	0.0328976	0.886403	0.189599	0.417827	0.189599	0.417827	-0.030303	0.946559	-0.121212	0.638361	0.25955	0.242612	-0.212121	0.380705	0.363636
mmu-miR-1198	-0.181818	0.459024	-0.181818	0.459024	-0.181818	0.459024	-0.181818	0.459024	-0.181818	0.459024	-0.030303	0.946559	-0.030303	0.946559	-0.030303	0.946559	-0.030303	0.946559	-0.030303	0.946559	0.212121	0.380705	0.212121	0.380705	0.212121	0.380705	0.212121	0.380705	0.212121	0.380705	0.151515	0.545205	-0.30303	0.19695	-0.230283	0.317311	-0.120654	0.606148	-0.120654	0.606148	-0.212121	0.380705	-0.121212	0.638361	0.167944	0.449603	-0.030303	0.946559	0
mmu-miR-433	0.151515	0.545205	0.151515	0.545205	0.151515	0.545205	0.151515	0.545205	0.151515	0.545205	0.30303	0.19695	0.30303	0.19695	0.30303	0.19695	0.30303	0.19695	0.30303	0.19695	0.242424	0.31081	0.242424	0.31081	0.242424	0.31081	0.242424	0.31081	0.242424	0.31081	-0.484848	0.0310502	-0.151515	0.545205	-0.0986928	0.668235	-0.224071	0.338312	-0.224071	0.338312	0	1	-0.0909091	0.737306	0.351155	0.113903	-0.181818	0.459024	0.515152
mmu-miR-674	0.0606061	0.840588	0.0606061	0.840588	0.0606061	0.840588	0.0606061	0.840588	0.0606061	0.840588	0.333333	0.15259	0.333333	0.15259	0.333333	0.15259	0.333333	0.15259	0.333333	0.15259	0.272727	0.24958	0.272727	0.24958	0.272727	0.24958	0.272727	0.24958	0.272727	0.24958	-0.393939	0.0863171	-0.363636	0.115951	-0.13159	0.567709	-0.0861813	0.712671	-0.0861813	0.712671	-0.212121	0.380705	-0.242424	0.31081	0.290085	0.191569	-0.272727	0.24958	0.424242
mmu-miR-296-5p	0.121212	0.638361	0.121212	0.638361	0.121212	0.638361	0.121212	0.638361	0.121212	0.638361	0.454545	0.0447369	0.454545	0.0447369	0.454545	0.0447369	0.454545	0.0447369	0.454545	0.0447369	0.212121	0.380705	0.212121	0.380705	0.212121	0.380705	0.212121	0.380705	0.212121	0.380705	-0.575758	0.00875773	-0.0606061	0.840588	-0.13159	0.567709	-0.120654	0.606148	-0.120654	0.606148	0.030303	0.946559	-0.0606061	0.840588	0.32062	0.148902	-0.151515	0.545205	0.545455
mmu-miR-181b+mmu-miR-181d	-0.0606061	0.840588	-0.0606061	0.840588	-0.0606061	0.840588	-0.0606061	0.840588	-0.0606061	0.840588	0.151515	0.545205	0.151515	0.545205	0.151515	0.545205	0.151515	0.545205	0.151515	0.545205	0.272727	0.24958	0.272727	0.24958	0.272727	0.24958	0.272727	0.24958	0.272727	0.24958	-0.272727	0.24958	-0.0606061	0.840588	-0.13159	0.567709	0.0517088	0.825121	0.0517088	0.825121	-0.030303	0.946559	-0.121212	0.638361	0.442761	0.0462291	-0.212121	0.380705	0.30303
mmu-miR-714	-0.333333	0.15259	-0.333333	0.15259	-0.333333	0.15259	-0.333333	0.15259	-0.333333	0.15259	-0.0606061	0.840588	-0.0606061	0.840588	-0.0606061	0.840588	-0.0606061	0.840588	-0.0606061	0.840588	0	1	0	1	0	1	0	1	0	1	0.181818	0.459024	0.151515	0.545205	0.0657952	0.775097	0.0172363	0.941285	0.0172363	0.941285	0.181818	0.459024	0.272727	0.24958	-0.229014	0.302534	0.363636	0.115951	-0.333333
mmu-miR-33	0.151515	0.545205	0.151515	0.545205	0.151515	0.545205	0.151515	0.545205	0.151515	0.545205	0.0606061	0.840588	0.0606061	0.840588	0.0606061	0.840588	0.0606061	0.840588	0.0606061	0.840588	0.181818	0.459024	0.181818	0.459024	0.181818	0.459024	0.181818	0.459024	0.181818	0.459024	-0.242424	0.31081	0.030303	0.946559	0.230283	0.317311	0.120654	0.606148	0.120654	0.606148	0	1	-0.0909091	0.737306	0.106873	0.630417	-0.0606061	0.840588	0.272727
mmu-miR-335-3p	0.151515	0.545205	0.151515	0.545205	0.151515	0.545205	0.151515	0.545205	0.151515	0.545205	0.424242	0.0628691	0.424242	0.0628691	0.424242	0.0628691	0.424242	0.0628691	0.424242	0.0628691	0.181818	0.459024	0.181818	0.459024	0.181818	0.459024	0.181818	0.459024	0.181818	0.459024	-0.666667	0.00180328	-0.030303	0.946559	-0.0328976	0.886403	-0.0172363	0.941285	-0.0172363	0.941285	0	1	-0.0909091	0.737306	0.473296	0.0331085	-0.181818	0.459024	0.575758
mmu-miR-690	0.0606061	0.840588	0.0606061	0.840588	0.0606061	0.840588	0.0606061	0.840588	0.0606061	0.840588	0.0909091	0.737306	0.0909091	0.737306	0.0909091	0.737306	0.0909091	0.737306	0.0909091	0.737306	0.454545	0.0447369	0.454545	0.0447369	0.454545	0.0447369	0.454545	0.0447369	0.454545	0.0447369	-0.272727	0.24958	-0.30303	0.19695	0.0328976	0.886403	0.293016	0.210525	0.293016	0.210525	-0.393939	0.0863171	-0.424242	0.0628691	0.198479	0.371565	-0.393939	0.0863171	0.545455
mmu-miR-9	0.242424	0.31081	0.242424	0.31081	0.242424	0.31081	0.242424	0.31081	0.242424	0.31081	0.393939	0.0863171	0.393939	0.0863171	0.393939	0.0863171	0.393939	0.0863171	0.393939	0.0863171	0.0909091	0.737306	0.0909091	0.737306	0.0909091	0.737306	0.0909091	0.737306	0.0909091	0.737306	-0.454545	0.0447369	-0.121212	0.638361	-0.263181	0.253098	-0.327489	0.161684	-0.327489	0.161684	-0.030303	0.946559	-0.121212	0.638361	0.32062	0.148902	-0.212121	0.380705	0.424242
mmu-miR-297a+mmu-miR-466f+mmu-miR-669b	-0.424242	0.0628691	-0.424242	0.0628691	-0.424242	0.0628691	-0.424242	0.0628691	-0.424242	0.0628691	-0.030303	0.946559	-0.030303	0.946559	-0.030303	0.946559	-0.030303	0.946559	-0.030303	0.946559	0.0909091	0.737306	0.0909091	0.737306	0.0909091	0.737306	0.0909091	0.737306	0.0909091	0.737306	0.0909091	0.737306	0.0606061	0.840588	0.0986928	0.668235	0.0172363	0.941285	0.0172363	0.941285	0.151515	0.545205	0.181818	0.459024	-0.0763381	0.731093	0.272727	0.24958	-0.30303
mmu-miR-431	0.181818	0.459024	0.181818	0.459024	0.181818	0.459024	0.181818	0.459024	0.181818	0.459024	0.393939	0.0863171	0.393939	0.0863171	0.393939	0.0863171	0.393939	0.0863171	0.393939	0.0863171	0.030303	0.946559	0.030303	0.946559	0.030303	0.946559	0.030303	0.946559	0.030303	0.946559	-0.454545	0.0447369	-0.121212	0.638361	-0.13159	0.567709	-0.258544	0.26924	-0.258544	0.26924	0.030303	0.946559	-0.0606061	0.840588	0.25955	0.242612	-0.151515	0.545205	0.363636
mmu-miR-467f	-0.0909091	0.737306	-0.0909091	0.737306	-0.0909091	0.737306	-0.0909091	0.737306	-0.0909091	0.737306	-0.181818	0.459024	-0.181818	0.459024	-0.181818	0.459024	-0.181818	0.459024	-0.181818	0.459024	-0.424242	0.0628691	-0.424242	0.0628691	-0.424242	0.0628691	-0.424242	0.0628691	-0.424242	0.0628691	0.30303	0.19695	0.212121	0.380705	0.164488	0.475051	0.120654	0.606148	0.120654	0.606148	0.181818	0.459024	0.272727	0.24958	-0.717578	0.00123568	0.30303	0.19695	-0.454545
mmu-miR-500	-0.0606061	0.840588	-0.0606061	0.840588	-0.0606061	0.840588	-0.0606061	0.840588	-0.0606061	0.840588	0.393939	0.0863171	0.393939	0.0863171	0.393939	0.0863171	0.393939	0.0863171	0.393939	0.0863171	0.030303	0.946559	0.030303	0.946559	0.030303	0.946559	0.030303	0.946559	0.030303	0.946559	-0.515152	0.0209804	0.242424	0.31081	-0.0657952	0.775097	-0.0172363	0.941285	-0.0172363	0.941285	0.272727	0.24958	0.242424	0.31081	0.0458029	0.836632	0.212121	0.380705	0.181818
mmu-miR-379	0	1	0	1	0	1	0	1	0	1	0.393939	0.0863171	0.393939	0.0863171	0.393939	0.0863171	0.393939	0.0863171	0.393939	0.0863171	0.333333	0.15259	0.333333	0.15259	0.333333	0.15259	0.333333	0.15259	0.333333	0.15259	-0.515152	0.0209804	-0.0606061	0.840588	0.0328976	0.886403	0.0517088	0.825121	0.0517088	0.825121	0.030303	0.946559	-0.0606061	0.840588	0.381691	0.0857312	-0.151515	0.545205	0.484848
mmu-miR-2138	-0.242424	0.31081	-0.242424	0.31081	-0.242424	0.31081	-0.242424	0.31081	-0.242424	0.31081	-0.151515	0.545205	-0.151515	0.545205	-0.151515	0.545205	-0.151515	0.545205	-0.151515	0.545205	0.030303	0.946559	0.030303	0.946559	0.030303	0.946559	0.030303	0.946559	0.030303	0.946559	0.151515	0.545205	0.121212	0.638361	0.197386	0.391366	0.327489	0.161684	0.327489	0.161684	-0.030303	0.946559	0.0606061	0.840588	-0.290085	0.191569	0.151515	0.545205	-0.181818
mmu-miR-139-5p	0	1	0	1	0	1	0	1	0	1	0.272727	0.24958	0.272727	0.24958	0.272727	0.24958	0.272727	0.24958	0.272727	0.24958	0.151515	0.545205	0.151515	0.545205	0.151515	0.545205	0.151515	0.545205	0.151515	0.545205	-0.454545	0.0447369	0.121212	0.638361	0.230283	0.317311	0.293016	0.210525	0.293016	0.210525	-0.030303	0.946559	-0.0606061	0.840588	0.0763381	0.731093	-0.030303	0.946559	0.363636
mmu-miR-190b	0.0606061	0.840588	0.0606061	0.840588	0.0606061	0.840588	0.0606061	0.840588	0.0606061	0.840588	0.393939	0.0863171	0.393939	0.0863171	0.393939	0.0863171	0.393939	0.0863171	0.393939	0.0863171	0.333333	0.15259	0.333333	0.15259	0.333333	0.15259	0.333333	0.15259	0.333333	0.15259	-0.575758	0.00875773	-0.0606061	0.840588	-0.164488	0.475051	-0.0861813	0.712671	-0.0861813	0.712671	0.030303	0.946559	0	1	0.32062	0.148902	-0.030303	0.946559	0.424242
mmu-miR-149	0.0909091	0.737306	0.0909091	0.737306	0.0909091	0.737306	0.0909091	0.737306	0.0909091	0.737306	0.424242	0.0628691	0.424242	0.0628691	0.424242	0.0628691	0.424242	0.0628691	0.424242	0.0628691	0.121212	0.638361	0.121212	0.638361	0.121212	0.638361	0.121212	0.638361	0.121212	0.638361	-0.484848	0.0310502	-0.151515	0.545205	-0.263181	0.253098	-0.327489	0.161684	-0.327489	0.161684	0.0606061	0.840588	-0.030303	0.946559	0.442761	0.0462291	-0.121212	0.638361	0.454545
mmu-miR-1983	0.212121	0.380705	0.212121	0.380705	0.212121	0.380705	0.212121	0.380705	0.212121	0.380705	0.0606061	0.840588	0.0606061	0.840588	0.0606061	0.840588	0.0606061	0.840588	0.0606061	0.840588	0.30303	0.19695	0.30303	0.19695	0.30303	0.19695	0.30303	0.19695	0.30303	0.19695	-0.242424	0.31081	-0.333333	0.15259	-0.13159	0.567709	-0.189599	0.417827	-0.189599	0.417827	-0.242424	0.31081	-0.272727	0.24958	0.229014	0.302534	-0.242424	0.31081	0.333333
mmu-miR-367	-0.0606061	0.840588	-0.0606061	0.840588	-0.0606061	0.840588	-0.0606061	0.840588	-0.0606061	0.840588	-0.333333	0.15259	-0.333333	0.15259	-0.333333	0.15259	-0.333333	0.15259	-0.333333	0.15259	0.030303	0.946559	0.030303	0.946559	0.030303	0.946559	0.030303	0.946559	0.030303	0.946559	0.333333	0.15259	-0.0606061	0.840588	0.328976	0.153127	0.327489	0.161684	0.327489	0.161684	-0.151515	0.545205	-0.0606061	0.840588	-0.351155	0.113903	0.030303	0.946559	-0.242424
mmu-miR-1949	-0.424242	0.0628691	-0.424242	0.0628691	-0.424242	0.0628691	-0.424242	0.0628691	-0.424242	0.0628691	-0.0909091	0.737306	-0.0909091	0.737306	-0.0909091	0.737306	-0.0909091	0.737306	-0.0909091	0.737306	0.0909091	0.737306	0.0909091	0.737306	0.0909091	0.737306	0.0909091	0.737306	0.0909091	0.737306	0.0909091	0.737306	0.30303	0.19695	0.460566	0.0455003	0.327489	0.161684	0.327489	0.161684	0.0909091	0.737306	0.121212	0.638361	-0.0458029	0.836632	0.151515	0.545205	-0.242424
mmu-miR-1933-5p	-0.121212	0.638361	-0.121212	0.638361	-0.121212	0.638361	-0.121212	0.638361	-0.121212	0.638361	0.151515	0.545205	0.151515	0.545205	0.151515	0.545205	0.151515	0.545205	0.151515	0.545205	-0.030303	0.946559	-0.030303	0.946559	-0.030303	0.946559	-0.030303	0.946559	-0.030303	0.946559	-0.030303	0.946559	0.0606061	0.840588	-0.230283	0.317311	-0.0861813	0.712671	-0.0861813	0.712671	0.0909091	0.737306	0.121212	0.638361	0.290085	0.191569	0.0909091	0.737306	-0.0606061
mmu-miR-340-3p	-0.030303	0.946559	-0.030303	0.946559	-0.030303	0.946559	-0.030303	0.946559	-0.030303	0.946559	0.242424	0.31081	0.242424	0.31081	0.242424	0.31081	0.242424	0.31081	0.242424	0.31081	0.30303	0.19695	0.30303	0.19695	0.30303	0.19695	0.30303	0.19695	0.30303	0.19695	-0.424242	0.0628691	-0.151515	0.545205	-0.263181	0.253098	-0.155126	0.507402	-0.155126	0.507402	0.0606061	0.840588	-0.030303	0.946559	0.687043	0.00198114	-0.121212	0.638361	0.333333
mmu-miR-467e	-0.272727	0.24958	-0.272727	0.24958	-0.272727	0.24958	-0.272727	0.24958	-0.272727	0.24958	0.363636	0.115951	0.363636	0.115951	0.363636	0.115951	0.363636	0.115951	0.363636	0.115951	0	1	0	1	0	1	0	1	0	1	-0.181818	0.459024	0.272727	0.24958	0.13159	0.567709	0.120654	0.606148	0.120654	0.606148	0.242424	0.31081	0.272727	0.24958	-0.381691	0.0857312	0.30303	0.19695	-0.0909091
mmu-miR-1959	0.242424	0.31081	0.242424	0.31081	0.242424	0.31081	0.242424	0.31081	0.242424	0.31081	-0.030303	0.946559	-0.030303	0.946559	-0.030303	0.946559	-0.030303	0.946559	-0.030303	0.946559	-0.393939	0.0863171	-0.393939	0.0863171	-0.393939	0.0863171	-0.393939	0.0863171	-0.393939	0.0863171	0.0909091	0.737306	-0.0606061	0.840588	-0.328976	0.153127	-0.499851	0.0326815	-0.499851	0.0326815	0.151515	0.545205	0.181818	0.459024	-0.198479	0.371565	0.212121	0.380705	-0.121212
mmu-miR-2137	-0.030303	0.946559	-0.030303	0.946559	-0.030303	0.946559	-0.030303	0.946559	-0.030303	0.946559	-0.242424	0.31081	-0.242424	0.31081	-0.242424	0.31081	-0.242424	0.31081	-0.242424	0.31081	-0.121212	0.638361	-0.121212	0.638361	-0.121212	0.638361	-0.121212	0.638361	-0.121212	0.638361	0.242424	0.31081	0.030303	0.946559	0.0328976	0.886403	0.224071	0.338312	0.224071	0.338312	-0.0606061	0.840588	0.030303	0.946559	-0.290085	0.191569	0.121212	0.638361	-0.212121
mmu-miR-434-5p	0.121212	0.638361	0.121212	0.638361	0.121212	0.638361	0.121212	0.638361	0.121212	0.638361	0.333333	0.15259	0.333333	0.15259	0.333333	0.15259	0.333333	0.15259	0.333333	0.15259	0.151515	0.545205	0.151515	0.545205	0.151515	0.545205	0.151515	0.545205	0.151515	0.545205	-0.454545	0.0447369	-0.181818	0.459024	-0.164488	0.475051	-0.293016	0.210525	-0.293016	0.210525	-0.030303	0.946559	-0.121212	0.638361	0.442761	0.0462291	-0.212121	0.380705	0.424242
mmu-miR-7b	0.272727	0.24958	0.272727	0.24958	0.272727	0.24958	0.272727	0.24958	0.272727	0.24958	0	1	0	1	0	1	0	1	0	1	0	1	0	1	0	1	0	1	0	1	-0.181818	0.459024	0.151515	0.545205	0.13159	0.567709	0.0861813	0.712671	0.0861813	0.712671	0.242424	0.31081	0.151515	0.545205	0.106873	0.630417	0.121212	0.638361	0.151515
mmu-miR-1953	-0.242424	0.31081	-0.242424	0.31081	-0.242424	0.31081	-0.242424	0.31081	-0.242424	0.31081	-0.151515	0.545205	-0.151515	0.545205	-0.151515	0.545205	-0.151515	0.545205	-0.151515	0.545205	0.151515	0.545205	0.151515	0.545205	0.151515	0.545205	0.151515	0.545205	0.151515	0.545205	0.151515	0.545205	0	1	0.164488	0.475051	0.224071	0.338312	0.224071	0.338312	-0.030303	0.946559	0.0606061	0.840588	-0.106873	0.630417	0.151515	0.545205	-0.242424
mmu-miR-541	0.181818	0.459024	0.181818	0.459024	0.181818	0.459024	0.181818	0.459024	0.181818	0.459024	0.272727	0.24958	0.272727	0.24958	0.272727	0.24958	0.272727	0.24958	0.272727	0.24958	0.030303	0.946559	0.030303	0.946559	0.030303	0.946559	0.030303	0.946559	0.030303	0.946559	-0.393939	0.0863171	-0.121212	0.638361	-0.0328976	0.886403	-0.189599	0.417827	-0.189599	0.417827	-0.030303	0.946559	-0.0606061	0.840588	0.0763381	0.731093	-0.030303	0.946559	0.30303
mmu-miR-362-5p	0.30303	0.19695	0.30303	0.19695	0.30303	0.19695	0.30303	0.19695	0.30303	0.19695	-0.151515	0.545205	-0.151515	0.545205	-0.151515	0.545205	-0.151515	0.545205	-0.151515	0.545205	0.030303	0.946559	0.030303	0.946559	0.030303	0.946559	0.030303	0.946559	0.030303	0.946559	-0.030303	0.946559	0	1	-0.0328976	0.886403	-0.155126	0.507402	-0.155126	0.507402	0.030303	0.946559	0.0606061	0.840588	0.0152676	0.945201	0.151515	0.545205	0
mmu-miR-678	-0.121212	0.638361	-0.121212	0.638361	-0.121212	0.638361	-0.121212	0.638361	-0.121212	0.638361	0.272727	0.24958	0.272727	0.24958	0.272727	0.24958	0.272727	0.24958	0.272727	0.24958	0.333333	0.15259	0.333333	0.15259	0.333333	0.15259	0.333333	0.15259	0.333333	0.15259	-0.393939	0.0863171	0.0606061	0.840588	0.164488	0.475051	0.293016	0.210525	0.293016	0.210525	0.0909091	0.737306	0.0606061	0.840588	0.137409	0.536174	0.0909091	0.737306	0.30303
mmu-miR-669f	0.030303	0.946559	0.030303	0.946559	0.030303	0.946559	0.030303	0.946559	0.030303	0.946559	0.484848	0.0310502	0.484848	0.0310502	0.484848	0.0310502	0.484848	0.0310502	0.484848	0.0310502	0.121212	0.638361	0.121212	0.638361	0.121212	0.638361	0.121212	0.638361	0.121212	0.638361	-0.484848	0.0310502	-0.0909091	0.737306	-0.230283	0.317311	-0.224071	0.338312	-0.224071	0.338312	0.0606061	0.840588	0.030303	0.946559	0.25955	0.242612	0	1	0.393939
mmu-miR-455	0.212121	0.380705	0.212121	0.380705	0.212121	0.380705	0.212121	0.380705	0.212121	0.380705	0.0606061	0.840588	0.0606061	0.840588	0.0606061	0.840588	0.0606061	0.840588	0.0606061	0.840588	0.242424	0.31081	0.242424	0.31081	0.242424	0.31081	0.242424	0.31081	0.242424	0.31081	-0.30303	0.19695	-0.272727	0.24958	-0.0986928	0.668235	-0.0861813	0.712671	-0.0861813	0.712671	-0.121212	0.638361	-0.212121	0.380705	0.381691	0.0857312	-0.30303	0.19695	0.515152
mmu-miR-193b	0.030303	0.946559	0.030303	0.946559	0.030303	0.946559	0.030303	0.946559	0.030303	0.946559	0.30303	0.19695	0.30303	0.19695	0.30303	0.19695	0.30303	0.19695	0.30303	0.19695	0.242424	0.31081	0.242424	0.31081	0.242424	0.31081	0.242424	0.31081	0.242424	0.31081	-0.424242	0.0628691	0.030303	0.946559	-0.263181	0.253098	-0.120654	0.606148	-0.120654	0.606148	0.121212	0.638361	0.030303	0.946559	0.32062	0.148902	0	1	0.393939
mmu-miR-125b-3p	0.0909091	0.737306	0.0909091	0.737306	0.0909091	0.737306	0.0909091	0.737306	0.0909091	0.737306	0.181818	0.459024	0.181818	0.459024	0.181818	0.459024	0.181818	0.459024	0.181818	0.459024	0.30303	0.19695	0.30303	0.19695	0.30303	0.19695	0.30303	0.19695	0.30303	0.19695	-0.363636	0.115951	-0.272727	0.24958	-0.230283	0.317311	-0.224071	0.338312	-0.224071	0.338312	-0.0606061	0.840588	-0.151515	0.545205	0.503831	0.023315	-0.242424	0.31081	0.515152
mmu-miR-764-5p	-0.0606061	0.840588	-0.0606061	0.840588	-0.0606061	0.840588	-0.0606061	0.840588	-0.0606061	0.840588	-0.0909091	0.737306	-0.0909091	0.737306	-0.0909091	0.737306	-0.0909091	0.737306	-0.0909091	0.737306	0.272727	0.24958	0.272727	0.24958	0.272727	0.24958	0.272727	0.24958	0.272727	0.24958	0.151515	0.545205	-0.484848	0.0310502	0.164488	0.475051	0.0517088	0.825121	0.0517088	0.825121	-0.454545	0.0447369	-0.424242	0.0628691	-0.167944	0.449603	-0.333333	0.15259	0.0606061
mmu-miR-542-5p	0.0606061	0.840588	0.0606061	0.840588	0.0606061	0.840588	0.0606061	0.840588	0.0606061	0.840588	0.393939	0.0863171	0.393939	0.0863171	0.393939	0.0863171	0.393939	0.0863171	0.393939	0.0863171	0.333333	0.15259	0.333333	0.15259	0.333333	0.15259	0.333333	0.15259	0.333333	0.15259	-0.454545	0.0447369	-0.242424	0.31081	-0.197386	0.391366	-0.224071	0.338312	-0.224071	0.338312	-0.151515	0.545205	-0.242424	0.31081	0.503831	0.023315	-0.333333	0.15259	0.424242
mmu-miR-676	0.290085	0.191569	0.290085	0.191569	0.290085	0.191569	0.290085	0.191569	0.290085	0.191569	0.351155	0.113903	0.351155	0.113903	0.351155	0.113903	0.351155	0.113903	0.351155	0.113903	0.106873	0.630417	0.106873	0.630417	0.106873	0.630417	0.106873	0.630417	0.106873	0.630417	-0.503831	0.023315	-0.137409	0.536174	-0.215473	0.352067	-0.20842	0.375774	-0.20842	0.375774	-0.0763381	0.731093	-0.167944	0.449603	0.215385	0.334782	-0.198479	0.371565	0.534367
mmu-miR-487b	0.242424	0.31081	0.242424	0.31081	0.242424	0.31081	0.242424	0.31081	0.242424	0.31081	0.454545	0.0447369	0.454545	0.0447369	0.454545	0.0447369	0.454545	0.0447369	0.454545	0.0447369	0.151515	0.545205	0.151515	0.545205	0.151515	0.545205	0.151515	0.545205	0.151515	0.545205	-0.575758	0.00875773	0	1	-0.197386	0.391366	-0.258544	0.26924	-0.258544	0.26924	0.0909091	0.737306	0	1	0.32062	0.148902	-0.0909091	0.737306	0.545455
mmu-miR-708	0.121212	0.638361	0.121212	0.638361	0.121212	0.638361	0.121212	0.638361	0.121212	0.638361	0.393939	0.0863171	0.393939	0.0863171	0.393939	0.0863171	0.393939	0.0863171	0.393939	0.0863171	0.0909091	0.737306	0.0909091	0.737306	0.0909091	0.737306	0.0909091	0.737306	0.0909091	0.737306	-0.515152	0.0209804	0.0606061	0.840588	-0.263181	0.253098	-0.258544	0.26924	-0.258544	0.26924	0.151515	0.545205	0.0606061	0.840588	0.381691	0.0857312	-0.030303	0.946559	0.363636
mmu-miR-1942	-0.242424	0.31081	-0.242424	0.31081	-0.242424	0.31081	-0.242424	0.31081	-0.242424	0.31081	-0.272727	0.24958	-0.272727	0.24958	-0.272727	0.24958	-0.272727	0.24958	-0.272727	0.24958	-0.151515	0.545205	-0.151515	0.545205	-0.151515	0.545205	-0.151515	0.545205	-0.151515	0.545205	0.454545	0.0447369	0.0606061	0.840588	0.164488	0.475051	0.120654	0.606148	0.120654	0.606148	0.030303	0.946559	0.121212	0.638361	-0.595437	0.00734817	0.212121	0.380705	-0.424242
mmu-miR-1928	-0.121212	0.638361	-0.121212	0.638361	-0.121212	0.638361	-0.121212	0.638361	-0.121212	0.638361	-0.333333	0.15259	-0.333333	0.15259	-0.333333	0.15259	-0.333333	0.15259	-0.333333	0.15259	0.212121	0.380705	0.212121	0.380705	0.212121	0.380705	0.212121	0.380705	0.212121	0.380705	0.272727	0.24958	-0.121212	0.638361	0.197386	0.391366	0.224071	0.338312	0.224071	0.338312	-0.212121	0.380705	-0.121212	0.638361	-0.0458029	0.836632	-0.030303	0.946559	-0.121212
mmu-miR-34b-5p	0.333333	0.15259	0.333333	0.15259	0.333333	0.15259	0.333333	0.15259	0.333333	0.15259	0.242424	0.31081	0.242424	0.31081	0.242424	0.31081	0.242424	0.31081	0.242424	0.31081	-0.0606061	0.840588	-0.0606061	0.840588	-0.0606061	0.840588	-0.0606061	0.840588	-0.0606061	0.840588	-0.30303	0.19695	0.0909091	0.737306	-0.361873	0.116083	-0.430906	0.0655692	-0.430906	0.0655692	0.30303	0.19695	0.212121	0.380705	0.137409	0.536174	0.121212	0.638361	0.272727
mmu-miR-1187	-0.0606061	0.840588	-0.0606061	0.840588	-0.0606061	0.840588	-0.0606061	0.840588	-0.0606061	0.840588	-0.0909091	0.737306	-0.0909091	0.737306	-0.0909091	0.737306	-0.0909091	0.737306	-0.0909091	0.737306	-0.0909091	0.737306	-0.0909091	0.737306	-0.0909091	0.737306	-0.0909091	0.737306	-0.0909091	0.737306	0.272727	0.24958	-0.0606061	0.840588	-0.0328976	0.886403	-0.0517088	0.825121	-0.0517088	0.825121	0.151515	0.545205	0.181818	0.459024	-0.442761	0.0462291	0.212121	0.380705	-0.30303
mmu-miR-1981	0.0606061	0.840588	0.0606061	0.840588	0.0606061	0.840588	0.0606061	0.840588	0.0606061	0.840588	0.272727	0.24958	0.272727	0.24958	0.272727	0.24958	0.272727	0.24958	0.272727	0.24958	0.212121	0.380705	0.212121	0.380705	0.212121	0.380705	0.212121	0.380705	0.212121	0.380705	-0.333333	0.15259	-0.121212	0.638361	-0.296078	0.198543	-0.224071	0.338312	-0.224071	0.338312	-0.030303	0.946559	-0.121212	0.638361	0.564902	0.0109852	-0.212121	0.380705	0.363636
mmu-miR-1894-5p	0.181818	0.459024	0.181818	0.459024	0.181818	0.459024	0.181818	0.459024	0.181818	0.459024	-0.272727	0.24958	-0.272727	0.24958	-0.272727	0.24958	-0.272727	0.24958	-0.272727	0.24958	-0.030303	0.946559	-0.030303	0.946559	-0.030303	0.946559	-0.030303	0.946559	-0.030303	0.946559	0.333333	0.15259	-0.30303	0.19695	0.0328976	0.886403	-0.0517088	0.825121	-0.0517088	0.825121	-0.272727	0.24958	-0.181818	0.459024	-0.229014	0.302534	-0.151515	0.545205	-0.0606061
mmu-miR-883a-3p	-0.0606061	0.840588	-0.0606061	0.840588	-0.0606061	0.840588	-0.0606061	0.840588	-0.0606061	0.840588	-0.212121	0.380705	-0.212121	0.380705	-0.212121	0.380705	-0.212121	0.380705	-0.212121	0.380705	-0.030303	0.946559	-0.030303	0.946559	-0.030303	0.946559	-0.030303	0.946559	-0.030303	0.946559	0.393939	0.0863171	-0.242424	0.31081	0.0986928	0.668235	-0.0861813	0.712671	-0.0861813	0.712671	-0.212121	0.380705	-0.121212	0.638361	-0.351155	0.113903	-0.030303	0.946559	-0.242424
mmu-miR-532-3p	-0.181818	0.459024	-0.181818	0.459024	-0.181818	0.459024	-0.181818	0.459024	-0.181818	0.459024	0.272727	0.24958	0.272727	0.24958	0.272727	0.24958	0.272727	0.24958	0.272727	0.24958	0.393939	0.0863171	0.393939	0.0863171	0.393939	0.0863171	0.393939	0.0863171	0.393939	0.0863171	-0.454545	0.0447369	-0.121212	0.638361	-0.0328976	0.886403	-0.0172363	0.941285	-0.0172363	0.941285	0.030303	0.946559	-0.0606061	0.840588	0.534367	0.0161414	-0.151515	0.545205	0.30303
mmu-miR-1941-3p	-0.030303	0.946559	-0.030303	0.946559	-0.030303	0.946559	-0.030303	0.946559	-0.030303	0.946559	0	1	0	1	0	1	0	1	0	1	0.181818	0.459024	0.181818	0.459024	0.181818	0.459024	0.181818	0.459024	0.181818	0.459024	0.0606061	0.840588	-0.151515	0.545205	-0.197386	0.391366	-0.155126	0.507402	-0.155126	0.507402	0.121212	0.638361	0.0909091	0.737306	-0.106873	0.630417	0.121212	0.638361	-0.030303
mmu-miR-187	-0.484848	0.0310502	-0.484848	0.0310502	-0.484848	0.0310502	-0.484848	0.0310502	-0.484848	0.0310502	0.333333	0.15259	0.333333	0.15259	0.333333	0.15259	0.333333	0.15259	0.333333	0.15259	0.212121	0.380705	0.212121	0.380705	0.212121	0.380705	0.212121	0.380705	0.212121	0.380705	-0.212121	0.380705	-0.121212	0.638361	-0.197386	0.391366	-0.0172363	0.941285	-0.0172363	0.941285	0.0909091	0.737306	0.121212	0.638361	-0.0152676	0.945201	0.151515	0.545205	0
mmu-miR-463	0.151515	0.545205	0.151515	0.545205	0.151515	0.545205	0.151515	0.545205	0.151515	0.545205	-0.484848	0.0310502	-0.484848	0.0310502	-0.484848	0.0310502	-0.484848	0.0310502	-0.484848	0.0310502	-0.363636	0.115951	-0.363636	0.115951	-0.363636	0.115951	-0.363636	0.115951	-0.363636	0.115951	0.424242	0.0628691	0.272727	0.24958	0.0986928	0.668235	-0.0517088	0.825121	-0.0517088	0.825121	0.181818	0.459024	0.272727	0.24958	-0.381691	0.0857312	0.30303	0.19695	-0.333333
mmu-miR-411	0.0458029	0.836632	0.0458029	0.836632	0.0458029	0.836632	0.0458029	0.836632	0.0458029	0.836632	0.290085	0.191569	0.290085	0.191569	0.290085	0.191569	0.290085	0.191569	0.290085	0.191569	0.198479	0.371565	0.198479	0.371565	0.198479	0.371565	0.198479	0.371565	0.198479	0.371565	-0.412226	0.0634782	0.0152676	0.945201	-0.314922	0.173801	-0.243157	0.30145	-0.243157	0.30145	0.106873	0.630417	0.0152676	0.945201	0.492308	0.0274798	-0.0763381	0.731093	0.351155
mmu-miR-464	0.0763381	0.731093	0.0763381	0.731093	0.0763381	0.731093	0.0763381	0.731093	0.0763381	0.731093	-0.167944	0.449603	-0.167944	0.449603	-0.167944	0.449603	-0.167944	0.449603	-0.167944	0.449603	0.0152676	0.945201	0.0152676	0.945201	0.0152676	0.945201	0.0152676	0.945201	0.0152676	0.945201	0.229014	0.302534	-0.229014	0.302534	0.0165748	0.942933	-0.0694733	0.767813	-0.0694733	0.767813	-0.137409	0.536174	-0.0458029	0.836632	-0.215385	0.334782	-0.0152676	0.945201	-0.0763381
mmu-miR-323-3p	0.108556	0.628244	0.108556	0.628244	0.108556	0.628244	0.108556	0.628244	0.108556	0.628244	0.418718	0.0618138	0.418718	0.0618138	0.418718	0.0618138	0.418718	0.0618138	0.418718	0.0618138	0.201605	0.368531	0.201605	0.368531	0.201605	0.368531	0.201605	0.368531	0.201605	0.368531	-0.542782	0.0154779	-0.170589	0.446725	-0.151523	0.516895	-0.141135	0.552536	-0.141135	0.552536	-0.0465242	0.835608	-0.139573	0.533585	0.312538	0.165564	-0.232621	0.29947	0.573799
mmu-miR-384-3p	0.0152676	0.945201	0.0152676	0.945201	0.0152676	0.945201	0.0152676	0.945201	0.0152676	0.945201	0.25955	0.242612	0.25955	0.242612	0.25955	0.242612	0.25955	0.242612	0.25955	0.242612	0.0458029	0.836632	0.0458029	0.836632	0.0458029	0.836632	0.0458029	0.836632	0.0458029	0.836632	-0.32062	0.148902	0.167944	0.449603	-0.248623	0.282932	-0.173683	0.460459	-0.173683	0.460459	0.290085	0.191569	0.25955	0.242612	0.276923	0.214936	0.229014	0.302534	0.137409
mmu-miR-759	0	1	0	1	0	1	0	1	0	1	-0.212121	0.380705	-0.212121	0.380705	-0.212121	0.380705	-0.212121	0.380705	-0.212121	0.380705	-0.151515	0.545205	-0.151515	0.545205	-0.151515	0.545205	-0.151515	0.545205	-0.151515	0.545205	0.0909091	0.737306	0.0606061	0.840588	0.394771	0.0864763	0.120654	0.606148	0.120654	0.606148	-0.0909091	0.737306	0	1	-0.167944	0.449603	0.030303	0.946559	-0.181818
mmu-miR-574-5p	-0.0635642	0.779435	-0.0635642	0.779435	-0.0635642	0.779435	-0.0635642	0.779435	-0.0635642	0.779435	0.444949	0.04995	0.444949	0.04995	0.444949	0.04995	0.444949	0.04995	0.444949	0.04995	0.476731	0.0356919	0.476731	0.0356919	0.476731	0.0356919	0.476731	0.0356919	0.476731	0.0356919	-0.635642	0.0051014	-0.15891	0.48384	-0.120761	0.610027	0.0361551	0.880596	0.0361551	0.880596	-0.127128	0.575403	-0.222475	0.326989	0.576461	0.0115324	-0.254257	0.262618	0.572078
mmu-miR-770-3p	-0.0606061	0.840588	-0.0606061	0.840588	-0.0606061	0.840588	-0.0606061	0.840588	-0.0606061	0.840588	-0.272727	0.24958	-0.272727	0.24958	-0.272727	0.24958	-0.272727	0.24958	-0.272727	0.24958	0.151515	0.545205	0.151515	0.545205	0.151515	0.545205	0.151515	0.545205	0.151515	0.545205	0.272727	0.24958	-0.30303	0.19695	-0.164488	0.475051	-0.224071	0.338312	-0.224071	0.338312	-0.0909091	0.737306	-0.121212	0.638361	0.0763381	0.731093	-0.151515	0.545205	-0.0606061
mmu-miR-505	-0.229014	0.302534	-0.229014	0.302534	-0.229014	0.302534	-0.229014	0.302534	-0.229014	0.302534	-0.137409	0.536174	-0.137409	0.536174	-0.137409	0.536174	-0.137409	0.536174	-0.137409	0.536174	0.198479	0.371565	0.198479	0.371565	0.198479	0.371565	0.198479	0.371565	0.198479	0.371565	0.198479	0.371565	-0.290085	0.191569	-0.0497245	0.829961	-0.0694733	0.767813	-0.0694733	0.767813	-0.0763381	0.731093	-0.106873	0.630417	-0.153846	0.490856	-0.0763381	0.731093	-0.0152676
mmu-miR-351	0.170589	0.446725	0.170589	0.446725	0.170589	0.446725	0.170589	0.446725	0.170589	0.446725	0.387702	0.0837579	0.387702	0.0837579	0.387702	0.0837579	0.387702	0.0837579	0.387702	0.0837579	0.263637	0.239629	0.263637	0.239629	0.263637	0.239629	0.263637	0.239629	0.263637	0.239629	-0.48075	0.0320077	-0.263637	0.239629	-0.218866	0.349169	-0.246986	0.298601	-0.246986	0.298601	-0.108556	0.628244	-0.201605	0.368531	0.562569	0.0125646	-0.294653	0.18876	0.542782
mmu-miR-675-5p	0.151515	0.545205	0.151515	0.545205	0.151515	0.545205	0.151515	0.545205	0.151515	0.545205	-0.30303	0.19695	-0.30303	0.19695	-0.30303	0.19695	-0.30303	0.19695	-0.30303	0.19695	0.0606061	0.840588	0.0606061	0.840588	0.0606061	0.840588	0.0606061	0.840588	0.0606061	0.840588	0.121212	0.638361	-0.151515	0.545205	0.230283	0.317311	0.224071	0.338312	0.224071	0.338312	-0.181818	0.459024	-0.0909091	0.737306	0.0458029	0.836632	-0.121212	0.638361	0.0909091
mmu-miR-467a	-0.0909091	0.737306	-0.0909091	0.737306	-0.0909091	0.737306	-0.0909091	0.737306	-0.0909091	0.737306	0.121212	0.638361	0.121212	0.638361	0.121212	0.638361	0.121212	0.638361	0.121212	0.638361	0.181818	0.459024	0.181818	0.459024	0.181818	0.459024	0.181818	0.459024	0.181818	0.459024	-0.181818	0.459024	-0.0909091	0.737306	-0.0328976	0.886403	0.120654	0.606148	0.120654	0.606148	-0.0606061	0.840588	-0.151515	0.545205	0.351155	0.113903	-0.242424	0.31081	0.212121
mmu-miR-129-5p	0.413167	0.0687036	0.413167	0.0687036	0.413167	0.0687036	0.413167	0.0687036	0.413167	0.0687036	0.349603	0.123485	0.349603	0.123485	0.349603	0.123485	0.349603	0.123485	0.349603	0.123485	-0.0635642	0.779435	-0.0635642	0.779435	-0.0635642	0.779435	-0.0635642	0.779435	-0.0635642	0.779435	-0.413167	0.0687036	0.0317821	0.888638	-0.345033	0.14505	-0.379628	0.11474	-0.379628	0.11474	0.15891	0.48384	0.0635642	0.779435	0.272218	0.232909	-0.0317821	0.888638	0.381385
mmu-miR-467h+mmu-miR-669d+mmu-miR-669l	0	1	0	1	0	1	0	1	0	1	0.197386	0.391366	0.197386	0.391366	0.197386	0.391366	0.197386	0.391366	0.197386	0.391366	0.361873	0.116083	0.361873	0.116083	0.361873	0.116083	0.361873	0.116083	0.361873	0.116083	-0.427669	0.0632908	0	1	-0.125	0.603002	0.0374241	0.878282	0.0374241	0.878282	0.0657952	0.775097	0.0328976	0.886403	0.464095	0.0450333	0	1	0.394771
mmu-miR-741	0.190693	0.400814	0.190693	0.400814	0.190693	0.400814	0.190693	0.400814	0.190693	0.400814	-0.254257	0.262618	-0.254257	0.262618	-0.254257	0.262618	-0.254257	0.262618	-0.254257	0.262618	-0.190693	0.400814	-0.190693	0.400814	-0.190693	0.400814	-0.190693	0.400814	-0.190693	0.400814	0.254257	0.262618	0.15891	0.48384	-0.0690066	0.770709	-0.0180775	0.94013	-0.0180775	0.94013	0.190693	0.400814	0.222475	0.326989	-0.176141	0.440188	0.254257	0.262618	-0.15891
mmu-miR-2133	-0.15891	0.48384	-0.15891	0.48384	-0.15891	0.48384	-0.15891	0.48384	-0.15891	0.48384	0.222475	0.326989	0.222475	0.326989	0.222475	0.326989	0.222475	0.326989	0.222475	0.326989	0.190693	0.400814	0.190693	0.400814	0.190693	0.400814	0.190693	0.400814	0.190693	0.400814	-0.254257	0.262618	0.190693	0.400814	0.258775	0.274424	0.506171	0.0354667	0.506171	0.0354667	-0.0317821	0.888638	0	1	-0.0800641	0.725699	0.0317821	0.888638	0.222475
mmu-miR-2139	0.0986928	0.668235	0.0986928	0.668235	0.0986928	0.668235	0.0986928	0.668235	0.0986928	0.668235	0	1	0	1	0	1	0	1	0	1	-0.460566	0.0455003	-0.460566	0.0455003	-0.460566	0.0455003	-0.460566	0.0455003	-0.460566	0.0455003	0.197386	0.391366	0.361873	0.116083	-0.285714	0.234529	-0.392953	0.107824	-0.392953	0.107824	0.493464	0.0321246	0.559259	0.0151584	-0.215473	0.352067	0.625054	0.00664189	-0.493464
mmu-miR-1892	0	1	0	1	0	1	0	1	0	1	-0.190693	0.400814	-0.190693	0.400814	-0.190693	0.400814	-0.190693	0.400814	-0.190693	0.400814	0.127128	0.575403	0.127128	0.575403	0.127128	0.575403	0.127128	0.575403	0.127128	0.575403	0.0635642	0.779435	0.190693	0.400814	0.586556	0.0132377	0.415783	0.0840859	0.415783	0.0840859	-0.0317821	0.888638	0.0317821	0.888638	0.0480384	0.833268	0.0317821	0.888638	-0.0317821
mmu-miR-320	-0.170589	0.446725	-0.170589	0.446725	-0.170589	0.446725	-0.170589	0.446725	-0.170589	0.446725	0.449734	0.0448592	0.449734	0.0448592	0.449734	0.0448592	0.449734	0.0448592	0.449734	0.0448592	0.232621	0.29947	0.232621	0.29947	0.232621	0.29947	0.232621	0.29947	0.232621	0.29947	-0.573799	0.010487	-0.0155081	0.944853	0.0673435	0.773299	0.0176419	0.940815	0.0176419	0.940815	-0.0155081	0.944853	0.0155081	0.944853	0.312538	0.165564	-0.0155081	0.944853	0.325669
mmu-miR-491	0.349603	0.123485	0.349603	0.123485	0.349603	0.123485	0.349603	0.123485	0.349603	0.123485	-0.254257	0.262618	-0.254257	0.262618	-0.254257	0.262618	-0.254257	0.262618	-0.254257	0.262618	-0.508513	0.0250618	-0.508513	0.0250618	-0.508513	0.0250618	-0.508513	0.0250618	-0.508513	0.0250618	0.317821	0.161429	0.381385	0.0928919	0.10351	0.661986	0.0180775	0.94013	0.0180775	0.94013	0.254257	0.262618	0.286039	0.207578	-0.368295	0.106544	0.317821	0.161429	-0.286039
mmu-miR-133b	0.0328976	0.886403	0.0328976	0.886403	0.0328976	0.886403	0.0328976	0.886403	0.0328976	0.886403	0.197386	0.391366	0.197386	0.391366	0.197386	0.391366	0.197386	0.391366	0.197386	0.391366	0.263181	0.253098	0.263181	0.253098	0.263181	0.253098	0.263181	0.253098	0.263181	0.253098	-0.296078	0.198543	0.0986928	0.668235	0.178571	0.457492	0.0935601	0.701817	0.0935601	0.701817	0.0986928	0.668235	0	1	0.348072	0.132773	-0.0986928	0.668235	0.263181
mmu-miR-380-3p	0.258544	0.26924	0.258544	0.26924	0.258544	0.26924	0.258544	0.26924	0.258544	0.26924	0.534324	0.0224137	0.534324	0.0224137	0.534324	0.0224137	0.534324	0.0224137	0.534324	0.0224137	0.0172363	0.941285	0.0172363	0.941285	0.0172363	0.941285	0.0172363	0.941285	0.0172363	0.941285	-0.603269	0.00994027	0.155126	0.507402	-0.112272	0.645916	-0.176471	0.47762	-0.176471	0.47762	0.189599	0.417827	0.0861813	0.712671	0.347367	0.139895	-0.0172363	0.941285	0.396434
mmu-miR-1193	0.120654	0.606148	0.120654	0.606148	0.120654	0.606148	0.120654	0.606148	0.120654	0.606148	0.327489	0.161684	0.327489	0.161684	0.327489	0.161684	0.327489	0.161684	0.327489	0.161684	0.224071	0.338312	0.224071	0.338312	0.224071	0.338312	0.224071	0.338312	0.224071	0.338312	-0.534324	0.0224137	0.0861813	0.712671	-0.112272	0.645916	0.0196078	0.937109	0.0196078	0.937109	0.0861813	0.712671	-0.0172363	0.941285	0.468945	0.0462782	-0.0517088	0.825121	0.465379
C- Cecal Content-Control Group
Taxa	k__Bacteria.Other		k__Bacteria.Other.Other		k__Bacteria.Other.Other.Other		k__Bacteria.Other.Other.Other.Other		k__Bacteria.Other.Other.Other.Other.Other		k__Bacteria.p__Deferribacteres		k__Bacteria.p__Deferribacteres.c__Deferribacteres		k__Bacteria.p__Deferribacteres.c__Deferribacteres.o__Deferribacterales		k__Bacteria.p__Deferribacteres.c__Deferribacteres.o__Deferribacterales.f__Deferribacteraceae		k__Bacteria.p__Deferribacteres.c__Deferribacteres.o__Deferribacterales.f__Deferribacteraceae.g__Mucispirillum		k__Bacteria.p__Firmicutes.c__Bacilli		k__Bacteria.p__Firmicutes.c__Bacilli.o__Bacillales		k__Bacteria.p__Firmicutes.c__Bacilli.o__Bacillales.f__Bacillaceae		k__Bacteria.p__Firmicutes.c__Bacilli.o__Bacillales.f__Bacillaceae.Other		k__Bacteria.p__Firmicutes.c__Bacilli.o__Lactobacillales		k__Bacteria.p__Firmicutes.c__Bacilli.o__Lactobacillales.f__Lactobacillaceae		k__Bacteria.p__Firmicutes.c__Bacilli.o__Lactobacillales.f__Lactobacillaceae.g__Pediococcus		k__Bacteria.p__Firmicutes.c__Bacilli.o__Lactobacillales.Other		k__Bacteria.p__Firmicutes.c__Bacilli.o__Lactobacillales.Other.Other		k__Bacteria.p__Firmicutes.c__Clostridia.o__Clostridiales.f__		k__Bacteria.p__Firmicutes.c__Clostridia.o__Clostridiales.f__.g__		k__Bacteria.p__Firmicutes.c__Clostridia.o__Clostridiales.f__Lachnospiraceae.g__Clostridium		k__Bacteria.p__Firmicutes.c__Clostridia.o__Clostridiales.f__Lachnospiraceae.g__Defluviitalea		k__Bacteria.p__Firmicutes.c__Clostridia.o__Clostridiales.f__Lachnospiraceae.g__Dorea	k__Bacteria.p__Firmicutes.c__Clostridia.o__Clostridiales.f__Lachnospiraceae.g__Dorea	k__Bacteria.p__Firmicutes.c__Clostridia.o__Clostridiales.f__Lachnospiraceae.g__Ruminococcus
miRNA	T-coef	p-value	T-coef	p-value	T-coef	p-value	T-coef	p-value	T-coef	p-value	T-coef	p-value	T-coef	p-value	T-coef	p-value	T-coef	p-value	T-coef	p-value	T-coef	p-value	T-coef	p-value	T-coef	p-value	T-coef	p-value	T-coef	p-value	T-coef	p-value	T-coef	p-value	T-coef	p-value	T-coef	p-value	T-coef	p-value	T-coef	p-value	T-coef	p-value	T-coef	p-value	T-coef	p-value	T-coef
mmu-miR-2146	0.151515	0.545205	0.151515	0.545205	0.151515	0.545205	0.151515	0.545205	0.151515	0.545205	0.272727	0.24958	0.272727	0.24958	0.272727	0.24958	0.272727	0.24958	0.272727	0.24958	-0.242424	0.31081	-0.106873	0.630417	0.0155081	0.944853	0.0155081	0.944853	-0.272727	0.24958	-0.30303	0.19695	-0.30303	0.19695	0.190693	0.400814	0.190693	0.400814	-0.327489	0.161684	-0.327489	0.161684	-0.0458029	0.836632	0.534367	0.0161414	-0.25955	0.242612	-0.0606061
mmu-miR-2140	0.151515	0.545205	0.151515	0.545205	0.151515	0.545205	0.151515	0.545205	0.151515	0.545205	0.333333	0.15259	0.333333	0.15259	0.333333	0.15259	0.333333	0.15259	0.333333	0.15259	-0.0606061	0.840588	-0.198479	0.371565	-0.325669	0.146335	-0.325669	0.146335	0.0909091	0.737306	0	1	0	1	0.381385	0.0928919	0.381385	0.0928919	-0.499851	0.0326815	-0.499851	0.0326815	-0.137409	0.536174	0.412226	0.0634782	-0.473296	0.0331085	0
mmu-miR-720	-0.272727	0.24958	-0.272727	0.24958	-0.272727	0.24958	-0.272727	0.24958	-0.272727	0.24958	-0.575758	0.00875773	-0.575758	0.00875773	-0.575758	0.00875773	-0.575758	0.00875773	-0.575758	0.00875773	0.0606061	0.840588	0.229014	0.302534	0.170589	0.446725	0.170589	0.446725	-0.0909091	0.737306	0	1	0	1	-0.476731	0.0356919	-0.476731	0.0356919	0.568796	0.0150742	0.568796	0.0150742	-0.0152676	0.945201	-0.534367	0.0161414	0.687043	0.00198114	-0.121212
mmu-miR-2132	0.121212	0.638361	0.121212	0.638361	0.121212	0.638361	0.121212	0.638361	0.121212	0.638361	0.545455	0.0137708	0.545455	0.0137708	0.545455	0.0137708	0.545455	0.0137708	0.545455	0.0137708	-0.0909091	0.737306	-0.290085	0.191569	-0.325669	0.146335	-0.325669	0.146335	0.0606061	0.840588	-0.0909091	0.737306	-0.0909091	0.737306	0.540295	0.0172903	0.540295	0.0172903	-0.637741	0.00642608	-0.637741	0.00642608	0.0152676	0.945201	0.625972	0.00483076	-0.748113	0.000757204	0.151515
mmu-miR-2134	0.151515	0.545205	0.151515	0.545205	0.151515	0.545205	0.151515	0.545205	0.151515	0.545205	0.575758	0.00875773	0.575758	0.00875773	0.575758	0.00875773	0.575758	0.00875773	0.575758	0.00875773	-0.121212	0.638361	-0.25955	0.242612	-0.263637	0.239629	-0.263637	0.239629	0.030303	0.946559	-0.121212	0.638361	-0.121212	0.638361	0.60386	0.00780173	0.60386	0.00780173	-0.568796	0.0150742	-0.568796	0.0150742	0.0152676	0.945201	0.595437	0.00734817	-0.656508	0.00312085	0.181818
mmu-miR-429	0.0152676	0.945201	0.0152676	0.945201	0.0152676	0.945201	0.0152676	0.945201	0.0152676	0.945201	-0.290085	0.191569	-0.290085	0.191569	-0.290085	0.191569	-0.290085	0.191569	-0.290085	0.191569	0.0458029	0.836632	0.276923	0.214936	0.4063	0.0714544	0.4063	0.0714544	-0.106873	0.630417	-0.0152676	0.945201	-0.0152676	0.945201	-0.560449	0.0140505	-0.560449	0.0140505	0.52105	0.0268099	0.52105	0.0268099	0.184615	0.408386	-0.4	0.0732508	0.4	0.0732508	0.0763381
mmu-miR-192	0.272727	0.24958	0.272727	0.24958	0.272727	0.24958	0.272727	0.24958	0.272727	0.24958	-0.030303	0.946559	-0.030303	0.946559	-0.030303	0.946559	-0.030303	0.946559	-0.030303	0.946559	-0.242424	0.31081	0.167944	0.449603	0.356686	0.111622	0.356686	0.111622	-0.393939	0.0863171	-0.30303	0.19695	-0.30303	0.19695	-0.444949	0.04995	-0.444949	0.04995	0.224071	0.338312	0.224071	0.338312	0.32062	0.148902	-0.0763381	0.731093	0.198479	0.371565	0
mmu-miR-21	0.0606061	0.840588	0.0606061	0.840588	0.0606061	0.840588	0.0606061	0.840588	0.0606061	0.840588	-0.181818	0.459024	-0.181818	0.459024	-0.181818	0.459024	-0.181818	0.459024	-0.181818	0.459024	-0.0909091	0.737306	0.198479	0.371565	0.387702	0.0837579	0.387702	0.0837579	-0.242424	0.31081	-0.151515	0.545205	-0.151515	0.545205	-0.476731	0.0356919	-0.476731	0.0356919	0.293016	0.210525	0.293016	0.210525	0.229014	0.302534	-0.290085	0.191569	0.351155	0.113903	0.030303
mmu-miR-1224	0.30303	0.19695	0.30303	0.19695	0.30303	0.19695	0.30303	0.19695	0.30303	0.19695	0.727273	0.000498884	0.727273	0.000498884	0.727273	0.000498884	0.727273	0.000498884	0.727273	0.000498884	-0.212121	0.380705	-0.229014	0.302534	-0.232621	0.29947	-0.232621	0.29947	0	1	-0.151515	0.545205	-0.151515	0.545205	0.444949	0.04995	0.444949	0.04995	-0.499851	0.0326815	-0.499851	0.0326815	0.106873	0.630417	0.564902	0.0109852	-0.564902	0.0109852	0.030303
mmu-miR-378	0.333333	0.15259	0.333333	0.15259	0.333333	0.15259	0.333333	0.15259	0.333333	0.15259	0.757576	0.000240024	0.757576	0.000240024	0.757576	0.000240024	0.757576	0.000240024	0.757576	0.000240024	-0.30303	0.19695	-0.229014	0.302534	-0.170589	0.446725	-0.170589	0.446725	-0.0909091	0.737306	-0.181818	0.459024	-0.181818	0.459024	0.381385	0.0928919	0.381385	0.0928919	-0.534324	0.0224137	-0.534324	0.0224137	0.137409	0.536174	0.595437	0.00734817	-0.442761	0.0462291	-0.0606061
mmu-miR-200b	0.030303	0.946559	0.030303	0.946559	0.030303	0.946559	0.030303	0.946559	0.030303	0.946559	-0.212121	0.380705	-0.212121	0.380705	-0.212121	0.380705	-0.212121	0.380705	-0.212121	0.380705	-0.0606061	0.840588	0.229014	0.302534	0.356686	0.111622	0.356686	0.111622	-0.151515	0.545205	-0.121212	0.638361	-0.121212	0.638361	-0.413167	0.0687036	-0.413167	0.0687036	0.534324	0.0224137	0.534324	0.0224137	0.32062	0.148902	-0.32062	0.148902	0.25955	0.242612	0.181818
mmu-let.7c	0.0909091	0.737306	0.0909091	0.737306	0.0909091	0.737306	0.0909091	0.737306	0.0909091	0.737306	-0.151515	0.545205	-0.151515	0.545205	-0.151515	0.545205	-0.151515	0.545205	-0.151515	0.545205	-0.121212	0.638361	0.137409	0.536174	0.325669	0.146335	0.325669	0.146335	-0.272727	0.24958	-0.181818	0.459024	-0.181818	0.459024	-0.476731	0.0356919	-0.476731	0.0356919	0.327489	0.161684	0.327489	0.161684	0.137409	0.536174	-0.25955	0.242612	0.290085	0.191569	0.0606061
mmu-miR-2141	0.167944	0.449603	0.167944	0.449603	0.167944	0.449603	0.167944	0.449603	0.167944	0.449603	0.534367	0.0161414	0.534367	0.0161414	0.534367	0.0161414	0.534367	0.0161414	0.534367	0.0161414	-0.198479	0.371565	-0.246154	0.270324	-0.281284	0.212053	-0.281284	0.212053	-0.0458029	0.836632	-0.198479	0.371565	-0.198479	0.371565	0.40032	0.0793854	0.40032	0.0793854	-0.41684	0.0764909	-0.41684	0.0764909	0.0615385	0.782871	0.430769	0.0537241	-0.523077	0.019159	0.25955
mmu-miR-155	0.424242	0.0628691	0.424242	0.0628691	0.424242	0.0628691	0.424242	0.0628691	0.424242	0.0628691	0.181818	0.459024	0.181818	0.459024	0.181818	0.459024	0.181818	0.459024	0.181818	0.459024	-0.333333	0.15259	0.229014	0.302534	0.325669	0.146335	0.325669	0.146335	-0.484848	0.0310502	-0.333333	0.15259	-0.333333	0.15259	-0.317821	0.161429	-0.317821	0.161429	0.0517088	0.825121	0.0517088	0.825121	0.229014	0.302534	0.0763381	0.731093	0.25955	0.242612	-0.272727
mmu-miR-22	0.137409	0.536174	0.137409	0.536174	0.137409	0.536174	0.137409	0.536174	0.137409	0.536174	0.0152676	0.945201	0.0152676	0.945201	0.0152676	0.945201	0.0152676	0.945201	0.0152676	0.945201	-0.290085	0.191569	0.184615	0.408386	0.375046	0.0961287	0.375046	0.0961287	-0.381691	0.0857312	-0.351155	0.113903	-0.351155	0.113903	-0.336269	0.140594	-0.336269	0.140594	0.277893	0.237624	0.277893	0.237624	0.461538	0.0387488	-0.0923077	0.679336	0.215385	0.334782	0.106873
mmu-miR-200c	0.242424	0.31081	0.242424	0.31081	0.242424	0.31081	0.242424	0.31081	0.242424	0.31081	0.0606061	0.840588	0.0606061	0.840588	0.0606061	0.840588	0.0606061	0.840588	0.0606061	0.840588	-0.272727	0.24958	0.25955	0.242612	0.387702	0.0837579	0.387702	0.0837579	-0.363636	0.115951	-0.272727	0.24958	-0.272727	0.24958	-0.444949	0.04995	-0.444949	0.04995	0.361961	0.121926	0.361961	0.121926	0.473296	0.0331085	-0.167944	0.449603	0.351155	0.113903	-0.030303
mmu-miR-200a	-0.121212	0.638361	-0.121212	0.638361	-0.121212	0.638361	-0.121212	0.638361	-0.121212	0.638361	-0.363636	0.115951	-0.363636	0.115951	-0.363636	0.115951	-0.363636	0.115951	-0.363636	0.115951	0.0909091	0.737306	0.32062	0.148902	0.449734	0.0448592	0.449734	0.0448592	-0.0606061	0.840588	0.030303	0.946559	0.030303	0.946559	-0.413167	0.0687036	-0.413167	0.0687036	0.396434	0.090256	0.396434	0.090256	0.167944	0.449603	-0.351155	0.113903	0.351155	0.113903	0.151515
mmu-miR-2138	0.25955	0.242612	0.25955	0.242612	0.25955	0.242612	0.25955	0.242612	0.25955	0.242612	0.32062	0.148902	0.32062	0.148902	0.32062	0.148902	0.32062	0.148902	0.32062	0.148902	-0.381691	0.0857312	0.153846	0.490856	0.218777	0.331738	0.218777	0.331738	-0.595437	0.00734817	-0.564902	0.0109852	-0.564902	0.0109852	-0.0160128	0.944058	-0.0160128	0.944058	0	1	0	1	0.4	0.0732508	0.369231	0.0982342	-0.123077	0.581525	0.137409
mmu-miR-2137	0.151515	0.545205	0.151515	0.545205	0.151515	0.545205	0.151515	0.545205	0.151515	0.545205	0.333333	0.15259	0.333333	0.15259	0.333333	0.15259	0.333333	0.15259	0.333333	0.15259	-0.121212	0.638361	-0.229014	0.302534	-0.356686	0.111622	-0.356686	0.111622	0.030303	0.946559	-0.0606061	0.840588	-0.0606061	0.840588	0.349603	0.123485	0.349603	0.123485	-0.465379	0.0467381	-0.465379	0.0467381	-0.137409	0.536174	0.534367	0.0161414	-0.503831	0.023315	0
mmu-miR-1937a+mmu-miR-1937b	-0.167944	0.449603	-0.167944	0.449603	-0.167944	0.449603	-0.167944	0.449603	-0.167944	0.449603	-0.595437	0.00734817	-0.595437	0.00734817	-0.595437	0.00734817	-0.595437	0.00734817	-0.595437	0.00734817	0.137409	0.536174	0.338462	0.129599	0.343792	0.127195	0.343792	0.127195	-0.106873	0.630417	0.0458029	0.836632	0.0458029	0.836632	-0.640513	0.0050033	-0.640513	0.0050033	0.590523	0.0120898	0.590523	0.0120898	0	1	-0.646154	0.00380875	0.830769	0.000198971	-0.167944
mmu-let.7a	-0.0152676	0.945201	-0.0152676	0.945201	-0.0152676	0.945201	-0.0152676	0.945201	-0.0152676	0.945201	-0.32062	0.148902	-0.32062	0.148902	-0.32062	0.148902	-0.32062	0.148902	-0.32062	0.148902	-0.0763381	0.731093	0.184615	0.408386	0.343792	0.127195	0.343792	0.127195	-0.198479	0.371565	-0.106873	0.630417	-0.106873	0.630417	-0.544436	0.0170421	-0.544436	0.0170421	0.347367	0.139895	0.347367	0.139895	0.0615385	0.782871	-0.4	0.0732508	0.492308	0.0274798	-0.0152676
mmu-miR-29a	0.212121	0.380705	0.212121	0.380705	0.212121	0.380705	0.212121	0.380705	0.212121	0.380705	0.212121	0.380705	0.212121	0.380705	0.212121	0.380705	0.212121	0.380705	0.212121	0.380705	-0.484848	0.0310502	0.106873	0.630417	0.294653	0.18876	0.294653	0.18876	-0.575758	0.00875773	-0.545455	0.0137708	-0.545455	0.0137708	-0.254257	0.262618	-0.254257	0.262618	0.155126	0.507402	0.155126	0.507402	0.564902	0.0109852	0.106873	0.630417	0.0763381	0.731093	0.0606061
mmu-miR-1929	0.30303	0.19695	0.30303	0.19695	0.30303	0.19695	0.30303	0.19695	0.30303	0.19695	0.30303	0.19695	0.30303	0.19695	0.30303	0.19695	0.30303	0.19695	0.30303	0.19695	-0.272727	0.24958	0.229014	0.302534	0.139573	0.533585	0.139573	0.533585	-0.424242	0.0628691	-0.454545	0.0447369	-0.454545	0.0447369	0	1	0	1	-0.0861813	0.712671	-0.0861813	0.712671	0.229014	0.302534	0.32062	0.148902	-0.106873	0.630417	0.030303
mmu-miR-196b	-0.0606061	0.840588	-0.0606061	0.840588	-0.0606061	0.840588	-0.0606061	0.840588	-0.0606061	0.840588	-0.242424	0.31081	-0.242424	0.31081	-0.242424	0.31081	-0.242424	0.31081	-0.242424	0.31081	0.0909091	0.737306	0.25955	0.242612	0.449734	0.0448592	0.449734	0.0448592	0	1	0.030303	0.946559	0.030303	0.946559	-0.286039	0.207578	-0.286039	0.207578	0.224071	0.338312	0.224071	0.338312	0.167944	0.449603	-0.290085	0.191569	0.229014	0.302534	0.0909091
mmu-miR-103	0.30303	0.19695	0.30303	0.19695	0.30303	0.19695	0.30303	0.19695	0.30303	0.19695	0	1	0	1	0	1	0	1	0	1	-0.212121	0.380705	0.0763381	0.731093	0.263637	0.239629	0.263637	0.239629	-0.30303	0.19695	-0.212121	0.380705	-0.212121	0.380705	-0.444949	0.04995	-0.444949	0.04995	0.224071	0.338312	0.224071	0.338312	0.167944	0.449603	-0.167944	0.449603	0.229014	0.302534	-0.0909091
mmu-miR-19a	0.181818	0.459024	0.181818	0.459024	0.181818	0.459024	0.181818	0.459024	0.181818	0.459024	-0.0606061	0.840588	-0.0606061	0.840588	-0.0606061	0.840588	-0.0606061	0.840588	-0.0606061	0.840588	-0.272727	0.24958	0.137409	0.536174	0.325669	0.146335	0.325669	0.146335	-0.363636	0.115951	-0.272727	0.24958	-0.272727	0.24958	-0.444949	0.04995	-0.444949	0.04995	0.155126	0.507402	0.155126	0.507402	0.229014	0.302534	-0.106873	0.630417	0.229014	0.302534	-0.0909091
mmu-let.7f	0.030303	0.946559	0.030303	0.946559	0.030303	0.946559	0.030303	0.946559	0.030303	0.946559	-0.272727	0.24958	-0.272727	0.24958	-0.272727	0.24958	-0.272727	0.24958	-0.272727	0.24958	-0.181818	0.459024	0.198479	0.371565	0.387702	0.0837579	0.387702	0.0837579	-0.333333	0.15259	-0.242424	0.31081	-0.242424	0.31081	-0.540295	0.0172903	-0.540295	0.0172903	0.327489	0.161684	0.327489	0.161684	0.198479	0.371565	-0.25955	0.242612	0.412226	0.0634782	-0.0606061
mmu-miR-29b	0.181818	0.459024	0.181818	0.459024	0.181818	0.459024	0.181818	0.459024	0.181818	0.459024	0.242424	0.31081	0.242424	0.31081	0.242424	0.31081	0.242424	0.31081	0.242424	0.31081	-0.515152	0.0209804	0.0763381	0.731093	0.263637	0.239629	0.263637	0.239629	-0.606061	0.00538031	-0.575758	0.00875773	-0.575758	0.00875773	-0.190693	0.400814	-0.190693	0.400814	0.0517088	0.825121	0.0517088	0.825121	0.534367	0.0161414	0.198479	0.371565	0.0458029	0.836632	0.0909091
mmu-miR-30a	0.272727	0.24958	0.272727	0.24958	0.272727	0.24958	0.272727	0.24958	0.272727	0.24958	0.151515	0.545205	0.151515	0.545205	0.151515	0.545205	0.151515	0.545205	0.151515	0.545205	-0.363636	0.115951	0.198479	0.371565	0.263637	0.239629	0.263637	0.239629	-0.575758	0.00875773	-0.545455	0.0137708	-0.545455	0.0137708	-0.127128	0.575403	-0.127128	0.575403	0.155126	0.507402	0.155126	0.507402	0.442761	0.0462291	0.229014	0.302534	0.0458029	0.836632	0.121212
mmu-miR-2133	0.198479	0.371565	0.198479	0.371565	0.198479	0.371565	0.198479	0.371565	0.198479	0.371565	0.351155	0.113903	0.351155	0.113903	0.351155	0.113903	0.351155	0.113903	0.351155	0.113903	-0.32062	0.148902	0.123077	0.581525	0.109388	0.627457	0.109388	0.627457	-0.412226	0.0634782	-0.442761	0.0462291	-0.442761	0.0462291	0.11209	0.623289	0.11209	0.623289	-0.260525	0.268235	-0.260525	0.268235	0.153846	0.490856	0.553846	0.0131304	-0.215385	0.334782	0.0152676
mmu-let.7i	0.0909091	0.737306	0.0909091	0.737306	0.0909091	0.737306	0.0909091	0.737306	0.0909091	0.737306	-0.212121	0.380705	-0.212121	0.380705	-0.212121	0.380705	-0.212121	0.380705	-0.212121	0.380705	0	1	0.351155	0.113903	0.511766	0.0224505	0.511766	0.0224505	-0.151515	0.545205	-0.0606061	0.840588	-0.0606061	0.840588	-0.444949	0.04995	-0.444949	0.04995	0.361961	0.121926	0.361961	0.121926	0.229014	0.302534	-0.381691	0.0857312	0.381691	0.0857312	0
mmu-miR-466g	0.212121	0.380705	0.212121	0.380705	0.212121	0.380705	0.212121	0.380705	0.212121	0.380705	0.272727	0.24958	0.272727	0.24958	0.272727	0.24958	0.272727	0.24958	0.272727	0.24958	0.0606061	0.840588	-0.0152676	0.945201	-0.139573	0.533585	-0.139573	0.533585	0.0909091	0.737306	0.181818	0.459024	0.181818	0.459024	0.0953463	0.674424	0.0953463	0.674424	-0.499851	0.0326815	-0.499851	0.0326815	-0.0763381	0.731093	0.229014	0.302534	-0.229014	0.302534	-0.30303
mmu-miR-34c	0.0763381	0.731093	0.0763381	0.731093	0.0763381	0.731093	0.0763381	0.731093	0.0763381	0.731093	0.0763381	0.731093	0.0763381	0.731093	0.0763381	0.731093	0.0763381	0.731093	0.0763381	0.731093	-0.0458029	0.836632	-0.246154	0.270324	-0.375046	0.0961287	-0.375046	0.0961287	0.0458029	0.836632	0.0152676	0.945201	0.0152676	0.945201	-0.0480384	0.833268	-0.0480384	0.833268	-0.138947	0.554873	-0.138947	0.554873	-0.461538	0.0387488	-0.0307692	0.890407	-0.246154	0.270324	0.0152676
mmu-miR-376a	0.454545	0.0447369	0.454545	0.0447369	0.454545	0.0447369	0.454545	0.0447369	0.454545	0.0447369	0.030303	0.946559	0.030303	0.946559	0.030303	0.946559	0.030303	0.946559	0.030303	0.946559	0.0606061	0.840588	0.0152676	0.945201	0.0775404	0.72945	0.0775404	0.72945	-0.030303	0.946559	0.121212	0.638361	0.121212	0.638361	-0.254257	0.262618	-0.254257	0.262618	-0.0172363	0.941285	-0.0172363	0.941285	-0.0152676	0.945201	-0.0763381	0.731093	0.0458029	0.836632	-0.424242
mmu-miR-709	0.272727	0.24958	0.272727	0.24958	0.272727	0.24958	0.272727	0.24958	0.272727	0.24958	0.515152	0.0209804	0.515152	0.0209804	0.515152	0.0209804	0.515152	0.0209804	0.515152	0.0209804	-0.0606061	0.840588	-0.167944	0.449603	-0.232621	0.29947	-0.232621	0.29947	0.0909091	0.737306	0	1	0	1	0.444949	0.04995	0.444949	0.04995	-0.568796	0.0150742	-0.568796	0.0150742	-0.0763381	0.731093	0.473296	0.0331085	-0.503831	0.023315	-0.0606061
mmu-miR-23a	0.121212	0.638361	0.121212	0.638361	0.121212	0.638361	0.121212	0.638361	0.121212	0.638361	0.0606061	0.840588	0.0606061	0.840588	0.0606061	0.840588	0.0606061	0.840588	0.0606061	0.840588	-0.0909091	0.737306	0.0152676	0.945201	-0.0155081	0.944853	-0.0155081	0.944853	-0.121212	0.638361	-0.0909091	0.737306	-0.0909091	0.737306	-0.222475	0.326989	-0.222475	0.326989	0.0861813	0.712671	0.0861813	0.712671	0.137409	0.536174	-0.106873	0.630417	-0.0763381	0.731093	0.454545
mmu-miR-451	-0.121212	0.638361	-0.121212	0.638361	-0.121212	0.638361	-0.121212	0.638361	-0.121212	0.638361	0.121212	0.638361	0.121212	0.638361	0.121212	0.638361	0.121212	0.638361	0.121212	0.638361	0.0909091	0.737306	-0.0152676	0.945201	-0.0775404	0.72945	-0.0775404	0.72945	0.121212	0.638361	0.030303	0.946559	0.030303	0.946559	0.254257	0.262618	0.254257	0.262618	-0.293016	0.210525	-0.293016	0.210525	-0.167944	0.449603	0.137409	0.536174	-0.412226	0.0634782	0.454545
mmu-miR-1937c	-0.242424	0.31081	-0.242424	0.31081	-0.242424	0.31081	-0.242424	0.31081	-0.242424	0.31081	-0.666667	0.00180328	-0.666667	0.00180328	-0.666667	0.00180328	-0.666667	0.00180328	-0.666667	0.00180328	0.212121	0.380705	0.351155	0.113903	0.294653	0.18876	0.294653	0.18876	-0.0606061	0.840588	0.0909091	0.737306	0.0909091	0.737306	-0.572078	0.0117187	-0.572078	0.0117187	0.534324	0.0224137	0.534324	0.0224137	-0.0458029	0.836632	-0.625972	0.00483076	0.748113	0.000757204	-0.151515
mmu-miR-804	0.30303	0.19695	0.30303	0.19695	0.30303	0.19695	0.30303	0.19695	0.30303	0.19695	0.484848	0.0310502	0.484848	0.0310502	0.484848	0.0310502	0.484848	0.0310502	0.484848	0.0310502	-0.212121	0.380705	-0.0763381	0.731093	-0.108556	0.628244	-0.108556	0.628244	-0.181818	0.459024	-0.212121	0.380705	-0.212121	0.380705	0.317821	0.161429	0.317821	0.161429	-0.430906	0.0655692	-0.430906	0.0655692	-0.0763381	0.731093	0.625972	0.00483076	-0.473296	0.0331085	0.030303
mmu-miR-2183	0	1	0	1	0	1	0	1	0	1	0.121212	0.638361	0.121212	0.638361	0.121212	0.638361	0.121212	0.638361	0.121212	0.638361	-0.454545	0.0447369	-0.0152676	0.945201	-0.139573	0.533585	-0.139573	0.533585	-0.545455	0.0137708	-0.515152	0.0209804	-0.515152	0.0209804	-0.0317821	0.888638	-0.0317821	0.888638	-0.189599	0.417827	-0.189599	0.417827	0.0152676	0.945201	0.25955	0.242612	-0.106873	0.630417	0.030303
mmu-miR-203	0.121212	0.638361	0.121212	0.638361	0.121212	0.638361	0.121212	0.638361	0.121212	0.638361	-0.242424	0.31081	-0.242424	0.31081	-0.242424	0.31081	-0.242424	0.31081	-0.242424	0.31081	-0.151515	0.545205	0.229014	0.302534	0.418718	0.0618138	0.418718	0.0618138	-0.363636	0.115951	-0.212121	0.380705	-0.212121	0.380705	-0.540295	0.0172903	-0.540295	0.0172903	0.361961	0.121926	0.361961	0.121926	0.167944	0.449603	-0.229014	0.302534	0.381691	0.0857312	-0.030303
mmu-miR-762	0.198479	0.371565	0.198479	0.371565	0.198479	0.371565	0.198479	0.371565	0.198479	0.371565	0.32062	0.148902	0.32062	0.148902	0.32062	0.148902	0.32062	0.148902	0.32062	0.148902	-0.0763381	0.731093	-0.0307692	0.890407	-0.0312538	0.889719	-0.0312538	0.889719	-0.0458029	0.836632	-0.0763381	0.731093	-0.0763381	0.731093	0.208167	0.361655	0.208167	0.361655	-0.555787	0.0181819	-0.555787	0.0181819	-0.0615385	0.782871	0.461538	0.0387488	-0.307692	0.168235	-0.381691
mmu-miR-1196	-0.151515	0.545205	-0.151515	0.545205	-0.151515	0.545205	-0.151515	0.545205	-0.151515	0.545205	0.212121	0.380705	0.212121	0.380705	0.212121	0.380705	0.212121	0.380705	0.212121	0.380705	0	1	-0.0763381	0.731093	-0.201605	0.368531	-0.201605	0.368531	0.0909091	0.737306	-0.0606061	0.840588	-0.0606061	0.840588	0.349603	0.123485	0.349603	0.123485	-0.499851	0.0326815	-0.499851	0.0326815	-0.0152676	0.945201	0.32062	0.148902	-0.412226	0.0634782	0.181818
mmu-miR-106b	0.181818	0.459024	0.181818	0.459024	0.181818	0.459024	0.181818	0.459024	0.181818	0.459024	-0.181818	0.459024	-0.181818	0.459024	-0.181818	0.459024	-0.181818	0.459024	-0.181818	0.459024	0.030303	0.946559	0.198479	0.371565	0.325669	0.146335	0.325669	0.146335	-0.121212	0.638361	-0.030303	0.946559	-0.030303	0.946559	-0.444949	0.04995	-0.444949	0.04995	0.155126	0.507402	0.155126	0.507402	0.0763381	0.731093	-0.290085	0.191569	0.229014	0.302534	0.030303
mmu-miR-689	0.454545	0.0447369	0.454545	0.0447369	0.454545	0.0447369	0.454545	0.0447369	0.454545	0.0447369	0.333333	0.15259	0.333333	0.15259	0.333333	0.15259	0.333333	0.15259	0.333333	0.15259	-0.363636	0.115951	0.0152676	0.945201	0.0775404	0.72945	0.0775404	0.72945	-0.515152	0.0209804	-0.363636	0.115951	-0.363636	0.115951	-0.127128	0.575403	-0.127128	0.575403	-0.0172363	0.941285	-0.0172363	0.941285	0.137409	0.536174	0.229014	0.302534	0.0458029	0.836632	-0.30303
mmu-miR-710	0.272727	0.24958	0.272727	0.24958	0.272727	0.24958	0.272727	0.24958	0.272727	0.24958	0.69697	0.000974481	0.69697	0.000974481	0.69697	0.000974481	0.69697	0.000974481	0.69697	0.000974481	-0.424242	0.0628691	-0.167944	0.449603	-0.0465242	0.835608	-0.0465242	0.835608	-0.272727	0.24958	-0.424242	0.0628691	-0.424242	0.0628691	0.317821	0.161429	0.317821	0.161429	-0.361961	0.121926	-0.361961	0.121926	0.32062	0.148902	0.656508	0.00312085	-0.442761	0.0462291	0.121212
mmu-miR-377	0.333333	0.15259	0.333333	0.15259	0.333333	0.15259	0.333333	0.15259	0.333333	0.15259	0.0909091	0.737306	0.0909091	0.737306	0.0909091	0.737306	0.0909091	0.737306	0.0909091	0.737306	0.181818	0.459024	-0.0152676	0.945201	-0.0775404	0.72945	-0.0775404	0.72945	0.0909091	0.737306	0.242424	0.31081	0.242424	0.31081	-0.15891	0.48384	-0.15891	0.48384	-0.189599	0.417827	-0.189599	0.417827	-0.0763381	0.731093	-0.0763381	0.731093	-0.106873	0.630417	-0.484848
mmu-miR-2135	0.0606061	0.840588	0.0606061	0.840588	0.0606061	0.840588	0.0606061	0.840588	0.0606061	0.840588	0.545455	0.0137708	0.545455	0.0137708	0.545455	0.0137708	0.545455	0.0137708	0.545455	0.0137708	-0.151515	0.545205	-0.290085	0.191569	-0.294653	0.18876	-0.294653	0.18876	0	1	-0.151515	0.545205	-0.151515	0.545205	0.572078	0.0117187	0.572078	0.0117187	-0.672214	0.00407216	-0.672214	0.00407216	0.0458029	0.836632	0.687043	0.00198114	-0.748113	0.000757204	0.151515
mmu-miR-540-3p	0.151515	0.545205	0.151515	0.545205	0.151515	0.545205	0.151515	0.545205	0.151515	0.545205	0.393939	0.0863171	0.393939	0.0863171	0.393939	0.0863171	0.393939	0.0863171	0.393939	0.0863171	-0.121212	0.638361	-0.25955	0.242612	-0.263637	0.239629	-0.263637	0.239629	-0.030303	0.946559	-0.121212	0.638361	-0.121212	0.638361	0.349603	0.123485	0.349603	0.123485	-0.465379	0.0467381	-0.465379	0.0467381	-0.0458029	0.836632	0.595437	0.00734817	-0.595437	0.00734817	0.0606061
mmu-miR-494	-0.030303	0.946559	-0.030303	0.946559	-0.030303	0.946559	-0.030303	0.946559	-0.030303	0.946559	0.454545	0.0447369	0.454545	0.0447369	0.454545	0.0447369	0.454545	0.0447369	0.454545	0.0447369	-0.121212	0.638361	-0.290085	0.191569	-0.294653	0.18876	-0.294653	0.18876	0.0909091	0.737306	-0.0606061	0.840588	-0.0606061	0.840588	0.667424	0.0032759	0.667424	0.0032759	-0.672214	0.00407216	-0.672214	0.00407216	-0.0458029	0.836632	0.656508	0.00312085	-0.870254	8.93395e-05	0.181818
mmu-miR-486	0.137409	0.536174	0.137409	0.536174	0.137409	0.536174	0.137409	0.536174	0.137409	0.536174	0.25955	0.242612	0.25955	0.242612	0.25955	0.242612	0.25955	0.242612	0.25955	0.242612	-0.0458029	0.836632	-0.0923077	0.679336	-0.187523	0.405432	-0.187523	0.405432	0.0458029	0.836632	0.0152676	0.945201	0.0152676	0.945201	0.176141	0.440188	0.176141	0.440188	-0.538418	0.0221326	-0.538418	0.0221326	-0.153846	0.490856	0.4	0.0732508	-0.276923	0.214936	-0.229014
mmu-miR-142-5p	0.69697	0.000974481	0.69697	0.000974481	0.69697	0.000974481	0.69697	0.000974481	0.69697	0.000974481	0.333333	0.15259	0.333333	0.15259	0.333333	0.15259	0.333333	0.15259	0.333333	0.15259	-0.121212	0.638361	0.0458029	0.836632	0.0465242	0.835608	0.0465242	0.835608	-0.212121	0.380705	-0.121212	0.638361	-0.121212	0.638361	-0.15891	0.48384	-0.15891	0.48384	0.0517088	0.825121	0.0517088	0.825121	0.167944	0.449603	-0.0152676	0.945201	0.0152676	0.945201	-0.181818
mmu-miR-483	0.242424	0.31081	0.242424	0.31081	0.242424	0.31081	0.242424	0.31081	0.242424	0.31081	0.363636	0.115951	0.363636	0.115951	0.363636	0.115951	0.363636	0.115951	0.363636	0.115951	-0.393939	0.0863171	0.167944	0.449603	0.294653	0.18876	0.294653	0.18876	-0.606061	0.00538031	-0.575758	0.00875773	-0.575758	0.00875773	0	1	0	1	-0.155126	0.507402	-0.155126	0.507402	0.351155	0.113903	0.442761	0.0462291	-0.106873	0.630417	0.151515
mmu-miR-1928	0	1	0	1	0	1	0	1	0	1	-0.545455	0.0137708	-0.545455	0.0137708	-0.545455	0.0137708	-0.545455	0.0137708	-0.545455	0.0137708	0.151515	0.545205	0.442761	0.0462291	0.325669	0.146335	0.325669	0.146335	-0.0606061	0.840588	0.030303	0.946559	0.030303	0.946559	-0.508513	0.0250618	-0.508513	0.0250618	0.534324	0.0224137	0.534324	0.0224137	0.0763381	0.731093	-0.442761	0.0462291	0.473296	0.0331085	-0.030303
mmu-miR-107	0.212121	0.380705	0.212121	0.380705	0.212121	0.380705	0.212121	0.380705	0.212121	0.380705	-0.030303	0.946559	-0.030303	0.946559	-0.030303	0.946559	-0.030303	0.946559	-0.030303	0.946559	-0.242424	0.31081	0.0458029	0.836632	0.232621	0.29947	0.232621	0.29947	-0.272727	0.24958	-0.181818	0.459024	-0.181818	0.459024	-0.444949	0.04995	-0.444949	0.04995	0.155126	0.507402	0.155126	0.507402	0.137409	0.536174	-0.137409	0.536174	0.25955	0.242612	-0.121212
mmu-miR-297c	0.424242	0.0628691	0.424242	0.0628691	0.424242	0.0628691	0.424242	0.0628691	0.424242	0.0628691	-0.121212	0.638361	-0.121212	0.638361	-0.121212	0.638361	-0.121212	0.638361	-0.121212	0.638361	0.0909091	0.737306	0.106873	0.630417	0.108556	0.628244	0.108556	0.628244	0	1	0.151515	0.545205	0.151515	0.545205	-0.349603	0.123485	-0.349603	0.123485	0.0861813	0.712671	0.0861813	0.712671	-0.106873	0.630417	-0.167944	0.449603	0.137409	0.536174	-0.515152
mmu-miR-125a-3p	0.363636	0.115951	0.363636	0.115951	0.363636	0.115951	0.363636	0.115951	0.363636	0.115951	0.0606061	0.840588	0.0606061	0.840588	0.0606061	0.840588	0.0606061	0.840588	0.0606061	0.840588	-0.0909091	0.737306	-0.0152676	0.945201	0.0465242	0.835608	0.0465242	0.835608	0.0606061	0.840588	0.0909091	0.737306	0.0909091	0.737306	0.0317821	0.888638	0.0317821	0.888638	-0.327489	0.161684	-0.327489	0.161684	-0.0458029	0.836632	0.198479	0.371565	-0.106873	0.630417	-0.454545
mmu-miR-7a	0.151515	0.545205	0.151515	0.545205	0.151515	0.545205	0.151515	0.545205	0.151515	0.545205	0.0909091	0.737306	0.0909091	0.737306	0.0909091	0.737306	0.0909091	0.737306	0.0909091	0.737306	-0.363636	0.115951	0.167944	0.449603	0.232621	0.29947	0.232621	0.29947	-0.454545	0.0447369	-0.424242	0.0628691	-0.424242	0.0628691	-0.317821	0.161429	-0.317821	0.161429	0.189599	0.417827	0.189599	0.417827	0.381691	0.0857312	-0.0763381	0.731093	0.198479	0.371565	0.121212
mmu-miR-678	0.30303	0.19695	0.30303	0.19695	0.30303	0.19695	0.30303	0.19695	0.30303	0.19695	0.363636	0.115951	0.363636	0.115951	0.363636	0.115951	0.363636	0.115951	0.363636	0.115951	-0.0909091	0.737306	-0.198479	0.371565	-0.263637	0.239629	-0.263637	0.239629	0	1	-0.030303	0.946559	-0.030303	0.946559	0.254257	0.262618	0.254257	0.262618	-0.465379	0.0467381	-0.465379	0.0467381	-0.167944	0.449603	0.442761	0.0462291	-0.412226	0.0634782	-0.151515
mmu-miR-1198	0.242424	0.31081	0.242424	0.31081	0.242424	0.31081	0.242424	0.31081	0.242424	0.31081	0.606061	0.00538031	0.606061	0.00538031	0.606061	0.00538031	0.606061	0.00538031	0.606061	0.00538031	-0.393939	0.0863171	-0.137409	0.536174	-0.0775404	0.72945	-0.0775404	0.72945	-0.30303	0.19695	-0.333333	0.15259	-0.333333	0.15259	0.317821	0.161429	0.317821	0.161429	-0.465379	0.0467381	-0.465379	0.0467381	0.167944	0.449603	0.748113	0.000757204	-0.412226	0.0634782	-0.030303
mmu-miR-98	0.0909091	0.737306	0.0909091	0.737306	0.0909091	0.737306	0.0909091	0.737306	0.0909091	0.737306	-0.151515	0.545205	-0.151515	0.545205	-0.151515	0.545205	-0.151515	0.545205	-0.151515	0.545205	-0.121212	0.638361	0.229014	0.302534	0.356686	0.111622	0.356686	0.111622	-0.272727	0.24958	-0.181818	0.459024	-0.181818	0.459024	-0.476731	0.0356919	-0.476731	0.0356919	0.327489	0.161684	0.327489	0.161684	0.32062	0.148902	-0.32062	0.148902	0.32062	0.148902	0
mmu-miR-28	0.333333	0.15259	0.333333	0.15259	0.333333	0.15259	0.333333	0.15259	0.333333	0.15259	-0.030303	0.946559	-0.030303	0.946559	-0.030303	0.946559	-0.030303	0.946559	-0.030303	0.946559	-0.181818	0.459024	0.167944	0.449603	0.356686	0.111622	0.356686	0.111622	-0.272727	0.24958	-0.181818	0.459024	-0.181818	0.459024	-0.476731	0.0356919	-0.476731	0.0356919	0.293016	0.210525	0.293016	0.210525	0.25955	0.242612	-0.25955	0.242612	0.25955	0.242612	-0.0606061
mmu-miR-574-5p	-0.0909091	0.737306	-0.0909091	0.737306	-0.0909091	0.737306	-0.0909091	0.737306	-0.0909091	0.737306	0.212121	0.380705	0.212121	0.380705	0.212121	0.380705	0.212121	0.380705	0.212121	0.380705	0	1	-0.137409	0.536174	-0.263637	0.239629	-0.263637	0.239629	0.0909091	0.737306	-0.0606061	0.840588	-0.0606061	0.840588	0.317821	0.161429	0.317821	0.161429	-0.499851	0.0326815	-0.499851	0.0326815	-0.137409	0.536174	0.290085	0.191569	-0.473296	0.0331085	0.242424
mmu-miR-714	0.272727	0.24958	0.272727	0.24958	0.272727	0.24958	0.272727	0.24958	0.272727	0.24958	0.454545	0.0447369	0.454545	0.0447369	0.454545	0.0447369	0.454545	0.0447369	0.454545	0.0447369	-0.0606061	0.840588	-0.229014	0.302534	-0.201605	0.368531	-0.201605	0.368531	0.0909091	0.737306	0.0606061	0.840588	0.0606061	0.840588	0.317821	0.161429	0.317821	0.161429	-0.568796	0.0150742	-0.568796	0.0150742	-0.106873	0.630417	0.473296	0.0331085	-0.442761	0.0462291	-0.242424
mmu-miR-101b	0.242424	0.31081	0.242424	0.31081	0.242424	0.31081	0.242424	0.31081	0.242424	0.31081	-0.181818	0.459024	-0.181818	0.459024	-0.181818	0.459024	-0.181818	0.459024	-0.181818	0.459024	0.030303	0.946559	0.381691	0.0857312	0.511766	0.0224505	0.511766	0.0224505	-0.121212	0.638361	-0.030303	0.946559	-0.030303	0.946559	-0.540295	0.0172903	-0.540295	0.0172903	0.293016	0.210525	0.293016	0.210525	0.32062	0.148902	-0.290085	0.191569	0.351155	0.113903	-0.151515
mmu-miR-1897-3p	0.30303	0.19695	0.30303	0.19695	0.30303	0.19695	0.30303	0.19695	0.30303	0.19695	0.606061	0.00538031	0.606061	0.00538031	0.606061	0.00538031	0.606061	0.00538031	0.606061	0.00538031	-0.454545	0.0447369	-0.25955	0.242612	-0.201605	0.368531	-0.201605	0.368531	-0.30303	0.19695	-0.333333	0.15259	-0.333333	0.15259	0.317821	0.161429	0.317821	0.161429	-0.361961	0.121926	-0.361961	0.121926	0.106873	0.630417	0.625972	0.00483076	-0.412226	0.0634782	-0.030303
mmu-miR-31	0.151515	0.545205	0.151515	0.545205	0.151515	0.545205	0.151515	0.545205	0.151515	0.545205	-0.151515	0.545205	-0.151515	0.545205	-0.151515	0.545205	-0.151515	0.545205	-0.151515	0.545205	-0.121212	0.638361	0.106873	0.630417	0.232621	0.29947	0.232621	0.29947	-0.212121	0.380705	-0.121212	0.638361	-0.121212	0.638361	-0.476731	0.0356919	-0.476731	0.0356919	0.0861813	0.712671	0.0861813	0.712671	0.167944	0.449603	-0.198479	0.371565	0.198479	0.371565	-0.0606061
mmu-miR-130b	0.393939	0.0863171	0.393939	0.0863171	0.393939	0.0863171	0.393939	0.0863171	0.393939	0.0863171	-0.0909091	0.737306	-0.0909091	0.737306	-0.0909091	0.737306	-0.0909091	0.737306	-0.0909091	0.737306	0	1	0.106873	0.630417	0.232621	0.29947	0.232621	0.29947	-0.151515	0.545205	0	1	0	1	-0.476731	0.0356919	-0.476731	0.0356919	0.189599	0.417827	0.189599	0.417827	0.0458029	0.836632	-0.32062	0.148902	0.25955	0.242612	-0.242424
mmu-miR-361	0.272727	0.24958	0.272727	0.24958	0.272727	0.24958	0.272727	0.24958	0.272727	0.24958	-0.454545	0.0447369	-0.454545	0.0447369	-0.454545	0.0447369	-0.454545	0.0447369	-0.454545	0.0447369	0	1	0.381691	0.0857312	0.449734	0.0448592	0.449734	0.0448592	-0.272727	0.24958	-0.121212	0.638361	-0.121212	0.638361	-0.699206	0.00206573	-0.699206	0.00206573	0.465379	0.0467381	0.465379	0.0467381	0.106873	0.630417	-0.32062	0.148902	0.473296	0.0331085	-0.181818
mmu-miR-706	-0.181818	0.459024	-0.181818	0.459024	-0.181818	0.459024	-0.181818	0.459024	-0.181818	0.459024	0.181818	0.459024	0.181818	0.459024	0.181818	0.459024	0.181818	0.459024	0.181818	0.459024	-0.030303	0.946559	-0.106873	0.630417	-0.232621	0.29947	-0.232621	0.29947	0.0606061	0.840588	-0.0909091	0.737306	-0.0909091	0.737306	0.317821	0.161429	0.317821	0.161429	-0.499851	0.0326815	-0.499851	0.0326815	-0.0458029	0.836632	0.351155	0.113903	-0.381691	0.0857312	0.151515
mmu-miR-374	0.121212	0.638361	0.121212	0.638361	0.121212	0.638361	0.121212	0.638361	0.121212	0.638361	-0.0606061	0.840588	-0.0606061	0.840588	-0.0606061	0.840588	-0.0606061	0.840588	-0.0606061	0.840588	-0.272727	0.24958	0.25955	0.242612	0.449734	0.0448592	0.449734	0.0448592	-0.424242	0.0628691	-0.333333	0.15259	-0.333333	0.15259	-0.508513	0.0250618	-0.508513	0.0250618	0.293016	0.210525	0.293016	0.210525	0.412226	0.0634782	-0.106873	0.630417	0.412226	0.0634782	-0.0909091
mmu-miR-1839-3p	0.272727	0.24958	0.272727	0.24958	0.272727	0.24958	0.272727	0.24958	0.272727	0.24958	-0.0909091	0.737306	-0.0909091	0.737306	-0.0909091	0.737306	-0.0909091	0.737306	-0.0909091	0.737306	0	1	0.106873	0.630417	0.0465242	0.835608	0.0465242	0.835608	-0.151515	0.545205	0	1	0	1	-0.444949	0.04995	-0.444949	0.04995	0.0517088	0.825121	0.0517088	0.825121	-0.0763381	0.731093	-0.198479	0.371565	0.25955	0.242612	-0.424242
mmu-miR-1	0.212121	0.380705	0.212121	0.380705	0.212121	0.380705	0.212121	0.380705	0.212121	0.380705	0.030303	0.946559	0.030303	0.946559	0.030303	0.946559	0.030303	0.946559	0.030303	0.946559	0.484848	0.0310502	0.167944	0.449603	0.108556	0.628244	0.108556	0.628244	0.515152	0.0209804	0.545455	0.0137708	0.545455	0.0137708	0.0953463	0.674424	0.0953463	0.674424	-0.224071	0.338312	-0.224071	0.338312	0.0458029	0.836632	-0.0763381	0.731093	-0.351155	0.113903	0.0606061
mmu-miR-146a	0.242424	0.31081	0.242424	0.31081	0.242424	0.31081	0.242424	0.31081	0.242424	0.31081	-0.121212	0.638361	-0.121212	0.638361	-0.121212	0.638361	-0.121212	0.638361	-0.121212	0.638361	0.030303	0.946559	0.32062	0.148902	0.325669	0.146335	0.325669	0.146335	-0.121212	0.638361	-0.030303	0.946559	-0.030303	0.946559	-0.476731	0.0356919	-0.476731	0.0356919	0.189599	0.417827	0.189599	0.417827	0.137409	0.536174	-0.351155	0.113903	0.167944	0.449603	0.0909091
mmu-miR-301b	0.30303	0.19695	0.30303	0.19695	0.30303	0.19695	0.30303	0.19695	0.30303	0.19695	-0.0606061	0.840588	-0.0606061	0.840588	-0.0606061	0.840588	-0.0606061	0.840588	-0.0606061	0.840588	-0.454545	0.0447369	0.351155	0.113903	0.48075	0.0320077	0.48075	0.0320077	-0.727273	0.000498884	-0.575758	0.00875773	-0.575758	0.00875773	-0.381385	0.0928919	-0.381385	0.0928919	0.293016	0.210525	0.293016	0.210525	0.351155	0.113903	0.0763381	0.731093	0.32062	0.148902	0.030303
mmu-miR-691	-0.0606061	0.840588	-0.0606061	0.840588	-0.0606061	0.840588	-0.0606061	0.840588	-0.0606061	0.840588	-0.545455	0.0137708	-0.545455	0.0137708	-0.545455	0.0137708	-0.545455	0.0137708	-0.545455	0.0137708	0.212121	0.380705	0.351155	0.113903	0.232621	0.29947	0.232621	0.29947	0	1	0.151515	0.545205	0.151515	0.545205	-0.540295	0.0172903	-0.540295	0.0172903	0.568796	0.0150742	0.568796	0.0150742	-0.106873	0.630417	-0.625972	0.00483076	0.748113	0.000757204	-0.272727
mmu-miR-2861	0.212121	0.380705	0.212121	0.380705	0.212121	0.380705	0.212121	0.380705	0.212121	0.380705	0.212121	0.380705	0.212121	0.380705	0.212121	0.380705	0.212121	0.380705	0.212121	0.380705	-0.242424	0.31081	0.0152676	0.945201	0.108556	0.628244	0.108556	0.628244	-0.333333	0.15259	-0.363636	0.115951	-0.363636	0.115951	0.127128	0.575403	0.127128	0.575403	-0.361961	0.121926	-0.361961	0.121926	0.0152676	0.945201	0.534367	0.0161414	-0.137409	0.536174	-0.30303
mmu-miR-3473	0	1	0	1	0	1	0	1	0	1	0.242424	0.31081	0.242424	0.31081	0.242424	0.31081	0.242424	0.31081	0.242424	0.31081	0.030303	0.946559	-0.106873	0.630417	-0.232621	0.29947	-0.232621	0.29947	0.121212	0.638361	0.030303	0.946559	0.030303	0.946559	0.317821	0.161429	0.317821	0.161429	-0.568796	0.0150742	-0.568796	0.0150742	-0.106873	0.630417	0.442761	0.0462291	-0.442761	0.0462291	-0.030303
mmu-miR-465c-5p	-0.0763381	0.731093	-0.0763381	0.731093	-0.0763381	0.731093	-0.0763381	0.731093	-0.0763381	0.731093	0.106873	0.630417	0.106873	0.630417	0.106873	0.630417	0.106873	0.630417	0.106873	0.630417	-0.106873	0.630417	-0.0615385	0.782871	-0.187523	0.405432	-0.187523	0.405432	-0.0763381	0.731093	-0.167944	0.449603	-0.167944	0.449603	0.208167	0.361655	0.208167	0.361655	-0.486313	0.0387665	-0.486313	0.0387665	0.0615385	0.782871	0.307692	0.168235	-0.307692	0.168235	0.198479
mmu-miR-2145	0	1	0	1	0	1	0	1	0	1	0.363636	0.115951	0.363636	0.115951	0.363636	0.115951	0.363636	0.115951	0.363636	0.115951	-0.454545	0.0447369	0.0458029	0.836632	0.0465242	0.835608	0.0465242	0.835608	-0.484848	0.0310502	-0.636364	0.00318165	-0.636364	0.00318165	0.0953463	0.674424	0.0953463	0.674424	-0.224071	0.338312	-0.224071	0.338312	0.229014	0.302534	0.564902	0.0109852	-0.290085	0.191569	0.333333
mmu-miR-2136	-0.0606061	0.840588	-0.0606061	0.840588	-0.0606061	0.840588	-0.0606061	0.840588	-0.0606061	0.840588	0.181818	0.459024	0.181818	0.459024	0.181818	0.459024	0.181818	0.459024	0.181818	0.459024	0.0909091	0.737306	-0.137409	0.536174	-0.139573	0.533585	-0.139573	0.533585	0.181818	0.459024	0.151515	0.545205	0.151515	0.545205	0.381385	0.0928919	0.381385	0.0928919	-0.637741	0.00642608	-0.637741	0.00642608	-0.229014	0.302534	0.381691	0.0857312	-0.473296	0.0331085	-0.0909091
mmu-miR-1839-5p	0.151515	0.545205	0.151515	0.545205	0.151515	0.545205	0.151515	0.545205	0.151515	0.545205	0.454545	0.0447369	0.454545	0.0447369	0.454545	0.0447369	0.454545	0.0447369	0.454545	0.0447369	-0.121212	0.638361	-0.106873	0.630417	-0.170589	0.446725	-0.170589	0.446725	-0.030303	0.946559	-0.121212	0.638361	-0.121212	0.638361	0.413167	0.0687036	0.413167	0.0687036	-0.568796	0.0150742	-0.568796	0.0150742	-0.0152676	0.945201	0.595437	0.00734817	-0.564902	0.0109852	0.121212
mmu-miR-421	0.69697	0.000974481	0.69697	0.000974481	0.69697	0.000974481	0.69697	0.000974481	0.69697	0.000974481	0.333333	0.15259	0.333333	0.15259	0.333333	0.15259	0.333333	0.15259	0.333333	0.15259	-0.181818	0.459024	0.167944	0.449603	0.232621	0.29947	0.232621	0.29947	-0.272727	0.24958	-0.121212	0.638361	-0.121212	0.638361	-0.286039	0.207578	-0.286039	0.207578	0.120654	0.606148	0.120654	0.606148	0.290085	0.191569	-0.0152676	0.945201	0.137409	0.536174	-0.30303
mmu-miR-297a+mmu-miR-466f+mmu-miR-669b	0.0909091	0.737306	0.0909091	0.737306	0.0909091	0.737306	0.0909091	0.737306	0.0909091	0.737306	0.151515	0.545205	0.151515	0.545205	0.151515	0.545205	0.151515	0.545205	0.151515	0.545205	0.242424	0.31081	-0.0458029	0.836632	-0.108556	0.628244	-0.108556	0.628244	0.212121	0.380705	0.242424	0.31081	0.242424	0.31081	0.190693	0.400814	0.190693	0.400814	-0.603269	0.00994027	-0.603269	0.00994027	-0.137409	0.536174	0.229014	0.302534	-0.381691	0.0857312	-0.242424
mmu-miR-1904	0.212121	0.380705	0.212121	0.380705	0.212121	0.380705	0.212121	0.380705	0.212121	0.380705	0.575758	0.00875773	0.575758	0.00875773	0.575758	0.00875773	0.575758	0.00875773	0.575758	0.00875773	-0.363636	0.115951	-0.351155	0.113903	-0.356686	0.111622	-0.356686	0.111622	-0.151515	0.545205	-0.30303	0.19695	-0.30303	0.19695	0.444949	0.04995	0.444949	0.04995	-0.430906	0.0655692	-0.430906	0.0655692	0.0152676	0.945201	0.656508	0.00312085	-0.564902	0.0109852	0.0606061
mmu-miR-140	0.0606061	0.840588	0.0606061	0.840588	0.0606061	0.840588	0.0606061	0.840588	0.0606061	0.840588	-0.0606061	0.840588	-0.0606061	0.840588	-0.0606061	0.840588	-0.0606061	0.840588	-0.0606061	0.840588	0.030303	0.946559	0.137409	0.536174	0.294653	0.18876	0.294653	0.18876	0	1	0.030303	0.946559	0.030303	0.946559	-0.15891	0.48384	-0.15891	0.48384	0.0517088	0.825121	0.0517088	0.825121	0.442761	0.0462291	-0.0458029	0.836632	0.0458029	0.836632	0.0909091
mmu-miR-202-5p	0.666667	0.00180328	0.666667	0.00180328	0.666667	0.00180328	0.666667	0.00180328	0.666667	0.00180328	0.30303	0.19695	0.30303	0.19695	0.30303	0.19695	0.30303	0.19695	0.30303	0.19695	-0.0909091	0.737306	0.137409	0.536174	0.139573	0.533585	0.139573	0.533585	-0.242424	0.31081	-0.0909091	0.737306	-0.0909091	0.737306	-0.15891	0.48384	-0.15891	0.48384	-0.0861813	0.712671	-0.0861813	0.712671	0.198479	0.371565	0.137409	0.536174	0.0458029	0.836632	-0.393939
mmu-miR-1953	0.30303	0.19695	0.30303	0.19695	0.30303	0.19695	0.30303	0.19695	0.30303	0.19695	0.0606061	0.840588	0.0606061	0.840588	0.0606061	0.840588	0.0606061	0.840588	0.0606061	0.840588	0.212121	0.380705	-0.0458029	0.836632	-0.108556	0.628244	-0.108556	0.628244	0.242424	0.31081	0.333333	0.15259	0.333333	0.15259	-0.0953463	0.674424	-0.0953463	0.674424	-0.258544	0.26924	-0.258544	0.26924	-0.106873	0.630417	-0.0458029	0.836632	-0.137409	0.536174	-0.454545
mmu-miR-27b	-0.363636	0.115951	-0.363636	0.115951	-0.363636	0.115951	-0.363636	0.115951	-0.363636	0.115951	-0.484848	0.0310502	-0.484848	0.0310502	-0.484848	0.0310502	-0.484848	0.0310502	-0.484848	0.0310502	0.393939	0.0863171	0.0763381	0.731093	-0.0465242	0.835608	-0.0465242	0.835608	0.30303	0.19695	0.333333	0.15259	0.333333	0.15259	-0.190693	0.400814	-0.190693	0.400814	0.327489	0.161684	0.327489	0.161684	-0.167944	0.449603	-0.503831	0.023315	0.167944	0.449603	0.272727
mmu-miR-3099	0.333333	0.15259	0.333333	0.15259	0.333333	0.15259	0.333333	0.15259	0.333333	0.15259	0.636364	0.00318165	0.636364	0.00318165	0.636364	0.00318165	0.636364	0.00318165	0.636364	0.00318165	-0.363636	0.115951	-0.198479	0.371565	-0.0155081	0.944853	-0.0155081	0.944853	-0.212121	0.380705	-0.30303	0.19695	-0.30303	0.19695	0.286039	0.207578	0.286039	0.207578	-0.327489	0.161684	-0.327489	0.161684	0.32062	0.148902	0.564902	0.0109852	-0.229014	0.302534	-0.181818
mmu-miR-432	0.181818	0.459024	0.181818	0.459024	0.181818	0.459024	0.181818	0.459024	0.181818	0.459024	0.363636	0.115951	0.363636	0.115951	0.363636	0.115951	0.363636	0.115951	0.363636	0.115951	-0.0909091	0.737306	-0.290085	0.191569	-0.418718	0.0618138	-0.418718	0.0618138	0.0606061	0.840588	-0.030303	0.946559	-0.030303	0.946559	0.381385	0.0928919	0.381385	0.0928919	-0.499851	0.0326815	-0.499851	0.0326815	-0.167944	0.449603	0.442761	0.0462291	-0.564902	0.0109852	-0.030303
mmu-miR-708	0.30303	0.19695	0.30303	0.19695	0.30303	0.19695	0.30303	0.19695	0.30303	0.19695	0.484848	0.0310502	0.484848	0.0310502	0.484848	0.0310502	0.484848	0.0310502	0.484848	0.0310502	-0.212121	0.380705	-0.0152676	0.945201	0.0155081	0.944853	0.0155081	0.944853	-0.242424	0.31081	-0.272727	0.24958	-0.272727	0.24958	0.15891	0.48384	0.15891	0.48384	-0.499851	0.0326815	-0.499851	0.0326815	0.106873	0.630417	0.503831	0.023315	-0.229014	0.302534	-0.0909091
mmu-miR-199a-5p	0	1	0	1	0	1	0	1	0	1	-0.30303	0.19695	-0.30303	0.19695	-0.30303	0.19695	-0.30303	0.19695	-0.30303	0.19695	0.393939	0.0863171	0.0763381	0.731093	0.0775404	0.72945	0.0775404	0.72945	0.363636	0.115951	0.454545	0.0447369	0.454545	0.0447369	-0.286039	0.207578	-0.286039	0.207578	0.155126	0.507402	0.155126	0.507402	-0.229014	0.302534	-0.412226	0.0634782	0.167944	0.449603	-0.0909091
mmu-miR-465b-5p	0.167944	0.449603	0.167944	0.449603	0.167944	0.449603	0.167944	0.449603	0.167944	0.449603	0.503831	0.023315	0.503831	0.023315	0.503831	0.023315	0.503831	0.023315	0.503831	0.023315	-0.381691	0.0857312	-0.0923077	0.679336	-0.0312538	0.889719	-0.0312538	0.889719	-0.351155	0.113903	-0.442761	0.0462291	-0.442761	0.0462291	0.368295	0.106544	0.368295	0.106544	-0.31263	0.183992	-0.31263	0.183992	0.246154	0.270324	0.692308	0.00193347	-0.4	0.0732508	0.137409
mmu-miR-1943	0.181818	0.459024	0.181818	0.459024	0.181818	0.459024	0.181818	0.459024	0.181818	0.459024	0.181818	0.459024	0.181818	0.459024	0.181818	0.459024	0.181818	0.459024	0.181818	0.459024	-0.151515	0.545205	-0.0763381	0.731093	-0.139573	0.533585	-0.139573	0.533585	-0.181818	0.459024	-0.212121	0.380705	-0.212121	0.380705	-0.0317821	0.888638	-0.0317821	0.888638	-0.258544	0.26924	-0.258544	0.26924	-0.229014	0.302534	0.198479	0.371565	-0.106873	0.630417	-0.212121
mmu-miR-674	-0.151515	0.545205	-0.151515	0.545205	-0.151515	0.545205	-0.151515	0.545205	-0.151515	0.545205	0.0909091	0.737306	0.0909091	0.737306	0.0909091	0.737306	0.0909091	0.737306	0.0909091	0.737306	0.0606061	0.840588	-0.442761	0.0462291	-0.511766	0.0224505	-0.511766	0.0224505	0.333333	0.15259	0.242424	0.31081	0.242424	0.31081	0.254257	0.262618	0.254257	0.262618	-0.396434	0.090256	-0.396434	0.090256	-0.25955	0.242612	0.106873	0.630417	-0.351155	0.113903	-0.181818
mmu-miR-1902	0	1	0	1	0	1	0	1	0	1	-0.363636	0.115951	-0.363636	0.115951	-0.363636	0.115951	-0.363636	0.115951	-0.363636	0.115951	-0.0909091	0.737306	0.106873	0.630417	0.201605	0.368531	0.201605	0.368531	-0.30303	0.19695	-0.151515	0.545205	-0.151515	0.545205	-0.540295	0.0172903	-0.540295	0.0172903	0.361961	0.121926	0.361961	0.121926	-0.0152676	0.945201	-0.290085	0.191569	0.32062	0.148902	0.0909091
mmu-miR-574-3p	0.121212	0.638361	0.121212	0.638361	0.121212	0.638361	0.121212	0.638361	0.121212	0.638361	-0.30303	0.19695	-0.30303	0.19695	-0.30303	0.19695	-0.30303	0.19695	-0.30303	0.19695	-0.030303	0.946559	0.25955	0.242612	0.325669	0.146335	0.325669	0.146335	-0.181818	0.459024	-0.0909091	0.737306	-0.0909091	0.737306	-0.476731	0.0356919	-0.476731	0.0356919	0.189599	0.417827	0.189599	0.417827	0.137409	0.536174	-0.229014	0.302534	0.229014	0.302534	0.030303
mmu-miR-99a	-0.0909091	0.737306	-0.0909091	0.737306	-0.0909091	0.737306	-0.0909091	0.737306	-0.0909091	0.737306	-0.0909091	0.737306	-0.0909091	0.737306	-0.0909091	0.737306	-0.0909091	0.737306	-0.0909091	0.737306	0.30303	0.19695	-0.198479	0.371565	-0.263637	0.239629	-0.263637	0.239629	0.454545	0.0447369	0.424242	0.0628691	0.424242	0.0628691	0	1	0	1	-0.0861813	0.712671	-0.0861813	0.712671	-0.25955	0.242612	-0.137409	0.536174	-0.167944	0.449603	0.121212
mmu-miR-1187	0.030303	0.946559	0.030303	0.946559	0.030303	0.946559	0.030303	0.946559	0.030303	0.946559	0.212121	0.380705	0.212121	0.380705	0.212121	0.380705	0.212121	0.380705	0.212121	0.380705	0.121212	0.638361	-0.229014	0.302534	-0.356686	0.111622	-0.356686	0.111622	0.333333	0.15259	0.181818	0.459024	0.181818	0.459024	0.444949	0.04995	0.444949	0.04995	-0.534324	0.0224137	-0.534324	0.0224137	-0.32062	0.148902	0.290085	0.191569	-0.625972	0.00483076	0.181818
mmu-miR-3472	-0.121212	0.638361	-0.121212	0.638361	-0.121212	0.638361	-0.121212	0.638361	-0.121212	0.638361	0	1	0	1	0	1	0	1	0	1	0.0909091	0.737306	-0.32062	0.148902	-0.449734	0.0448592	-0.449734	0.0448592	0.242424	0.31081	0.0909091	0.737306	0.0909091	0.737306	0.254257	0.262618	0.254257	0.262618	-0.361961	0.121926	-0.361961	0.121926	-0.473296	0.0331085	0.0763381	0.731093	-0.473296	0.0331085	0.272727
mmu-miR-384-3p	0.454545	0.0447369	0.454545	0.0447369	0.454545	0.0447369	0.454545	0.0447369	0.454545	0.0447369	0.0909091	0.737306	0.0909091	0.737306	0.0909091	0.737306	0.0909091	0.737306	0.0909091	0.737306	-0.242424	0.31081	0.0458029	0.836632	0.170589	0.446725	0.170589	0.446725	-0.333333	0.15259	-0.181818	0.459024	-0.181818	0.459024	-0.286039	0.207578	-0.286039	0.207578	0.0861813	0.712671	0.0861813	0.712671	0.25955	0.242612	0.0458029	0.836632	0.198479	0.371565	-0.424242
mmu-miR-320	0.0909091	0.737306	0.0909091	0.737306	0.0909091	0.737306	0.0909091	0.737306	0.0909091	0.737306	0.0909091	0.737306	0.0909091	0.737306	0.0909091	0.737306	0.0909091	0.737306	0.0909091	0.737306	-0.30303	0.19695	-0.0458029	0.836632	0.0465242	0.835608	0.0465242	0.835608	-0.333333	0.15259	-0.30303	0.19695	-0.30303	0.19695	-0.0953463	0.674424	-0.0953463	0.674424	-0.120654	0.606148	-0.120654	0.606148	0.0152676	0.945201	0.198479	0.371565	0.106873	0.630417	-0.363636
mmu-miR-1957	0.030303	0.946559	0.030303	0.946559	0.030303	0.946559	0.030303	0.946559	0.030303	0.946559	0.0909091	0.737306	0.0909091	0.737306	0.0909091	0.737306	0.0909091	0.737306	0.0909091	0.737306	-0.484848	0.0310502	0.0152676	0.945201	0.0465242	0.835608	0.0465242	0.835608	-0.636364	0.00318165	-0.606061	0.00538031	-0.606061	0.00538031	-0.286039	0.207578	-0.286039	0.207578	0.0517088	0.825121	0.0517088	0.825121	0.137409	0.536174	0.229014	0.302534	0.106873	0.630417	0.121212
mmu-miR-1961	0.606061	0.00538031	0.606061	0.00538031	0.606061	0.00538031	0.606061	0.00538031	0.606061	0.00538031	0.484848	0.0310502	0.484848	0.0310502	0.484848	0.0310502	0.484848	0.0310502	0.484848	0.0310502	-0.151515	0.545205	0.0763381	0.731093	0.0465242	0.835608	0.0465242	0.835608	-0.121212	0.638361	-0.0909091	0.737306	-0.0909091	0.737306	0.0317821	0.888638	0.0317821	0.888638	-0.0861813	0.712671	-0.0861813	0.712671	0.381691	0.0857312	0.25955	0.242612	-0.198479	0.371565	-0.030303
mmu-miR-877	0.137409	0.536174	0.137409	0.536174	0.137409	0.536174	0.137409	0.536174	0.137409	0.536174	-0.106873	0.630417	-0.106873	0.630417	-0.106873	0.630417	-0.106873	0.630417	-0.106873	0.630417	-0.351155	0.113903	0.0615385	0.782871	0.0312538	0.889719	0.0312538	0.889719	-0.503831	0.023315	-0.412226	0.0634782	-0.412226	0.0634782	-0.240192	0.292544	-0.240192	0.292544	0.173683	0.460459	0.173683	0.460459	0	1	0.0307692	0.890407	0.184615	0.408386	0.0763381
mmu-miR-669a	-0.151515	0.545205	-0.151515	0.545205	-0.151515	0.545205	-0.151515	0.545205	-0.151515	0.545205	0.030303	0.946559	0.030303	0.946559	0.030303	0.946559	0.030303	0.946559	0.030303	0.946559	0.0606061	0.840588	-0.137409	0.536174	-0.263637	0.239629	-0.263637	0.239629	0.212121	0.380705	0.0606061	0.840588	0.0606061	0.840588	0.254257	0.262618	0.254257	0.262618	-0.465379	0.0467381	-0.465379	0.0467381	-0.25955	0.242612	0.229014	0.302534	-0.473296	0.0331085	0.242424
mmu-miR-370	0.333333	0.15259	0.333333	0.15259	0.333333	0.15259	0.333333	0.15259	0.333333	0.15259	0.272727	0.24958	0.272727	0.24958	0.272727	0.24958	0.272727	0.24958	0.272727	0.24958	-0.121212	0.638361	0.137409	0.536174	0.108556	0.628244	0.108556	0.628244	-0.212121	0.380705	-0.242424	0.31081	-0.242424	0.31081	0.127128	0.575403	0.127128	0.575403	-0.293016	0.210525	-0.293016	0.210525	-0.106873	0.630417	0.473296	0.0331085	-0.25955	0.242612	-0.121212
mmu-miR-1186b	-0.0763381	0.731093	-0.0763381	0.731093	-0.0763381	0.731093	-0.0763381	0.731093	-0.0763381	0.731093	0.25955	0.242612	0.25955	0.242612	0.25955	0.242612	0.25955	0.242612	0.25955	0.242612	0.137409	0.536174	-0.184615	0.408386	-0.250031	0.26731	-0.250031	0.26731	0.229014	0.302534	0.0763381	0.731093	0.0763381	0.731093	0.51241	0.0247388	0.51241	0.0247388	-0.52105	0.0268099	-0.52105	0.0268099	-0.0923077	0.679336	0.369231	0.0982342	-0.553846	0.0131304	0.137409
mmu-miR-541	-0.0763381	0.731093	-0.0763381	0.731093	-0.0763381	0.731093	-0.0763381	0.731093	-0.0763381	0.731093	0.167944	0.449603	0.167944	0.449603	0.167944	0.449603	0.167944	0.449603	0.167944	0.449603	-0.381691	0.0857312	-0.707692	0.0015288	-0.593822	0.00842519	-0.593822	0.00842519	-0.106873	0.630417	-0.198479	0.371565	-0.198479	0.371565	0.240192	0.292544	0.240192	0.292544	-0.277893	0.237624	-0.277893	0.237624	-0.215385	0.334782	0.246154	0.270324	-0.4	0.0732508	0.0152676
mmu-miR-135a	0.424242	0.0628691	0.424242	0.0628691	0.424242	0.0628691	0.424242	0.0628691	0.424242	0.0628691	-0.181818	0.459024	-0.181818	0.459024	-0.181818	0.459024	-0.181818	0.459024	-0.181818	0.459024	0.151515	0.545205	0.0763381	0.731093	0.0155081	0.944853	0.0155081	0.944853	0	1	0.151515	0.545205	0.151515	0.545205	-0.508513	0.0250618	-0.508513	0.0250618	0.224071	0.338312	0.224071	0.338312	-0.229014	0.302534	-0.412226	0.0634782	0.167944	0.449603	-0.272727
mmu-miR-100	-0.127128	0.575403	-0.127128	0.575403	-0.127128	0.575403	-0.127128	0.575403	-0.127128	0.575403	-0.286039	0.207578	-0.286039	0.207578	-0.286039	0.207578	-0.286039	0.207578	-0.286039	0.207578	0.508513	0.0250618	0.0480384	0.833268	-0.048795	0.832259	-0.048795	0.832259	0.476731	0.0356919	0.476731	0.0356919	0.476731	0.0356919	-0.0333333	0.886382	-0.0333333	0.886382	0.0361551	0.880596	0.0361551	0.880596	-0.240192	0.292544	-0.272218	0.232909	-0.11209	0.623289	0.254257
mmu-miR-410	-0.181818	0.459024	-0.181818	0.459024	-0.181818	0.459024	-0.181818	0.459024	-0.181818	0.459024	-0.363636	0.115951	-0.363636	0.115951	-0.363636	0.115951	-0.363636	0.115951	-0.363636	0.115951	0.575758	0.00875773	0.106873	0.630417	0.0465242	0.835608	0.0465242	0.835608	0.545455	0.0137708	0.636364	0.00318165	0.636364	0.00318165	0.0635642	0.779435	0.0635642	0.779435	-0.0861813	0.712671	-0.0861813	0.712671	-0.290085	0.191569	-0.32062	0.148902	0.0152676	0.945201	-0.0909091
mmu-miR-450a-5p	-0.139573	0.533585	-0.139573	0.533585	-0.139573	0.533585	-0.139573	0.533585	-0.139573	0.533585	-0.511766	0.0224505	-0.511766	0.0224505	-0.511766	0.0224505	-0.511766	0.0224505	-0.511766	0.0224505	0.387702	0.0837579	0.0781345	0.728854	0.015873	0.944383	0.015873	0.944383	0.294653	0.18876	0.449734	0.0448592	0.449734	0.0448592	-0.243975	0.289589	-0.243975	0.289589	0.194061	0.414099	0.194061	0.414099	-0.4063	0.0714544	-0.531315	0.0184124	0.234404	0.298363	-0.139573
mmu-miR-669f	-0.151515	0.545205	-0.151515	0.545205	-0.151515	0.545205	-0.151515	0.545205	-0.151515	0.545205	-0.69697	0.000974481	-0.69697	0.000974481	-0.69697	0.000974481	-0.69697	0.000974481	-0.69697	0.000974481	0.606061	0.00538031	0.412226	0.0634782	0.294653	0.18876	0.294653	0.18876	0.333333	0.15259	0.484848	0.0310502	0.484848	0.0310502	-0.317821	0.161429	-0.317821	0.161429	0.327489	0.161684	0.327489	0.161684	-0.137409	0.536174	-0.534367	0.0161414	0.381691	0.0857312	-0.0606061
mmu-miR-101a	-0.254257	0.262618	-0.254257	0.262618	-0.254257	0.262618	-0.254257	0.262618	-0.254257	0.262618	-0.572078	0.0117187	-0.572078	0.0117187	-0.572078	0.0117187	-0.572078	0.0117187	-0.572078	0.0117187	0.222475	0.326989	0.256205	0.261553	0.29277	0.203789	0.29277	0.203789	0.0953463	0.674424	0.222475	0.326989	0.222475	0.326989	-0.366667	0.116015	-0.366667	0.116015	0.21693	0.367439	0.21693	0.367439	-0.176141	0.440188	-0.40032	0.0793854	0.352282	0.122649	-0.0635642
mmu-miR-742	0.454545	0.0447369	0.454545	0.0447369	0.454545	0.0447369	0.454545	0.0447369	0.454545	0.0447369	0.212121	0.380705	0.212121	0.380705	0.212121	0.380705	0.212121	0.380705	0.212121	0.380705	-0.30303	0.19695	0.0152676	0.945201	0.108556	0.628244	0.108556	0.628244	-0.333333	0.15259	-0.30303	0.19695	-0.30303	0.19695	-0.0953463	0.674424	-0.0953463	0.674424	-0.0172363	0.941285	-0.0172363	0.941285	0.0152676	0.945201	0.106873	0.630417	0.0458029	0.836632	-0.30303
mmu-miR-672	-0.272727	0.24958	-0.272727	0.24958	-0.272727	0.24958	-0.272727	0.24958	-0.272727	0.24958	0.030303	0.946559	0.030303	0.946559	0.030303	0.946559	0.030303	0.946559	0.030303	0.946559	-0.484848	0.0310502	-0.25955	0.242612	-0.0775404	0.72945	-0.0775404	0.72945	-0.333333	0.15259	-0.363636	0.115951	-0.363636	0.115951	-0.0317821	0.888638	-0.0317821	0.888638	-0.120654	0.606148	-0.120654	0.606148	0.198479	0.371565	0.167944	0.449603	0.0152676	0.945201	0.121212
mmu-miR-195	-0.137409	0.536174	-0.137409	0.536174	-0.137409	0.536174	-0.137409	0.536174	-0.137409	0.536174	-0.442761	0.0462291	-0.442761	0.0462291	-0.442761	0.0462291	-0.442761	0.0462291	-0.442761	0.0462291	0.198479	0.371565	0.153846	0.490856	0.125015	0.579141	0.125015	0.579141	0.0458029	0.836632	0.137409	0.536174	0.137409	0.536174	-0.304243	0.182453	-0.304243	0.182453	0.10421	0.657871	0.10421	0.657871	-0.0615385	0.782871	-0.246154	0.270324	0.123077	0.581525	0.0763381
mmu-miR-487b	0.0909091	0.737306	0.0909091	0.737306	0.0909091	0.737306	0.0909091	0.737306	0.0909091	0.737306	0.393939	0.0863171	0.393939	0.0863171	0.393939	0.0863171	0.393939	0.0863171	0.393939	0.0863171	-0.0606061	0.840588	-0.229014	0.302534	-0.263637	0.239629	-0.263637	0.239629	0.030303	0.946559	0	1	0	1	0.317821	0.161429	0.317821	0.161429	-0.499851	0.0326815	-0.499851	0.0326815	-0.0458029	0.836632	0.564902	0.0109852	-0.442761	0.0462291	-0.121212
mmu-miR-1942	-0.151515	0.545205	-0.151515	0.545205	-0.151515	0.545205	-0.151515	0.545205	-0.151515	0.545205	0.333333	0.15259	0.333333	0.15259	0.333333	0.15259	0.333333	0.15259	0.333333	0.15259	-0.363636	0.115951	-0.748113	0.000757204	-0.635831	0.00456783	-0.635831	0.00456783	-0.0909091	0.737306	-0.242424	0.31081	-0.242424	0.31081	0.349603	0.123485	0.349603	0.123485	-0.499851	0.0326815	-0.499851	0.0326815	-0.167944	0.449603	0.412226	0.0634782	-0.473296	0.0331085	-0.0606061
mmu-miR-670	0.454545	0.0447369	0.454545	0.0447369	0.454545	0.0447369	0.454545	0.0447369	0.454545	0.0447369	-0.0909091	0.737306	-0.0909091	0.737306	-0.0909091	0.737306	-0.0909091	0.737306	-0.0909091	0.737306	-0.121212	0.638361	0.0458029	0.836632	0.139573	0.533585	0.139573	0.533585	-0.212121	0.380705	-0.0606061	0.840588	-0.0606061	0.840588	-0.381385	0.0928919	-0.381385	0.0928919	0.155126	0.507402	0.155126	0.507402	0.0458029	0.836632	-0.137409	0.536174	0.25955	0.242612	-0.30303
mmu-miR-329	-0.0775404	0.72945	-0.0775404	0.72945	-0.0775404	0.72945	-0.0775404	0.72945	-0.0775404	0.72945	-0.170589	0.446725	-0.170589	0.446725	-0.170589	0.446725	-0.170589	0.446725	-0.170589	0.446725	0.48075	0.0320077	0.187523	0.405432	0.126984	0.576775	0.126984	0.576775	0.387702	0.0837579	0.387702	0.0837579	0.387702	0.0837579	-0.016265	0.943715	-0.016265	0.943715	-0.0352837	0.881955	-0.0352837	0.881955	-0.0625076	0.781535	-0.250031	0.26731	-0.187523	0.405432	0.263637
mmu-miR-701	-0.0953463	0.674424	-0.0953463	0.674424	-0.0953463	0.674424	-0.0953463	0.674424	-0.0953463	0.674424	0.540295	0.0172903	0.540295	0.0172903	0.540295	0.0172903	0.540295	0.0172903	0.540295	0.0172903	-0.317821	0.161429	-0.592474	0.00942311	-0.666865	0.0037956	-0.666865	0.0037956	-0.0317821	0.888638	-0.190693	0.400814	-0.190693	0.400814	0.516667	0.0267809	0.516667	0.0267809	-0.560404	0.0198957	-0.560404	0.0198957	-0.144115	0.527691	0.51241	0.0247388	-0.592474	0.00942311	-0.127128
mmu-miR-382	-0.106873	0.630417	-0.106873	0.630417	-0.106873	0.630417	-0.106873	0.630417	-0.106873	0.630417	-0.137409	0.536174	-0.137409	0.536174	-0.137409	0.536174	-0.137409	0.536174	-0.137409	0.536174	0.412226	0.0634782	-0.215385	0.334782	-0.281284	0.212053	-0.281284	0.212053	0.534367	0.0161414	0.595437	0.00734817	0.595437	0.00734817	0.0480384	0.833268	0.0480384	0.833268	-0.10421	0.657871	-0.10421	0.657871	-0.4	0.0732508	-0.307692	0.168235	-0.123077	0.581525	-0.106873
mmu-miR-467e	-0.0763381	0.731093	-0.0763381	0.731093	-0.0763381	0.731093	-0.0763381	0.731093	-0.0763381	0.731093	0.0458029	0.836632	0.0458029	0.836632	0.0458029	0.836632	0.0458029	0.836632	0.0458029	0.836632	-0.198479	0.371565	-0.4	0.0732508	-0.468807	0.0375348	-0.468807	0.0375348	-0.0458029	0.836632	-0.0763381	0.731093	-0.0763381	0.731093	-0.0480384	0.833268	-0.0480384	0.833268	-0.173683	0.460459	-0.173683	0.460459	-0.430769	0.0537241	-0.0615385	0.782871	-0.215385	0.334782	-0.0152676
mmu-miR-1965	-0.170589	0.446725	-0.170589	0.446725	-0.170589	0.446725	-0.170589	0.446725	-0.170589	0.446725	0.232621	0.29947	0.232621	0.29947	0.232621	0.29947	0.232621	0.29947	0.232621	0.29947	-0.0465242	0.835608	-0.281284	0.212053	-0.412698	0.0697041	-0.412698	0.0697041	0.108556	0.628244	-0.0465242	0.835608	-0.0465242	0.835608	0.45542	0.048059	0.45542	0.048059	-0.670391	0.00478248	-0.670391	0.00478248	-0.125015	0.579141	0.359419	0.110804	-0.500061	0.0265168	0.108556
mmu-miR-760	-0.0458029	0.836632	-0.0458029	0.836632	-0.0458029	0.836632	-0.0458029	0.836632	-0.0458029	0.836632	0.32062	0.148902	0.32062	0.148902	0.32062	0.148902	0.32062	0.148902	0.32062	0.148902	-0.351155	0.113903	-0.584615	0.00884461	-0.625076	0.00555083	-0.625076	0.00555083	-0.0763381	0.731093	-0.167944	0.449603	-0.167944	0.449603	0.240192	0.292544	0.240192	0.292544	-0.31263	0.183992	-0.31263	0.183992	-0.215385	0.334782	0.276923	0.214936	-0.4	0.0732508	-0.0152676
mmu-miR-324-5p	-0.0635642	0.779435	-0.0635642	0.779435	-0.0635642	0.779435	-0.0635642	0.779435	-0.0635642	0.779435	-0.444949	0.04995	-0.444949	0.04995	-0.444949	0.04995	-0.444949	0.04995	-0.444949	0.04995	0.15891	0.48384	0.0640513	0.778954	0.16265	0.480178	0.16265	0.480178	0.0953463	0.674424	0.222475	0.326989	0.222475	0.326989	-0.4	0.0864179	-0.4	0.0864179	0.14462	0.547937	0.14462	0.547937	-0.176141	0.440188	-0.336269	0.140594	0.288231	0.206564	-0.190693
mmu-miR-206	0.198479	0.371565	0.198479	0.371565	0.198479	0.371565	0.198479	0.371565	0.198479	0.371565	0.0763381	0.731093	0.0763381	0.731093	0.0763381	0.731093	0.0763381	0.731093	0.0763381	0.731093	0.503831	0.023315	-0.0615385	0.782871	-0.125015	0.579141	-0.125015	0.579141	0.595437	0.00734817	0.564902	0.0109852	0.564902	0.0109852	0.11209	0.623289	0.11209	0.623289	-0.382103	0.104418	-0.382103	0.104418	-0.276923	0.214936	0.0307692	0.890407	-0.430769	0.0537241	0.0152676
mmu-miR-122	-0.0465242	0.835608	-0.0465242	0.835608	-0.0465242	0.835608	-0.0465242	0.835608	-0.0465242	0.835608	0.170589	0.446725	0.170589	0.446725	0.170589	0.446725	0.170589	0.446725	0.170589	0.446725	0.325669	0.146335	-0.281284	0.212053	-0.349206	0.124838	-0.349206	0.124838	0.511766	0.0224505	0.418718	0.0618138	0.418718	0.0618138	0.3253	0.15794	0.3253	0.15794	-0.352837	0.137567	-0.352837	0.137567	-0.218777	0.331738	0.0937614	0.677425	-0.500061	0.0265168	0.170589
mmu-miR-695	0.839719	0.000156584	0.839719	0.000156584	0.839719	0.000156584	0.839719	0.000156584	0.839719	0.000156584	0.167944	0.449603	0.167944	0.449603	0.167944	0.449603	0.167944	0.449603	0.167944	0.449603	0.106873	0.630417	0.276923	0.214936	0.281284	0.212053	0.281284	0.212053	-0.0458029	0.836632	0.106873	0.630417	0.106873	0.630417	-0.240192	0.292544	-0.240192	0.292544	0.10421	0.657871	0.10421	0.657871	0.215385	0.334782	-0.123077	0.581525	0.0615385	0.782871	-0.167944
mmu-miR-134	0.333333	0.15259	0.333333	0.15259	0.333333	0.15259	0.333333	0.15259	0.333333	0.15259	0.272727	0.24958	0.272727	0.24958	0.272727	0.24958	0.272727	0.24958	0.272727	0.24958	-0.606061	0.00538031	-0.0458029	0.836632	0.0775404	0.72945	0.0775404	0.72945	-0.515152	0.0209804	-0.484848	0.0310502	-0.484848	0.0310502	0	1	0	1	-0.0517088	0.825121	-0.0517088	0.825121	0.198479	0.371565	0.351155	0.113903	-0.0152676	0.945201	-0.121212
mmu-miR-127	-0.222475	0.326989	-0.222475	0.326989	-0.222475	0.326989	-0.222475	0.326989	-0.222475	0.326989	-0.317821	0.161429	-0.317821	0.161429	-0.317821	0.161429	-0.317821	0.161429	-0.317821	0.161429	0.540295	0.0172903	0.0160128	0.944058	-0.081325	0.724082	-0.081325	0.724082	0.572078	0.0117187	0.635642	0.0051014	0.635642	0.0051014	0	1	0	1	-0.0361551	0.880596	-0.0361551	0.880596	-0.336269	0.140594	-0.304243	0.182453	-0.0800641	0.725699	0.0953463
mmu-miR-181b+mmu-miR-181d	-0.127128	0.575403	-0.127128	0.575403	-0.127128	0.575403	-0.127128	0.575403	-0.127128	0.575403	-0.0953463	0.674424	-0.0953463	0.674424	-0.0953463	0.674424	-0.0953463	0.674424	-0.0953463	0.674424	0.0635642	0.779435	-0.368295	0.106544	-0.439155	0.0566185	-0.439155	0.0566185	0.286039	0.207578	0.254257	0.262618	0.254257	0.262618	0.183333	0.431949	0.183333	0.431949	-0.343473	0.153572	-0.343473	0.153572	-0.528423	0.0205786	0.0160128	0.944058	-0.304243	0.182453	0
mmu-miR-383	-0.294653	0.18876	-0.294653	0.18876	-0.294653	0.18876	-0.294653	0.18876	-0.294653	0.18876	-0.0465242	0.835608	-0.0465242	0.835608	-0.0465242	0.835608	-0.0465242	0.835608	-0.0465242	0.835608	0.108556	0.628244	-0.281284	0.212053	-0.412698	0.0697041	-0.412698	0.0697041	0.263637	0.239629	0.108556	0.628244	0.108556	0.628244	0.39036	0.0901818	0.39036	0.0901818	-0.529256	0.0259228	-0.529256	0.0259228	-0.4063	0.0714544	0.218777	0.331738	-0.500061	0.0265168	0.201605
mmu-miR-484	-0.0775404	0.72945	-0.0775404	0.72945	-0.0775404	0.72945	-0.0775404	0.72945	-0.0775404	0.72945	-0.0465242	0.835608	-0.0465242	0.835608	-0.0465242	0.835608	-0.0465242	0.835608	-0.0465242	0.835608	0.201605	0.368531	-0.312538	0.165564	-0.31746	0.16294	-0.31746	0.16294	0.48075	0.0320077	0.325669	0.146335	0.325669	0.146335	0.26024	0.258634	0.26024	0.258634	-0.317554	0.181412	-0.317554	0.181412	-0.4063	0.0714544	-0.0625076	0.781535	-0.218777	0.331738	0.0775404
mmu-miR-345-3p	0.454545	0.0447369	0.454545	0.0447369	0.454545	0.0447369	0.454545	0.0447369	0.454545	0.0447369	0.454545	0.0447369	0.454545	0.0447369	0.454545	0.0447369	0.454545	0.0447369	0.454545	0.0447369	-0.242424	0.31081	-0.0152676	0.945201	0.139573	0.533585	0.139573	0.533585	-0.212121	0.380705	-0.0606061	0.840588	-0.0606061	0.840588	0	1	0	1	-0.155126	0.507402	-0.155126	0.507402	0.412226	0.0634782	0.32062	0.148902	0.0152676	0.945201	-0.484848
mmu-miR-452	-0.108556	0.628244	-0.108556	0.628244	-0.108556	0.628244	-0.108556	0.628244	-0.108556	0.628244	0.170589	0.446725	0.170589	0.446725	0.170589	0.446725	0.170589	0.446725	0.170589	0.446725	0.0155081	0.944853	-0.187523	0.405432	-0.31746	0.16294	-0.31746	0.16294	0.0465242	0.835608	0.0155081	0.944853	0.0155081	0.944853	0.42289	0.0664105	0.42289	0.0664105	-0.56454	0.0175082	-0.56454	0.0175082	-0.250031	0.26731	0.4063	0.0714544	-0.468807	0.0375348	-0.0155081
mmu-miR-300	-0.263637	0.239629	-0.263637	0.239629	-0.263637	0.239629	-0.263637	0.239629	-0.263637	0.239629	-0.0155081	0.944853	-0.0155081	0.944853	-0.0155081	0.944853	-0.0155081	0.944853	-0.0155081	0.944853	-0.0465242	0.835608	-0.4063	0.0714544	-0.539683	0.0176955	-0.539683	0.0176955	0.170589	0.446725	0.0155081	0.944853	0.0155081	0.944853	0.178915	0.437384	0.178915	0.437384	-0.352837	0.137567	-0.352837	0.137567	-0.437553	0.0522293	0.0625076	0.781535	-0.375046	0.0961287	0.201605
mmu-miR-434-3p	0.0458029	0.836632	0.0458029	0.836632	0.0458029	0.836632	0.0458029	0.836632	0.0458029	0.836632	0.0458029	0.836632	0.0458029	0.836632	0.0458029	0.836632	0.0458029	0.836632	0.0458029	0.836632	0.229014	0.302534	-0.246154	0.270324	-0.375046	0.0961287	-0.375046	0.0961287	0.503831	0.023315	0.412226	0.0634782	0.412226	0.0634782	0.0800641	0.725699	0.0800641	0.725699	-0.277893	0.237624	-0.277893	0.237624	-0.307692	0.168235	-0.0615385	0.782871	-0.307692	0.168235	-0.106873
mmu-miR-1945	0.32062	0.148902	0.32062	0.148902	0.32062	0.148902	0.32062	0.148902	0.32062	0.148902	0.25955	0.242612	0.25955	0.242612	0.25955	0.242612	0.25955	0.242612	0.25955	0.242612	-0.503831	0.023315	0.153846	0.490856	0.281284	0.212053	0.281284	0.212053	-0.595437	0.00734817	-0.442761	0.0462291	-0.442761	0.0462291	-0.240192	0.292544	-0.240192	0.292544	0.173683	0.460459	0.173683	0.460459	0.215385	0.334782	0.153846	0.490856	0.184615	0.408386	-0.32062
mmu-miR-802	0.394771	0.0864763	0.394771	0.0864763	0.394771	0.0864763	0.394771	0.0864763	0.394771	0.0864763	0.230283	0.317311	0.230283	0.317311	0.230283	0.317311	0.230283	0.317311	0.230283	0.317311	-0.394771	0.0864763	0.248623	0.282932	0.303046	0.194879	0.303046	0.194879	-0.559259	0.0151584	-0.394771	0.0864763	-0.394771	0.0864763	-0.276026	0.243698	-0.276026	0.243698	0.224544	0.358156	0.224544	0.358156	0.314922	0.173801	0.132599	0.566869	0.215473	0.352067	-0.263181
mmu-miR-434-5p	0.0155081	0.944853	0.0155081	0.944853	0.0155081	0.944853	0.0155081	0.944853	0.0155081	0.944853	-0.170589	0.446725	-0.170589	0.446725	-0.170589	0.446725	-0.170589	0.446725	-0.170589	0.446725	0.108556	0.628244	-0.218777	0.331738	-0.349206	0.124838	-0.349206	0.124838	0.201605	0.368531	0.232621	0.29947	0.232621	0.29947	-0.081325	0.724082	-0.081325	0.724082	-0.0705675	0.76648	-0.0705675	0.76648	-0.562569	0.0125646	-0.218777	0.331738	-0.125015	0.579141	-0.0155081
mmu-miR-1983	0.222475	0.326989	0.222475	0.326989	0.222475	0.326989	0.222475	0.326989	0.222475	0.326989	-0.190693	0.400814	-0.190693	0.400814	-0.190693	0.400814	-0.190693	0.400814	-0.190693	0.400814	0.0953463	0.674424	0.384308	0.0921638	0.55301	0.0163747	0.55301	0.0163747	-0.0953463	0.674424	0.0317821	0.888638	0.0317821	0.888638	-0.4	0.0864179	-0.4	0.0864179	0.253086	0.293031	0.253086	0.293031	0.256205	0.261553	-0.240192	0.292544	0.288231	0.206564	-0.0635642
mmu-miR-431	-0.164488	0.475051	-0.164488	0.475051	-0.164488	0.475051	-0.164488	0.475051	-0.164488	0.475051	0	1	0	1	0	1	0	1	0	1	0	1	-0.414371	0.0735195	-0.521912	0.0255832	-0.521912	0.0255832	0.230283	0.317311	0.197386	0.391366	0.197386	0.391366	0.0517549	0.826972	0.0517549	0.826972	-0.318105	0.193001	-0.318105	0.193001	-0.414371	0.0735195	-0.0828742	0.720404	-0.182323	0.431036	-0.13159
mmu-miR-34b-3p	0.286039	0.207578	0.286039	0.207578	0.286039	0.207578	0.286039	0.207578	0.286039	0.207578	0.0953463	0.674424	0.0953463	0.674424	0.0953463	0.674424	0.0953463	0.674424	0.0953463	0.674424	0.15891	0.48384	0.352282	0.122649	0.29277	0.203789	0.29277	0.203789	0	1	0.127128	0.575403	0.127128	0.575403	-0.2	0.391278	-0.2	0.391278	-0.14462	0.547937	-0.14462	0.547937	0.0480384	0.833268	0.0800641	0.725699	-0.0320256	0.888391	-0.254257
mmu-miR-201	-0.139573	0.533585	-0.139573	0.533585	-0.139573	0.533585	-0.139573	0.533585	-0.139573	0.533585	-0.0155081	0.944853	-0.0155081	0.944853	-0.0155081	0.944853	-0.0155081	0.944853	-0.0155081	0.944853	-0.170589	0.446725	-0.437553	0.0522293	-0.571429	0.0120235	-0.571429	0.0120235	0.0465242	0.835608	-0.0465242	0.835608	-0.0465242	0.835608	0.146385	0.525158	0.146385	0.525158	-0.28227	0.234861	-0.28227	0.234861	-0.437553	0.0522293	0.0625076	0.781535	-0.281284	0.212053	0.139573
mmu-miR-467h+mmu-miR-669d+mmu-miR-669l	0.190693	0.400814	0.190693	0.400814	0.190693	0.400814	0.190693	0.400814	0.190693	0.400814	0	1	0	1	0	1	0	1	0	1	0.286039	0.207578	-0.0480384	0.833268	-0.016265	0.943715	-0.016265	0.943715	0.349603	0.123485	0.317821	0.161429	0.317821	0.161429	0.316667	0.174656	0.316667	0.174656	-0.379628	0.11474	-0.379628	0.11474	-0.272218	0.232909	0.144115	0.527691	-0.368295	0.106544	-0.0317821
mmu-miR-381	-0.229014	0.302534	-0.229014	0.302534	-0.229014	0.302534	-0.229014	0.302534	-0.229014	0.302534	-0.167944	0.449603	-0.167944	0.449603	-0.167944	0.449603	-0.167944	0.449603	-0.167944	0.449603	-0.0152676	0.945201	-0.338462	0.129599	-0.468807	0.0375348	-0.468807	0.0375348	0.198479	0.371565	0.106873	0.630417	0.106873	0.630417	0.0800641	0.725699	0.0800641	0.725699	-0.277893	0.237624	-0.277893	0.237624	-0.523077	0.019159	-0.0307692	0.890407	-0.184615	0.408386	0.0152676
mmu-miR-221	-0.0986928	0.668235	-0.0986928	0.668235	-0.0986928	0.668235	-0.0986928	0.668235	-0.0986928	0.668235	-0.460566	0.0455003	-0.460566	0.0455003	-0.460566	0.0455003	-0.460566	0.0455003	-0.460566	0.0455003	0.328976	0.153127	0.298347	0.19757	0.336718	0.14978	0.336718	0.14978	0.13159	0.567709	0.230283	0.317311	0.230283	0.317311	-0.414039	0.0803447	-0.414039	0.0803447	0.261968	0.283705	0.261968	0.283705	-0.0497245	0.829961	-0.381221	0.0996764	0.198898	0.390338	0.0986928
mmu-miR-467b	0.030303	0.946559	0.030303	0.946559	0.030303	0.946559	0.030303	0.946559	0.030303	0.946559	0.212121	0.380705	0.212121	0.380705	0.212121	0.380705	0.212121	0.380705	0.212121	0.380705	0.242424	0.31081	-0.0152676	0.945201	-0.139573	0.533585	-0.139573	0.533585	0.272727	0.24958	0.242424	0.31081	0.242424	0.31081	0.286039	0.207578	0.286039	0.207578	-0.396434	0.090256	-0.396434	0.090256	-0.0763381	0.731093	0.198479	0.371565	-0.412226	0.0634782	0
mmu-miR-126-5p	-0.13159	0.567709	-0.13159	0.567709	-0.13159	0.567709	-0.13159	0.567709	-0.13159	0.567709	-0.361873	0.116083	-0.361873	0.116083	-0.361873	0.116083	-0.361873	0.116083	-0.361873	0.116083	0.559259	0.0151584	0.132599	0.566869	0.0336718	0.885476	0.0336718	0.885476	0.361873	0.116083	0.460566	0.0455003	0.460566	0.0455003	-0.172516	0.466234	-0.172516	0.466234	0.0748481	0.75938	0.0748481	0.75938	-0.348072	0.132773	-0.348072	0.132773	-0.0331497	0.886158	0.0657952
mmu-miR-717	0.290085	0.191569	0.290085	0.191569	0.290085	0.191569	0.290085	0.191569	0.290085	0.191569	0.0152676	0.945201	0.0152676	0.945201	0.0152676	0.945201	0.0152676	0.945201	0.0152676	0.945201	-0.229014	0.302534	0.0923077	0.679336	0.20315	0.367434	0.20315	0.367434	-0.32062	0.148902	-0.229014	0.302534	-0.229014	0.302534	-0.208167	0.361655	-0.208167	0.361655	0.156315	0.50651	0.156315	0.50651	0	1	0.0307692	0.890407	0.184615	0.408386	-0.381691
mmu-miR-1956	-0.232621	0.29947	-0.232621	0.29947	-0.232621	0.29947	-0.232621	0.29947	-0.232621	0.29947	0.263637	0.239629	0.263637	0.239629	0.263637	0.239629	0.263637	0.239629	0.263637	0.239629	-0.139573	0.533585	-0.625076	0.00555083	-0.730159	0.0013316	-0.730159	0.0013316	0.139573	0.533585	-0.0155081	0.944853	-0.0155081	0.944853	0.276505	0.230051	0.276505	0.230051	-0.317554	0.181412	-0.317554	0.181412	-0.343792	0.127195	0.187523	0.405432	-0.4063	0.0714544	0.170589
mmu-miR-669o	-0.263181	0.253098	-0.263181	0.253098	-0.263181	0.253098	-0.263181	0.253098	-0.263181	0.253098	0.13159	0.567709	0.13159	0.567709	0.13159	0.567709	0.13159	0.567709	0.13159	0.567709	0.0328976	0.886403	-0.248623	0.282932	-0.387225	0.0976496	-0.387225	0.0976496	0.197386	0.391366	0.0328976	0.886403	0.0328976	0.886403	0.396788	0.093772	0.396788	0.093772	-0.617497	0.0115063	-0.617497	0.0115063	-0.248623	0.282932	0.331497	0.152237	-0.48067	0.0379007	0.0986928
mmu-miR-376c	-0.108556	0.628244	-0.108556	0.628244	-0.108556	0.628244	-0.108556	0.628244	-0.108556	0.628244	-0.232621	0.29947	-0.232621	0.29947	-0.232621	0.29947	-0.232621	0.29947	-0.232621	0.29947	0.449734	0.0448592	0.0312538	0.889719	-0.0952381	0.675526	-0.0952381	0.675526	0.449734	0.0448592	0.48075	0.0320077	0.48075	0.0320077	0	1	0	1	-0.317554	0.181412	-0.317554	0.181412	-0.156269	0.488122	-0.0937614	0.677425	-0.218777	0.331738	-0.0775404
mmu-miR-509-5p	-0.349603	0.123485	-0.349603	0.123485	-0.349603	0.123485	-0.349603	0.123485	-0.349603	0.123485	-0.0635642	0.779435	-0.0635642	0.779435	-0.0635642	0.779435	-0.0635642	0.779435	-0.0635642	0.779435	-0.15891	0.48384	-0.40032	0.0793854	-0.504215	0.0286222	-0.504215	0.0286222	0.127128	0.575403	0.0317821	0.888638	0.0317821	0.888638	0.166667	0.474969	0.166667	0.474969	-0.415783	0.0840859	-0.415783	0.0840859	-0.432346	0.0581448	0.11209	0.623289	-0.272218	0.232909	0.127128
mmu-miR-154	-0.254257	0.262618	-0.254257	0.262618	-0.254257	0.262618	-0.254257	0.262618	-0.254257	0.262618	-0.0953463	0.674424	-0.0953463	0.674424	-0.0953463	0.674424	-0.0953463	0.674424	-0.0953463	0.674424	0.317821	0.161429	-0.240192	0.292544	-0.276505	0.230051	-0.276505	0.230051	0.508513	0.0250618	0.413167	0.0687036	0.413167	0.0687036	0.183333	0.431949	0.183333	0.431949	-0.162698	0.499065	-0.162698	0.499065	-0.336269	0.140594	-0.0480384	0.833268	-0.304243	0.182453	0.127128
mmu-miR-1892	0.13159	0.567709	0.13159	0.567709	0.13159	0.567709	0.13159	0.567709	0.13159	0.567709	0.164488	0.475051	0.164488	0.475051	0.164488	0.475051	0.164488	0.475051	0.164488	0.475051	0.0657952	0.775097	-0.149174	0.519411	-0.252538	0.280039	-0.252538	0.280039	0.230283	0.317311	0.0657952	0.775097	0.0657952	0.775097	0.465794	0.0491514	0.465794	0.0491514	-0.392953	0.107824	-0.392953	0.107824	-0.149174	0.519411	0.314922	0.173801	-0.580119	0.0122303	0.197386
mmu-miR-547	0.254257	0.262618	0.254257	0.262618	0.254257	0.262618	0.254257	0.262618	0.254257	0.262618	-0.127128	0.575403	-0.127128	0.575403	-0.127128	0.575403	-0.127128	0.575403	-0.127128	0.575403	-0.0635642	0.779435	0.352282	0.122649	0.45542	0.048059	0.45542	0.048059	-0.15891	0.48384	-0.0317821	0.888638	-0.0317821	0.888638	-0.233333	0.317221	-0.233333	0.317221	-0.0723102	0.763851	-0.0723102	0.763851	0.288231	0.206564	0.0800641	0.725699	0.192154	0.399762	-0.60386
mmu-miR-302d	0.635642	0.0051014	0.635642	0.0051014	0.635642	0.0051014	0.635642	0.0051014	0.635642	0.0051014	0.349603	0.123485	0.349603	0.123485	0.349603	0.123485	0.349603	0.123485	0.349603	0.123485	-0.254257	0.262618	0.208167	0.361655	0.3253	0.15794	0.3253	0.15794	-0.286039	0.207578	-0.127128	0.575403	-0.127128	0.575403	-0.133333	0.567637	-0.133333	0.567637	-0.0723102	0.763851	-0.0723102	0.763851	0.51241	0.0247388	0.208167	0.361655	0.0800641	0.725699	-0.349603
mmu-miR-1959	-0.222475	0.326989	-0.222475	0.326989	-0.222475	0.326989	-0.222475	0.326989	-0.222475	0.326989	0.127128	0.575403	0.127128	0.575403	0.127128	0.575403	0.127128	0.575403	0.127128	0.575403	-0.0317821	0.888638	-0.528423	0.0205786	-0.601805	0.00899455	-0.601805	0.00899455	0.190693	0.400814	0.0953463	0.674424	0.0953463	0.674424	0.383333	0.100349	0.383333	0.100349	-0.560404	0.0198957	-0.560404	0.0198957	-0.496397	0.0296087	0.240192	0.292544	-0.464372	0.0418564	0.0317821
mmu-miR-3470a+mmu-miR-3470b	-0.0155081	0.944853	-0.0155081	0.944853	-0.0155081	0.944853	-0.0155081	0.944853	-0.0155081	0.944853	0.108556	0.628244	0.108556	0.628244	0.108556	0.628244	0.108556	0.628244	0.108556	0.628244	0.0775404	0.72945	-0.343792	0.127195	-0.47619	0.0363599	-0.47619	0.0363599	0.232621	0.29947	0.139573	0.533585	0.139573	0.533585	0.3253	0.15794	0.3253	0.15794	-0.458689	0.0535592	-0.458689	0.0535592	-0.343792	0.127195	0.218777	0.331738	-0.437553	0.0522293	-0.0465242
mmu-miR-1903	-0.361873	0.116083	-0.361873	0.116083	-0.361873	0.116083	-0.361873	0.116083	-0.361873	0.116083	0.13159	0.567709	0.13159	0.567709	0.13159	0.567709	0.13159	0.567709	0.13159	0.567709	-0.0657952	0.775097	-0.613269	0.00808268	-0.589256	0.0117174	-0.589256	0.0117174	0.230283	0.317311	0.0657952	0.775097	0.0657952	0.775097	0.431291	0.0685231	0.431291	0.0685231	-0.467801	0.0555762	-0.467801	0.0555762	-0.381221	0.0996764	0.248623	0.282932	-0.51382	0.0264803	0.197386
mmu-miR-323-3p	-0.164488	0.475051	-0.164488	0.475051	-0.164488	0.475051	-0.164488	0.475051	-0.164488	0.475051	-0.13159	0.567709	-0.13159	0.567709	-0.13159	0.567709	-0.13159	0.567709	-0.13159	0.567709	0.0328976	0.886403	-0.0165748	0.942933	0.0505076	0.828951	0.0505076	0.828951	-0.0986928	0.668235	-0.0986928	0.668235	-0.0986928	0.668235	-0.0345033	0.884139	-0.0345033	0.884139	-0.0748481	0.75938	-0.0748481	0.75938	-0.215473	0.352067	0.0828742	0.720404	-0.149174	0.519411	0.263181
mmu-miR-875-3p	-0.0986928	0.668235	-0.0986928	0.668235	-0.0986928	0.668235	-0.0986928	0.668235	-0.0986928	0.668235	0.0657952	0.775097	0.0657952	0.775097	0.0657952	0.775097	0.0657952	0.775097	0.0657952	0.775097	0.164488	0.475051	-0.215473	0.352067	-0.353553	0.130451	-0.353553	0.130451	0.328976	0.153127	0.164488	0.475051	0.164488	0.475051	0.500298	0.0346008	0.500298	0.0346008	-0.542649	0.0263754	-0.542649	0.0263754	-0.381221	0.0996764	0.215473	0.352067	-0.580119	0.0122303	0.230283
mmu-miR-1900	-0.0861813	0.712671	-0.0861813	0.712671	-0.0861813	0.712671	-0.0861813	0.712671	-0.0861813	0.712671	0.189599	0.417827	0.189599	0.417827	0.189599	0.417827	0.189599	0.417827	0.189599	0.417827	-0.0861813	0.712671	-0.41684	0.0764909	-0.56454	0.0175082	-0.56454	0.0175082	0.120654	0.606148	-0.0517088	0.825121	-0.0517088	0.825121	0.325396	0.1764	0.325396	0.1764	-0.372549	0.133828	-0.372549	0.133828	-0.277893	0.237624	0.191052	0.416849	-0.31263	0.183992	0.0861813
mmu-miR-759	-0.0657952	0.775097	-0.0657952	0.775097	-0.0657952	0.775097	-0.0657952	0.775097	-0.0657952	0.775097	-0.0328976	0.886403	-0.0328976	0.886403	-0.0328976	0.886403	-0.0328976	0.886403	-0.0328976	0.886403	-0.0328976	0.886403	-0.447521	0.0532658	-0.555584	0.0174772	-0.555584	0.0174772	0.263181	0.253098	0.164488	0.475051	0.164488	0.475051	0.120761	0.610027	0.120761	0.610027	-0.205832	0.399614	-0.205832	0.399614	-0.447521	0.0532658	-0.0497245	0.829961	-0.281772	0.223634	0.0986928
mmu-miR-463	-0.13159	0.567709	-0.13159	0.567709	-0.13159	0.567709	-0.13159	0.567709	-0.13159	0.567709	0.164488	0.475051	0.164488	0.475051	0.164488	0.475051	0.164488	0.475051	0.164488	0.475051	0.0328976	0.886403	-0.414371	0.0735195	-0.48824	0.0367573	-0.48824	0.0367573	0.263181	0.253098	0.164488	0.475051	0.164488	0.475051	0.327781	0.166242	0.327781	0.166242	-0.467801	0.0555762	-0.467801	0.0555762	-0.281772	0.223634	0.0828742	0.720404	-0.414371	0.0735195	0.13159
mmu-miR-671-3p	-0.155126	0.507402	-0.155126	0.507402	-0.155126	0.507402	-0.155126	0.507402	-0.155126	0.507402	-0.0172363	0.941285	-0.0172363	0.941285	-0.0172363	0.941285	-0.0172363	0.941285	-0.0172363	0.941285	0.293016	0.210525	-0.277893	0.237624	-0.388121	0.102384	-0.388121	0.102384	0.568796	0.0150742	0.396434	0.090256	0.396434	0.090256	0.21693	0.367439	0.21693	0.367439	-0.392157	0.114548	-0.392157	0.114548	-0.382103	0.104418	0.0347367	0.882644	-0.41684	0.0764909	0.155126
mmu-miR-1194	-0.0635642	0.779435	-0.0635642	0.779435	-0.0635642	0.779435	-0.0635642	0.779435	-0.0635642	0.779435	-0.127128	0.575403	-0.127128	0.575403	-0.127128	0.575403	-0.127128	0.575403	-0.127128	0.575403	0.127128	0.575403	-0.176141	0.440188	-0.309035	0.17978	-0.309035	0.17978	0.222475	0.326989	0.127128	0.575403	0.127128	0.575403	0.133333	0.567637	0.133333	0.567637	-0.180775	0.452612	-0.180775	0.452612	-0.496397	0.0296087	-0.0160128	0.944058	-0.240192	0.292544	0.15891
mmu-miR-665	0.0657952	0.775097	0.0657952	0.775097	0.0657952	0.775097	0.0657952	0.775097	0.0657952	0.775097	0.164488	0.475051	0.164488	0.475051	0.164488	0.475051	0.164488	0.475051	0.164488	0.475051	0.230283	0.317311	-0.248623	0.282932	-0.387225	0.0976496	-0.387225	0.0976496	0.427669	0.0632908	0.361873	0.116083	0.361873	0.116083	0.293278	0.215473	0.293278	0.215473	-0.505225	0.0386879	-0.505225	0.0386879	-0.0828742	0.720404	0.182323	0.431036	-0.51382	0.0264803	-0.13159
mmu-miR-675-5p	-0.197386	0.391366	-0.197386	0.391366	-0.197386	0.391366	-0.197386	0.391366	-0.197386	0.391366	-0.0986928	0.668235	-0.0986928	0.668235	-0.0986928	0.668235	-0.0986928	0.668235	-0.0986928	0.668235	0.0986928	0.668235	-0.381221	0.0996764	-0.48824	0.0367573	-0.48824	0.0367573	0.394771	0.0864763	0.296078	0.198543	0.296078	0.198543	0.120761	0.610027	0.120761	0.610027	-0.28068	0.250718	-0.28068	0.250718	-0.447521	0.0532658	-0.0497245	0.829961	-0.281772	0.223634	0.0986928
mmu-miR-551b	0.349603	0.123485	0.349603	0.123485	0.349603	0.123485	0.349603	0.123485	0.349603	0.123485	0.127128	0.575403	0.127128	0.575403	0.127128	0.575403	0.127128	0.575403	0.127128	0.575403	-0.349603	0.123485	0.0800641	0.725699	0.19518	0.396873	0.19518	0.396873	-0.476731	0.0356919	-0.381385	0.0928919	-0.381385	0.0928919	-0.133333	0.567637	-0.133333	0.567637	0.21693	0.367439	0.21693	0.367439	-0.0480384	0.833268	-0.0160128	0.944058	0.144115	0.527691	-0.15891
mmu-miR-433	0.0172363	0.941285	0.0172363	0.941285	0.0172363	0.941285	0.0172363	0.941285	0.0172363	0.941285	-0.155126	0.507402	-0.155126	0.507402	-0.155126	0.507402	-0.155126	0.507402	-0.155126	0.507402	0.430906	0.0655692	-0.10421	0.657871	-0.246986	0.298601	-0.246986	0.298601	0.499851	0.0326815	0.568796	0.0150742	0.568796	0.0150742	0.0723102	0.763851	0.0723102	0.763851	-0.294118	0.236588	-0.294118	0.236588	-0.382103	0.104418	-0.10421	0.657871	-0.31263	0.183992	-0.120654
mmu-miR-767	-0.258544	0.26924	-0.258544	0.26924	-0.258544	0.26924	-0.258544	0.26924	-0.258544	0.26924	-0.0172363	0.941285	-0.0172363	0.941285	-0.0172363	0.941285	-0.0172363	0.941285	-0.0172363	0.941285	-0.189599	0.417827	-0.555787	0.0181819	-0.56454	0.0175082	-0.56454	0.0175082	0.0517088	0.825121	-0.0517088	0.825121	-0.0517088	0.825121	0.21693	0.367439	0.21693	0.367439	-0.254902	0.305009	-0.254902	0.305009	-0.486313	0.0387665	0	1	-0.277893	0.237624	0.189599
mmu-miR-362-5p	-0.120654	0.606148	-0.120654	0.606148	-0.120654	0.606148	-0.120654	0.606148	-0.120654	0.606148	-0.361961	0.121926	-0.361961	0.121926	-0.361961	0.121926	-0.361961	0.121926	-0.361961	0.121926	0.224071	0.338312	0.468945	0.0462782	0.511614	0.0313092	0.511614	0.0313092	0.0172363	0.941285	0.120654	0.606148	0.120654	0.606148	-0.451938	0.0604265	-0.451938	0.0604265	0.509804	0.0402181	0.509804	0.0402181	0.191052	0.416849	-0.347367	0.139895	0.468945	0.0462782	0.189599
mmu-miR-666-5p	0.0317821	0.888638	0.0317821	0.888638	0.0317821	0.888638	0.0317821	0.888638	0.0317821	0.888638	0.317821	0.161429	0.317821	0.161429	0.317821	0.161429	0.317821	0.161429	0.317821	0.161429	-0.127128	0.575403	-0.144115	0.527691	-0.048795	0.832259	-0.048795	0.832259	-0.0317821	0.888638	-0.0635642	0.779435	-0.0635642	0.779435	0.416667	0.0740919	0.416667	0.0740919	-0.415783	0.0840859	-0.415783	0.0840859	0.176141	0.440188	0.528423	0.0205786	-0.272218	0.232909	-0.286039
mmu-miR-129-5p	0.0635642	0.779435	0.0635642	0.779435	0.0635642	0.779435	0.0635642	0.779435	0.0635642	0.779435	-0.286039	0.207578	-0.286039	0.207578	-0.286039	0.207578	-0.286039	0.207578	-0.286039	0.207578	0.0635642	0.779435	-0.144115	0.527691	-0.243975	0.289589	-0.243975	0.289589	0.0317821	0.888638	0.0953463	0.674424	0.0953463	0.674424	-0.333333	0.153051	-0.333333	0.153051	0.289241	0.229477	0.289241	0.229477	-0.40032	0.0793854	-0.464372	0.0418564	0.144115	0.527691	0.15891
mmu-miR-1894-5p	-0.224071	0.338312	-0.224071	0.338312	-0.224071	0.338312	-0.224071	0.338312	-0.224071	0.338312	0.189599	0.417827	0.189599	0.417827	0.189599	0.417827	0.189599	0.417827	0.189599	0.417827	-0.0861813	0.712671	-0.486313	0.0387665	-0.388121	0.102384	-0.388121	0.102384	0.155126	0.507402	0.0517088	0.825121	0.0517088	0.825121	0.397706	0.0984635	0.397706	0.0984635	-0.470588	0.0582656	-0.470588	0.0582656	-0.138947	0.554873	0.156315	0.50651	-0.31263	0.183992	0.0172363
mmu-miR-337-3p	0.0517088	0.825121	0.0517088	0.825121	0.0517088	0.825121	0.0517088	0.825121	0.0517088	0.825121	-0.258544	0.26924	-0.258544	0.26924	-0.258544	0.26924	-0.258544	0.26924	-0.258544	0.26924	0.155126	0.507402	-0.138947	0.554873	-0.28227	0.234861	-0.28227	0.234861	0.189599	0.417827	0.189599	0.417827	0.189599	0.417827	-0.108465	0.652249	-0.108465	0.652249	0.0588235	0.81288	0.0588235	0.81288	-0.590523	0.0120898	-0.277893	0.237624	-0.0347367	0.882644	-0.0172363
mmu-miR-654-3p	-0.293016	0.210525	-0.293016	0.210525	-0.293016	0.210525	-0.293016	0.210525	-0.293016	0.210525	0.0861813	0.712671	0.0861813	0.712671	0.0861813	0.712671	0.0861813	0.712671	0.0861813	0.712671	-0.0172363	0.941285	-0.555787	0.0181819	-0.635107	0.00752121	-0.635107	0.00752121	0.224071	0.338312	0.0517088	0.825121	0.0517088	0.825121	0.361551	0.133062	0.361551	0.133062	-0.372549	0.133828	-0.372549	0.133828	-0.486313	0.0387665	0.10421	0.657871	-0.486313	0.0387665	0.361961
mmu-miR-582-5p	0.0953463	0.674424	0.0953463	0.674424	0.0953463	0.674424	0.0953463	0.674424	0.0953463	0.674424	-0.349603	0.123485	-0.349603	0.123485	-0.349603	0.123485	-0.349603	0.123485	-0.349603	0.123485	0.0635642	0.779435	0.160128	0.482863	0.26024	0.258634	0.26024	0.258634	-0.127128	0.575403	0	1	0	1	-0.666667	0.0042676	-0.666667	0.0042676	0.433861	0.071457	0.433861	0.071457	0.0480384	0.833268	-0.432346	0.0581448	0.384308	0.0921638	0.0317821
mmu-miR-380-5p	-0.13159	0.567709	-0.13159	0.567709	-0.13159	0.567709	-0.13159	0.567709	-0.13159	0.567709	0	1	0	1	0	1	0	1	0	1	0.263181	0.253098	-0.281772	0.223634	-0.420897	0.0717995	-0.420897	0.0717995	0.460566	0.0455003	0.361873	0.116083	0.361873	0.116083	0.258775	0.274424	0.258775	0.274424	-0.467801	0.0555762	-0.467801	0.0555762	-0.348072	0.132773	0.0828742	0.720404	-0.48067	0.0379007	0
mmu-miR-124	-0.0517088	0.825121	-0.0517088	0.825121	-0.0517088	0.825121	-0.0517088	0.825121	-0.0517088	0.825121	-0.155126	0.507402	-0.155126	0.507402	-0.155126	0.507402	-0.155126	0.507402	-0.155126	0.507402	0.396434	0.090256	-0.0347367	0.882644	-0.141135	0.552536	-0.141135	0.552536	0.396434	0.090256	0.396434	0.090256	0.396434	0.090256	0	1	0	1	-0.137255	0.580724	-0.137255	0.580724	-0.486313	0.0387665	-0.138947	0.554873	-0.243157	0.30145	0.155126
mmu-miR-505	-0.396434	0.090256	-0.396434	0.090256	-0.396434	0.090256	-0.396434	0.090256	-0.396434	0.090256	-0.0517088	0.825121	-0.0517088	0.825121	-0.0517088	0.825121	-0.0517088	0.825121	-0.0517088	0.825121	0.0861813	0.712671	-0.20842	0.375774	-0.317554	0.181412	-0.317554	0.181412	0.258544	0.26924	0.0861813	0.712671	0.0861813	0.712671	0.253086	0.293031	0.253086	0.293031	-0.490196	0.0485414	-0.490196	0.0485414	-0.31263	0.183992	0.138947	0.554873	-0.41684	0.0764909	0.361961
mmu-miR-488	-0.465379	0.0467381	-0.465379	0.0467381	-0.465379	0.0467381	-0.465379	0.0467381	-0.465379	0.0467381	0.0861813	0.712671	0.0861813	0.712671	0.0861813	0.712671	0.0861813	0.712671	0.0861813	0.712671	0.189599	0.417827	-0.451577	0.0549795	-0.56454	0.0175082	-0.56454	0.0175082	0.465379	0.0467381	0.293016	0.210525	0.293016	0.210525	0.560404	0.0198957	0.560404	0.0198957	-0.470588	0.0582656	-0.470588	0.0582656	-0.41684	0.0764909	0.173683	0.460459	-0.41684	0.0764909	0.155126
mmu-miR-1907	0.0517088	0.825121	0.0517088	0.825121	0.0517088	0.825121	0.0517088	0.825121	0.0517088	0.825121	0.0172363	0.941285	0.0172363	0.941285	0.0172363	0.941285	0.0172363	0.941285	0.0172363	0.941285	-0.0861813	0.712671	0.10421	0.657871	0.194061	0.414099	0.194061	0.414099	-0.258544	0.26924	-0.155126	0.507402	-0.155126	0.507402	-0.0723102	0.763851	-0.0723102	0.763851	-0.0588235	0.81288	-0.0588235	0.81288	0.0694733	0.767813	0.260525	0.268235	-0.0347367	0.882644	-0.224071
mmu-miR-1964	-0.120654	0.606148	-0.120654	0.606148	-0.120654	0.606148	-0.120654	0.606148	-0.120654	0.606148	-0.361961	0.121926	-0.361961	0.121926	-0.361961	0.121926	-0.361961	0.121926	-0.361961	0.121926	-0.0861813	0.712671	-0.0347367	0.882644	0.0882094	0.710468	0.0882094	0.710468	-0.120654	0.606148	-0.0861813	0.712671	-0.0861813	0.712671	-0.307318	0.201668	-0.307318	0.201668	0.470588	0.0582656	0.470588	0.0582656	-0.20842	0.375774	-0.451577	0.0549795	0.41684	0.0764909	0.120654
mmu-miR-214	-0.0172363	0.941285	-0.0172363	0.941285	-0.0172363	0.941285	-0.0172363	0.941285	-0.0172363	0.941285	-0.465379	0.0467381	-0.465379	0.0467381	-0.465379	0.0467381	-0.465379	0.0467381	-0.465379	0.0467381	0.224071	0.338312	-0.0694733	0.767813	-0.141135	0.552536	-0.141135	0.552536	0.258544	0.26924	0.258544	0.26924	0.258544	0.26924	-0.0361551	0.880596	-0.0361551	0.880596	-0.0196078	0.937109	-0.0196078	0.937109	-0.52105	0.0268099	-0.277893	0.237624	-0.0347367	0.882644	0.0517088
mmu-miR-1949	-0.189599	0.417827	-0.189599	0.417827	-0.189599	0.417827	-0.189599	0.417827	-0.189599	0.417827	-0.361961	0.121926	-0.361961	0.121926	-0.361961	0.121926	-0.361961	0.121926	-0.361961	0.121926	0.155126	0.507402	0.399472	0.0895813	0.441047	0.0634338	0.441047	0.0634338	-0.0517088	0.825121	0.0517088	0.825121	0.0517088	0.825121	-0.415783	0.0840859	-0.415783	0.0840859	0.392157	0.114548	0.392157	0.114548	0.260525	0.268235	-0.277893	0.237624	0.468945	0.0462782	0.0517088
mmu-miR-330	-0.224071	0.338312	-0.224071	0.338312	-0.224071	0.338312	-0.224071	0.338312	-0.224071	0.338312	0.0517088	0.825121	0.0517088	0.825121	0.0517088	0.825121	0.0517088	0.825121	0.0517088	0.825121	0.155126	0.507402	-0.41684	0.0764909	-0.529256	0.0259228	-0.529256	0.0259228	0.430906	0.0655692	0.258544	0.26924	0.258544	0.26924	0.361551	0.133062	0.361551	0.133062	-0.470588	0.0582656	-0.470588	0.0582656	-0.382103	0.104418	0.173683	0.460459	-0.555787	0.0181819	0.224071
mmu-miR-875-5p	-0.224071	0.338312	-0.224071	0.338312	-0.224071	0.338312	-0.224071	0.338312	-0.224071	0.338312	-0.0861813	0.712671	-0.0861813	0.712671	-0.0861813	0.712671	-0.0861813	0.712671	-0.0861813	0.712671	0.224071	0.338312	-0.31263	0.183992	-0.423405	0.0747666	-0.423405	0.0747666	0.499851	0.0326815	0.327489	0.161684	0.327489	0.161684	0.289241	0.229477	0.289241	0.229477	-0.392157	0.114548	-0.392157	0.114548	-0.451577	0.0549795	0.10421	0.657871	-0.451577	0.0549795	0.224071
D- Cecal Content-Probiotic Group
Taxa	k__Bacteria.Other		k__Bacteria.Other.Other		k__Bacteria.Other.Other.Other		k__Bacteria.Other.Other.Other.Other		k__Bacteria.Other.Other.Other.Other.Other		k__Bacteria.p__Bacteroidetes		k__Bacteria.p__Bacteroidetes.c__Bacteroidia		k__Bacteria.p__Bacteroidetes.c__Bacteroidia.o__Bacteroidales		k__Bacteria.p__Bacteroidetes.c__Bacteroidia.o__Bacteroidales.f__Porphyromonadaceae		k__Bacteria.p__Bacteroidetes.c__Bacteroidia.o__Bacteroidales.f__Porphyromonadaceae.Other		k__Bacteria.p__Deferribacteres		k__Bacteria.p__Deferribacteres.c__Deferribacteres		k__Bacteria.p__Deferribacteres.c__Deferribacteres.o__Deferribacterales		k__Bacteria.p__Deferribacteres.c__Deferribacteres.o__Deferribacterales.f__Deferribacteraceae		k__Bacteria.p__Deferribacteres.c__Deferribacteres.o__Deferribacterales.f__Deferribacteraceae.g__Mucispirillum		k__Bacteria.p__Firmicutes		k__Bacteria.p__Firmicutes.c__Bacilli		k__Bacteria.p__Firmicutes.c__Bacilli.o__Bacillales		k__Bacteria.p__Firmicutes.c__Bacilli.o__Bacillales.f__Bacillaceae		k__Bacteria.p__Firmicutes.c__Bacilli.o__Bacillales.f__Bacillaceae.Other		k__Bacteria.p__Firmicutes.c__Bacilli.o__Lactobacillales		k__Bacteria.p__Firmicutes.c__Bacilli.o__Lactobacillales.f__Lactobacillaceae		k__Bacteria.p__Firmicutes.c__Bacilli.o__Lactobacillales.f__Lactobacillaceae.g__Lactobacillus		k__Bacteria.p__Firmicutes.c__Bacilli.o__Lactobacillales.f__Lactobacillaceae.g__Pediococcus		k__Bacteria.p__Firmicutes.c__Bacilli.o__Lactobacillales.Other
miR	T-coef	p-value	T-coef	p-value	T-coef	p-value	T-coef	p-value	T-coef	p-value	T-coef	p-value	T-coef	p-value	T-coef	p-value	T-coef	p-value	T-coef	p-value	T-coef	p-value	T-coef	p-value	T-coef	p-value	T-coef	p-value	T-coef	p-value	T-coef	p-value	T-coef	p-value	T-coef	p-value	T-coef	p-value	T-coef	p-value	T-coef	p-value	T-coef	p-value	T-coef	p-value	T-coef	p-value	T-coef
mmu-miR-2146	-0.0763381	0.731093	-0.0763381	0.731093	-0.0763381	0.731093	-0.0763381	0.731093	-0.0763381	0.731093	-0.381691	0.0857312	-0.381691	0.0857312	-0.381691	0.0857312	-0.381691	0.0857312	-0.381691	0.0857312	-0.198479	0.371565	-0.198479	0.371565	-0.198479	0.371565	-0.198479	0.371565	-0.198479	0.371565	0.534367	0.0161414	-0.0763381	0.731093	-0.0828742	0.720404	-0.0694733	0.767813	-0.0694733	0.767813	-0.106873	0.630417	-0.0152676	0.945201	-0.338462	0.129599	0.0763381	0.731093	-0.412226
mmu-miR-194	-0.212121	0.380705	-0.212121	0.380705	-0.212121	0.380705	-0.212121	0.380705	-0.212121	0.380705	-0.121212	0.638361	-0.121212	0.638361	-0.121212	0.638361	-0.121212	0.638361	-0.121212	0.638361	-0.121212	0.638361	-0.121212	0.638361	-0.121212	0.638361	-0.121212	0.638361	-0.121212	0.638361	0.181818	0.459024	-0.0909091	0.737306	0.197386	0.391366	0.327489	0.161684	0.327489	0.161684	-0.0606061	0.840588	-0.030303	0.946559	-0.473296	0.0331085	0	1	-0.151515
mmu-miR-2134	-0.242424	0.31081	-0.242424	0.31081	-0.242424	0.31081	-0.242424	0.31081	-0.242424	0.31081	0.0909091	0.737306	0.0909091	0.737306	0.0909091	0.737306	0.0909091	0.737306	0.0909091	0.737306	0.272727	0.24958	0.272727	0.24958	0.272727	0.24958	0.272727	0.24958	0.272727	0.24958	-0.151515	0.545205	-0.181818	0.459024	0.197386	0.391366	0.189599	0.417827	0.189599	0.417827	-0.393939	0.0863171	-0.30303	0.19695	0.0763381	0.731093	-0.212121	0.380705	0.121212
mmu-miR-2140	-0.121212	0.638361	-0.121212	0.638361	-0.121212	0.638361	-0.121212	0.638361	-0.121212	0.638361	0.151515	0.545205	0.151515	0.545205	0.151515	0.545205	0.151515	0.545205	0.151515	0.545205	0.333333	0.15259	0.333333	0.15259	0.333333	0.15259	0.333333	0.15259	0.333333	0.15259	-0.212121	0.380705	-0.363636	0.115951	0.164488	0.475051	0.120654	0.606148	0.120654	0.606148	-0.454545	0.0447369	-0.424242	0.0628691	0.0763381	0.731093	-0.333333	0.15259	0.30303
mmu-miR-192	0.0909091	0.737306	0.0909091	0.737306	0.0909091	0.737306	0.0909091	0.737306	0.0909091	0.737306	-0.30303	0.19695	-0.30303	0.19695	-0.30303	0.19695	-0.30303	0.19695	-0.30303	0.19695	-0.30303	0.19695	-0.30303	0.19695	-0.30303	0.19695	-0.30303	0.19695	-0.30303	0.19695	0.363636	0.115951	0.0909091	0.737306	0.197386	0.391366	0.224071	0.338312	0.224071	0.338312	0.0606061	0.840588	0.151515	0.545205	-0.412226	0.0634782	0.181818	0.459024	-0.272727
mmu-miR-21	0.030303	0.946559	0.030303	0.946559	0.030303	0.946559	0.030303	0.946559	0.030303	0.946559	-0.363636	0.115951	-0.363636	0.115951	-0.363636	0.115951	-0.363636	0.115951	-0.363636	0.115951	-0.30303	0.19695	-0.30303	0.19695	-0.30303	0.19695	-0.30303	0.19695	-0.30303	0.19695	0.363636	0.115951	0.0909091	0.737306	0.197386	0.391366	0.224071	0.338312	0.224071	0.338312	0.0606061	0.840588	0.151515	0.545205	-0.412226	0.0634782	0.181818	0.459024	-0.272727
mmu-let-7g	0.212121	0.380705	0.212121	0.380705	0.212121	0.380705	0.212121	0.380705	0.212121	0.380705	-0.121212	0.638361	-0.121212	0.638361	-0.121212	0.638361	-0.121212	0.638361	-0.121212	0.638361	-0.0606061	0.840588	-0.0606061	0.840588	-0.0606061	0.840588	-0.0606061	0.840588	-0.0606061	0.840588	0.121212	0.638361	-0.030303	0.946559	0.13159	0.567709	0.120654	0.606148	0.120654	0.606148	0	1	-0.030303	0.946559	-0.0458029	0.836632	-0.0606061	0.840588	0.030303
mmu-miR-2132	-0.0606061	0.840588	-0.0606061	0.840588	-0.0606061	0.840588	-0.0606061	0.840588	-0.0606061	0.840588	0.454545	0.0447369	0.454545	0.0447369	0.454545	0.0447369	0.454545	0.0447369	0.454545	0.0447369	0.030303	0.946559	0.030303	0.946559	0.030303	0.946559	0.030303	0.946559	0.030303	0.946559	-0.454545	0.0447369	0	1	-0.0328976	0.886403	-0.0517088	0.825121	-0.0517088	0.825121	0.030303	0.946559	0.0606061	0.840588	0.0763381	0.731093	0.0909091	0.737306	0.181818
mmu-let-7c	-0.0763381	0.731093	-0.0763381	0.731093	-0.0763381	0.731093	-0.0763381	0.731093	-0.0763381	0.731093	-0.198479	0.371565	-0.198479	0.371565	-0.198479	0.371565	-0.198479	0.371565	-0.198479	0.371565	-0.351155	0.113903	-0.351155	0.113903	-0.351155	0.113903	-0.351155	0.113903	-0.351155	0.113903	0.229014	0.302534	0.290085	0.191569	-0.0828742	0.720404	-0.191052	0.416849	-0.191052	0.416849	0.534367	0.0161414	0.503831	0.023315	-0.215385	0.334782	0.473296	0.0331085	-0.381691
mmu-miR-22	0.484848	0.0310502	0.484848	0.0310502	0.484848	0.0310502	0.484848	0.0310502	0.484848	0.0310502	-0.272727	0.24958	-0.272727	0.24958	-0.272727	0.24958	-0.272727	0.24958	-0.272727	0.24958	-0.272727	0.24958	-0.272727	0.24958	-0.272727	0.24958	-0.272727	0.24958	-0.272727	0.24958	0.212121	0.380705	0.181818	0.459024	0.0328976	0.886403	-0.120654	0.606148	-0.120654	0.606148	0.212121	0.380705	0.181818	0.459024	0.0458029	0.836632	0.0909091	0.737306	-0.181818
mmu-miR-200c	0.534367	0.0161414	0.534367	0.0161414	0.534367	0.0161414	0.534367	0.0161414	0.534367	0.0161414	-0.198479	0.371565	-0.198479	0.371565	-0.198479	0.371565	-0.198479	0.371565	-0.198479	0.371565	-0.137409	0.536174	-0.137409	0.536174	-0.137409	0.536174	-0.137409	0.536174	-0.137409	0.536174	0.137409	0.536174	0.137409	0.536174	-0.0497245	0.829961	-0.10421	0.657871	-0.10421	0.657871	0.167944	0.449603	0.137409	0.536174	0.0307692	0.890407	0.0458029	0.836632	0.106873
mmu-miR-148a	0.484848	0.0310502	0.484848	0.0310502	0.484848	0.0310502	0.484848	0.0310502	0.484848	0.0310502	-0.212121	0.380705	-0.212121	0.380705	-0.212121	0.380705	-0.212121	0.380705	-0.212121	0.380705	-0.272727	0.24958	-0.272727	0.24958	-0.272727	0.24958	-0.272727	0.24958	-0.272727	0.24958	0.0909091	0.737306	0.242424	0.31081	0.0657952	0.775097	-0.0517088	0.825121	-0.0517088	0.825121	0.212121	0.380705	0.181818	0.459024	0.0458029	0.836632	0.0909091	0.737306	-0.0606061
mmu-miR-1944	0.515152	0.0209804	0.515152	0.0209804	0.515152	0.0209804	0.515152	0.0209804	0.515152	0.0209804	-0.181818	0.459024	-0.181818	0.459024	-0.181818	0.459024	-0.181818	0.459024	-0.181818	0.459024	-0.181818	0.459024	-0.181818	0.459024	-0.181818	0.459024	-0.181818	0.459024	-0.181818	0.459024	0	1	0.0909091	0.737306	0	1	-0.0517088	0.825121	-0.0517088	0.825121	0.0606061	0.840588	0.030303	0.946559	0.167944	0.449603	-0.0606061	0.840588	0.0909091
mmu-miR-155	-0.400629	0.0793182	-0.400629	0.0793182	-0.400629	0.0793182	-0.400629	0.0793182	-0.400629	0.0793182	-0.208327	0.361547	-0.208327	0.361547	-0.208327	0.361547	-0.208327	0.361547	-0.208327	0.361547	-0.0801257	0.72564	-0.0801257	0.72564	-0.0801257	0.72564	-0.0801257	0.72564	-0.0801257	0.72564	0.368578	0.106466	0.0480754	0.833232	-0.121781	0.60922	-0.218761	0.366392	-0.218761	0.366392	0.240377	0.292436	0.304478	0.182355	-0.0968877	0.67299	0.368578	0.106466	-0.52883
mmu-miR-29a	0.151515	0.545205	0.151515	0.545205	0.151515	0.545205	0.151515	0.545205	0.151515	0.545205	-0.545455	0.0137708	-0.545455	0.0137708	-0.545455	0.0137708	-0.545455	0.0137708	-0.545455	0.0137708	-0.484848	0.0310502	-0.484848	0.0310502	-0.484848	0.0310502	-0.484848	0.0310502	-0.484848	0.0310502	0.606061	0.00538031	0.272727	0.24958	0.0986928	0.668235	-0.0172363	0.941285	-0.0172363	0.941285	0.242424	0.31081	0.333333	0.15259	-0.351155	0.113903	0.363636	0.115951	-0.515152
mmu-miR-29b	0.0909091	0.737306	0.0909091	0.737306	0.0909091	0.737306	0.0909091	0.737306	0.0909091	0.737306	-0.484848	0.0310502	-0.484848	0.0310502	-0.484848	0.0310502	-0.484848	0.0310502	-0.484848	0.0310502	-0.545455	0.0137708	-0.545455	0.0137708	-0.545455	0.0137708	-0.545455	0.0137708	-0.545455	0.0137708	0.545455	0.0137708	0.333333	0.15259	0.164488	0.475051	0.0172363	0.941285	0.0172363	0.941285	0.30303	0.19695	0.393939	0.0863171	-0.351155	0.113903	0.424242	0.0628691	-0.575758
mmu-miR-10a	0.534367	0.0161414	0.534367	0.0161414	0.534367	0.0161414	0.534367	0.0161414	0.534367	0.0161414	-0.198479	0.371565	-0.198479	0.371565	-0.198479	0.371565	-0.198479	0.371565	-0.198479	0.371565	-0.198479	0.371565	-0.198479	0.371565	-0.198479	0.371565	-0.198479	0.371565	-0.198479	0.371565	0.106873	0.630417	0.167944	0.449603	-0.116024	0.616311	-0.173683	0.460459	-0.173683	0.460459	0.198479	0.371565	0.167944	0.449603	0	1	0.0763381	0.731093	0.0763381
mmu-miR-143	-0.272727	0.24958	-0.272727	0.24958	-0.272727	0.24958	-0.272727	0.24958	-0.272727	0.24958	0.121212	0.638361	0.121212	0.638361	0.121212	0.638361	0.121212	0.638361	0.121212	0.638361	-0.0606061	0.840588	-0.0606061	0.840588	-0.0606061	0.840588	-0.0606061	0.840588	-0.0606061	0.840588	-0.121212	0.638361	0.393939	0.0863171	0.394771	0.0864763	0.499851	0.0326815	0.499851	0.0326815	0.121212	0.638361	0.212121	0.380705	-0.32062	0.148902	0.30303	0.19695	-0.0909091
mmu-miR-196b	0.515152	0.0209804	0.515152	0.0209804	0.515152	0.0209804	0.515152	0.0209804	0.515152	0.0209804	-0.121212	0.638361	-0.121212	0.638361	-0.121212	0.638361	-0.121212	0.638361	-0.121212	0.638361	0	1	0	1	0	1	0	1	0	1	0.0606061	0.840588	0.0909091	0.737306	0.0657952	0.775097	0.0172363	0.941285	0.0172363	0.941285	0.0606061	0.840588	0.030303	0.946559	0.0458029	0.836632	-0.0606061	0.840588	0.212121
mmu-miR-205	0.351155	0.113903	0.351155	0.113903	0.351155	0.113903	0.351155	0.113903	0.351155	0.113903	0.137409	0.536174	0.137409	0.536174	0.137409	0.536174	0.137409	0.536174	0.137409	0.536174	0.167944	0.449603	0.167944	0.449603	0.167944	0.449603	0.167944	0.449603	0.167944	0.449603	-0.290085	0.191569	-0.137409	0.536174	-0.215473	0.352067	-0.173683	0.460459	-0.173683	0.460459	-0.0458029	0.836632	-0.137409	0.536174	0.0923077	0.679336	-0.229014	0.302534	0.442761
mmu-miR-2138	-0.181818	0.459024	-0.181818	0.459024	-0.181818	0.459024	-0.181818	0.459024	-0.181818	0.459024	-0.272727	0.24958	-0.272727	0.24958	-0.272727	0.24958	-0.272727	0.24958	-0.272727	0.24958	-0.333333	0.15259	-0.333333	0.15259	-0.333333	0.15259	-0.333333	0.15259	-0.333333	0.15259	0.515152	0.0209804	0.0606061	0.840588	0.164488	0.475051	-0.0172363	0.941285	-0.0172363	0.941285	0.030303	0.946559	0.121212	0.638361	-0.503831	0.023315	0.212121	0.380705	-0.606061
mmu-let-7a	0.0152676	0.945201	0.0152676	0.945201	0.0152676	0.945201	0.0152676	0.945201	0.0152676	0.945201	-0.0763381	0.731093	-0.0763381	0.731093	-0.0763381	0.731093	-0.0763381	0.731093	-0.0763381	0.731093	-0.25955	0.242612	-0.25955	0.242612	-0.25955	0.242612	-0.25955	0.242612	-0.25955	0.242612	0.0763381	0.731093	0.25955	0.242612	-0.0497245	0.829961	-0.173683	0.460459	-0.173683	0.460459	0.503831	0.023315	0.473296	0.0331085	-0.138462	0.535223	0.442761	0.0462291	-0.229014
mmu-miR-27a	0.424242	0.0628691	0.424242	0.0628691	0.424242	0.0628691	0.424242	0.0628691	0.424242	0.0628691	-0.212121	0.380705	-0.212121	0.380705	-0.212121	0.380705	-0.212121	0.380705	-0.212121	0.380705	-0.272727	0.24958	-0.272727	0.24958	-0.272727	0.24958	-0.272727	0.24958	-0.272727	0.24958	0.212121	0.380705	0.181818	0.459024	0.164488	0.475051	0.0517088	0.825121	0.0517088	0.825121	0.212121	0.380705	0.181818	0.459024	-0.0152676	0.945201	0.0909091	0.737306	-0.181818
mmu-let-7f	-0.030303	0.946559	-0.030303	0.946559	-0.030303	0.946559	-0.030303	0.946559	-0.030303	0.946559	-0.363636	0.115951	-0.363636	0.115951	-0.363636	0.115951	-0.363636	0.115951	-0.363636	0.115951	-0.484848	0.0310502	-0.484848	0.0310502	-0.484848	0.0310502	-0.484848	0.0310502	-0.484848	0.0310502	0.30303	0.19695	0.393939	0.0863171	0.13159	0.567709	0.0172363	0.941285	0.0172363	0.941285	0.363636	0.115951	0.393939	0.0863171	-0.351155	0.113903	0.363636	0.115951	-0.454545
mmu-miR-145	-0.121212	0.638361	-0.121212	0.638361	-0.121212	0.638361	-0.121212	0.638361	-0.121212	0.638361	0.333333	0.15259	0.333333	0.15259	0.333333	0.15259	0.333333	0.15259	0.333333	0.15259	0.030303	0.946559	0.030303	0.946559	0.030303	0.946559	0.030303	0.946559	0.030303	0.946559	-0.333333	0.15259	0.363636	0.115951	0.164488	0.475051	0.293016	0.210525	0.293016	0.210525	0.272727	0.24958	0.242424	0.31081	-0.0458029	0.836632	0.272727	0.24958	0.121212
mmu-miR-15b	0.454545	0.0447369	0.454545	0.0447369	0.454545	0.0447369	0.454545	0.0447369	0.454545	0.0447369	-0.181818	0.459024	-0.181818	0.459024	-0.181818	0.459024	-0.181818	0.459024	-0.181818	0.459024	0.0606061	0.840588	0.0606061	0.840588	0.0606061	0.840588	0.0606061	0.840588	0.0606061	0.840588	0	1	-0.030303	0.946559	-0.0657952	0.775097	0.0172363	0.941285	0.0172363	0.941285	0	1	-0.030303	0.946559	0.229014	0.302534	-0.121212	0.638361	0.272727
mmu-miR-15a	0.393939	0.0863171	0.393939	0.0863171	0.393939	0.0863171	0.393939	0.0863171	0.393939	0.0863171	-0.30303	0.19695	-0.30303	0.19695	-0.30303	0.19695	-0.30303	0.19695	-0.30303	0.19695	-0.0606061	0.840588	-0.0606061	0.840588	-0.0606061	0.840588	-0.0606061	0.840588	-0.0606061	0.840588	0.181818	0.459024	0.030303	0.946559	-0.0328976	0.886403	-0.0517088	0.825121	-0.0517088	0.825121	0.0606061	0.840588	0.030303	0.946559	0.198479	0.371565	-0.0606061	0.840588	0.030303
mmu-miR-375	0.25955	0.242612	0.25955	0.242612	0.25955	0.242612	0.25955	0.242612	0.25955	0.242612	0.0152676	0.945201	0.0152676	0.945201	0.0152676	0.945201	0.0152676	0.945201	0.0152676	0.945201	0.0763381	0.731093	0.0763381	0.731093	0.0763381	0.731093	0.0763381	0.731093	0.0763381	0.731093	-0.198479	0.371565	-0.0152676	0.945201	0.0165748	0.942933	-0.0347367	0.882644	-0.0347367	0.882644	-0.0152676	0.945201	-0.106873	0.630417	0.153846	0.490856	-0.198479	0.371565	0.290085
mmu-miR-30a	0.030303	0.946559	0.030303	0.946559	0.030303	0.946559	0.030303	0.946559	0.030303	0.946559	-0.424242	0.0628691	-0.424242	0.0628691	-0.424242	0.0628691	-0.424242	0.0628691	-0.424242	0.0628691	-0.484848	0.0310502	-0.484848	0.0310502	-0.484848	0.0310502	-0.484848	0.0310502	-0.484848	0.0310502	0.545455	0.0137708	0.0909091	0.737306	-0.0328976	0.886403	-0.258544	0.26924	-0.258544	0.26924	0.0606061	0.840588	0.151515	0.545205	-0.412226	0.0634782	0.181818	0.459024	-0.575758
mmu-miR-29c	0.272727	0.24958	0.272727	0.24958	0.272727	0.24958	0.272727	0.24958	0.272727	0.24958	-0.30303	0.19695	-0.30303	0.19695	-0.30303	0.19695	-0.30303	0.19695	-0.30303	0.19695	-0.363636	0.115951	-0.363636	0.115951	-0.363636	0.115951	-0.363636	0.115951	-0.363636	0.115951	0.363636	0.115951	0.212121	0.380705	0.197386	0.391366	0.120654	0.606148	0.120654	0.606148	0.181818	0.459024	0.151515	0.545205	-0.290085	0.191569	0.181818	0.459024	-0.333333
mmu-miR-1937a+mmu-miR-1937b	0	1	0	1	0	1	0	1	0	1	-0.030303	0.946559	-0.030303	0.946559	-0.030303	0.946559	-0.030303	0.946559	-0.030303	0.946559	-0.030303	0.946559	-0.030303	0.946559	-0.030303	0.946559	-0.030303	0.946559	-0.030303	0.946559	0.0909091	0.737306	0	1	0.13159	0.567709	0.155126	0.507402	0.155126	0.507402	-0.030303	0.946559	0	1	-0.534367	0.0161414	0.0909091	0.737306	0
mmu-miR-2133	-0.30303	0.19695	-0.30303	0.19695	-0.30303	0.19695	-0.30303	0.19695	-0.30303	0.19695	-0.0909091	0.737306	-0.0909091	0.737306	-0.0909091	0.737306	-0.0909091	0.737306	-0.0909091	0.737306	-0.272727	0.24958	-0.272727	0.24958	-0.272727	0.24958	-0.272727	0.24958	-0.272727	0.24958	0.272727	0.24958	0.181818	0.459024	0.197386	0.391366	0.0172363	0.941285	0.0172363	0.941285	0.0909091	0.737306	0.181818	0.459024	-0.198479	0.371565	0.272727	0.24958	-0.545455
mmu-miR-690	-0.242424	0.31081	-0.242424	0.31081	-0.242424	0.31081	-0.242424	0.31081	-0.242424	0.31081	-0.151515	0.545205	-0.151515	0.545205	-0.151515	0.545205	-0.151515	0.545205	-0.151515	0.545205	0.212121	0.380705	0.212121	0.380705	0.212121	0.380705	0.212121	0.380705	0.212121	0.380705	-0.0909091	0.737306	-0.121212	0.638361	0.394771	0.0864763	0.499851	0.0326815	0.499851	0.0326815	-0.333333	0.15259	-0.242424	0.31081	-0.0763381	0.731093	-0.212121	0.380705	0.181818
mmu-miR-23b	-0.351155	0.113903	-0.351155	0.113903	-0.351155	0.113903	-0.351155	0.113903	-0.351155	0.113903	0.25955	0.242612	0.25955	0.242612	0.25955	0.242612	0.25955	0.242612	0.25955	0.242612	0.0152676	0.945201	0.0152676	0.945201	0.0152676	0.945201	0.0152676	0.945201	0.0152676	0.945201	-0.25955	0.242612	0.25955	0.242612	0.348072	0.132773	0.486313	0.0387665	0.486313	0.0387665	0.106873	0.630417	0.0152676	0.945201	-0.246154	0.270324	0.0458029	0.836632	0.106873
mmu-miR-142-3p	-0.0909091	0.737306	-0.0909091	0.737306	-0.0909091	0.737306	-0.0909091	0.737306	-0.0909091	0.737306	-0.0606061	0.840588	-0.0606061	0.840588	-0.0606061	0.840588	-0.0606061	0.840588	-0.0606061	0.840588	0.0606061	0.840588	0.0606061	0.840588	0.0606061	0.840588	0.0606061	0.840588	0.0606061	0.840588	0	1	0.212121	0.380705	0.526361	0.022271	0.534324	0.0224137	0.534324	0.0224137	0	1	-0.030303	0.946559	-0.0152676	0.945201	-0.0606061	0.840588	-0.030303
mmu-miR-376a	-0.484848	0.0310502	-0.484848	0.0310502	-0.484848	0.0310502	-0.484848	0.0310502	-0.484848	0.0310502	0.030303	0.946559	0.030303	0.946559	0.030303	0.946559	0.030303	0.946559	0.030303	0.946559	0.151515	0.545205	0.151515	0.545205	0.151515	0.545205	0.151515	0.545205	0.151515	0.545205	0.0909091	0.737306	-0.181818	0.459024	-0.164488	0.475051	-0.155126	0.507402	-0.155126	0.507402	-0.0909091	0.737306	-0.0606061	0.840588	-0.0763381	0.731093	0.030303	0.946559	-0.121212
mmu-miR-125b-5p	-0.181818	0.459024	-0.181818	0.459024	-0.181818	0.459024	-0.181818	0.459024	-0.181818	0.459024	0.393939	0.0863171	0.393939	0.0863171	0.393939	0.0863171	0.393939	0.0863171	0.393939	0.0863171	0.393939	0.0863171	0.393939	0.0863171	0.393939	0.0863171	0.393939	0.0863171	0.393939	0.0863171	-0.393939	0.0863171	-0.0606061	0.840588	0.230283	0.317311	0.568796	0.0150742	0.568796	0.0150742	-0.212121	0.380705	-0.30303	0.19695	0.0763381	0.731093	-0.272727	0.24958	0.484848
mmu-miR-1929	-0.151515	0.545205	-0.151515	0.545205	-0.151515	0.545205	-0.151515	0.545205	-0.151515	0.545205	-0.242424	0.31081	-0.242424	0.31081	-0.242424	0.31081	-0.242424	0.31081	-0.242424	0.31081	-0.30303	0.19695	-0.30303	0.19695	-0.30303	0.19695	-0.30303	0.19695	-0.30303	0.19695	0.424242	0.0628691	0.151515	0.545205	0.230283	0.317311	0.0517088	0.825121	0.0517088	0.825121	0.0606061	0.840588	0.151515	0.545205	-0.412226	0.0634782	0.242424	0.31081	-0.515152
mmu-miR-196a	0.515152	0.0209804	0.515152	0.0209804	0.515152	0.0209804	0.515152	0.0209804	0.515152	0.0209804	-0.30303	0.19695	-0.30303	0.19695	-0.30303	0.19695	-0.30303	0.19695	-0.30303	0.19695	-0.121212	0.638361	-0.121212	0.638361	-0.121212	0.638361	-0.121212	0.638361	-0.121212	0.638361	0.181818	0.459024	0.0909091	0.737306	-0.0328976	0.886403	-0.155126	0.507402	-0.155126	0.507402	0.121212	0.638361	0.0909091	0.737306	0.137409	0.536174	0	1	0.030303
mmu-miR-1196	-0.212121	0.380705	-0.212121	0.380705	-0.212121	0.380705	-0.212121	0.380705	-0.212121	0.380705	0.484848	0.0310502	0.484848	0.0310502	0.484848	0.0310502	0.484848	0.0310502	0.484848	0.0310502	0.121212	0.638361	0.121212	0.638361	0.121212	0.638361	0.121212	0.638361	0.121212	0.638361	-0.363636	0.115951	-0.030303	0.946559	0.197386	0.391366	0.327489	0.161684	0.327489	0.161684	-0.242424	0.31081	-0.212121	0.380705	-0.137409	0.536174	-0.181818	0.459024	0.272727
mmu-miR-181a	0	1	0	1	0	1	0	1	0	1	0.272727	0.24958	0.272727	0.24958	0.272727	0.24958	0.272727	0.24958	0.272727	0.24958	0.333333	0.15259	0.333333	0.15259	0.333333	0.15259	0.333333	0.15259	0.333333	0.15259	-0.393939	0.0863171	-0.121212	0.638361	0.197386	0.391366	0.396434	0.090256	0.396434	0.090256	-0.212121	0.380705	-0.30303	0.19695	0.25955	0.242612	-0.393939	0.0863171	0.606061
mmu-miR-710	-0.272727	0.24958	-0.272727	0.24958	-0.272727	0.24958	-0.272727	0.24958	-0.272727	0.24958	-0.242424	0.31081	-0.242424	0.31081	-0.242424	0.31081	-0.242424	0.31081	-0.242424	0.31081	-0.242424	0.31081	-0.242424	0.31081	-0.242424	0.31081	-0.242424	0.31081	-0.242424	0.31081	0.484848	0.0310502	0.030303	0.946559	0	1	-0.120654	0.606148	-0.120654	0.606148	0.0606061	0.840588	0.151515	0.545205	-0.290085	0.191569	0.242424	0.31081	-0.575758
mmu-miR-106b	0	1	0	1	0	1	0	1	0	1	-0.333333	0.15259	-0.333333	0.15259	-0.333333	0.15259	-0.333333	0.15259	-0.333333	0.15259	-0.030303	0.946559	-0.030303	0.946559	-0.030303	0.946559	-0.030303	0.946559	-0.030303	0.946559	0.212121	0.380705	-0.0606061	0.840588	0.0986928	0.668235	0.120654	0.606148	0.120654	0.606148	-0.030303	0.946559	0	1	-0.0152676	0.945201	-0.030303	0.946559	-0.0606061
mmu-miR-762	-0.333333	0.15259	-0.333333	0.15259	-0.333333	0.15259	-0.333333	0.15259	-0.333333	0.15259	0.545455	0.0137708	0.545455	0.0137708	0.545455	0.0137708	0.545455	0.0137708	0.545455	0.0137708	0.30303	0.19695	0.30303	0.19695	0.30303	0.19695	0.30303	0.19695	0.30303	0.19695	-0.424242	0.0628691	-0.272727	0.24958	-0.0657952	0.775097	0.0517088	0.825121	0.0517088	0.825121	-0.242424	0.31081	-0.212121	0.380705	-0.137409	0.536174	-0.121212	0.638361	0.333333
mmu-miR-7a	0.333333	0.15259	0.333333	0.15259	0.333333	0.15259	0.333333	0.15259	0.333333	0.15259	-0.30303	0.19695	-0.30303	0.19695	-0.30303	0.19695	-0.30303	0.19695	-0.30303	0.19695	-0.242424	0.31081	-0.242424	0.31081	-0.242424	0.31081	-0.242424	0.31081	-0.242424	0.31081	0.30303	0.19695	0.151515	0.545205	-0.13159	0.567709	-0.120654	0.606148	-0.120654	0.606148	0.181818	0.459024	0.151515	0.545205	0.0152676	0.945201	0.0606061	0.840588	-0.0909091
mmu-miR-2135	-0.030303	0.946559	-0.030303	0.946559	-0.030303	0.946559	-0.030303	0.946559	-0.030303	0.946559	0.181818	0.459024	0.181818	0.459024	0.181818	0.459024	0.181818	0.459024	0.181818	0.459024	-0.0606061	0.840588	-0.0606061	0.840588	-0.0606061	0.840588	-0.0606061	0.840588	-0.0606061	0.840588	-0.30303	0.19695	0.030303	0.946559	0.13159	0.567709	0.0517088	0.825121	0.0517088	0.825121	-0.121212	0.638361	-0.0909091	0.737306	-0.0152676	0.945201	0	1	0.0909091
mmu-miR-804	-0.151515	0.545205	-0.151515	0.545205	-0.151515	0.545205	-0.151515	0.545205	-0.151515	0.545205	-0.0606061	0.840588	-0.0606061	0.840588	-0.0606061	0.840588	-0.0606061	0.840588	-0.0606061	0.840588	-0.484848	0.0310502	-0.484848	0.0310502	-0.484848	0.0310502	-0.484848	0.0310502	-0.484848	0.0310502	0.181818	0.459024	0.393939	0.0863171	0.13159	0.567709	-0.155126	0.507402	-0.155126	0.507402	0.363636	0.115951	0.454545	0.0447369	-0.106873	0.630417	0.484848	0.0310502	-0.575758
mmu-miR-26b	-0.454545	0.0447369	-0.454545	0.0447369	-0.454545	0.0447369	-0.454545	0.0447369	-0.454545	0.0447369	0.121212	0.638361	0.121212	0.638361	0.121212	0.638361	0.121212	0.638361	0.121212	0.638361	0.363636	0.115951	0.363636	0.115951	0.363636	0.115951	0.363636	0.115951	0.363636	0.115951	-0.121212	0.638361	-0.151515	0.545205	0.230283	0.317311	0.327489	0.161684	0.327489	0.161684	-0.242424	0.31081	-0.272727	0.24958	-0.167944	0.449603	-0.30303	0.19695	0.0909091
mmu-miR-1937c	0.030303	0.946559	0.030303	0.946559	0.030303	0.946559	0.030303	0.946559	0.030303	0.946559	0	1	0	1	0	1	0	1	0	1	0	1	0	1	0	1	0	1	0	1	0.0606061	0.840588	-0.030303	0.946559	0.0657952	0.775097	0.189599	0.417827	0.189599	0.417827	-0.121212	0.638361	-0.0909091	0.737306	-0.503831	0.023315	0	1	0.0909091
mmu-miR-489	-0.0909091	0.737306	-0.0909091	0.737306	-0.0909091	0.737306	-0.0909091	0.737306	-0.0909091	0.737306	-0.424242	0.0628691	-0.424242	0.0628691	-0.424242	0.0628691	-0.424242	0.0628691	-0.424242	0.0628691	-0.181818	0.459024	-0.181818	0.459024	-0.181818	0.459024	-0.181818	0.459024	-0.181818	0.459024	0.606061	0.00538031	-0.212121	0.380705	-0.0328976	0.886403	-0.0861813	0.712671	-0.0861813	0.712671	-0.181818	0.459024	-0.0909091	0.737306	-0.351155	0.113903	0	1	-0.393939
mmu-miR-136	-0.0606061	0.840588	-0.0606061	0.840588	-0.0606061	0.840588	-0.0606061	0.840588	-0.0606061	0.840588	0.0909091	0.737306	0.0909091	0.737306	0.0909091	0.737306	0.0909091	0.737306	0.0909091	0.737306	0.030303	0.946559	0.030303	0.946559	0.030303	0.946559	0.030303	0.946559	0.030303	0.946559	0.030303	0.946559	-0.0606061	0.840588	-0.296078	0.198543	-0.293016	0.210525	-0.293016	0.210525	0.030303	0.946559	0.0606061	0.840588	-0.0763381	0.731093	0.0909091	0.737306	0
mmu-miR-30d	0.0909091	0.737306	0.0909091	0.737306	0.0909091	0.737306	0.0909091	0.737306	0.0909091	0.737306	0.484848	0.0310502	0.484848	0.0310502	0.484848	0.0310502	0.484848	0.0310502	0.484848	0.0310502	0.242424	0.31081	0.242424	0.31081	0.242424	0.31081	0.242424	0.31081	0.242424	0.31081	-0.666667	0.00180328	0.030303	0.946559	0.0328976	0.886403	0.155126	0.507402	0.155126	0.507402	0	1	-0.0909091	0.737306	0.351155	0.113903	-0.181818	0.459024	0.575758
mmu-miR-144	-0.212121	0.380705	-0.212121	0.380705	-0.212121	0.380705	-0.212121	0.380705	-0.212121	0.380705	-0.0606061	0.840588	-0.0606061	0.840588	-0.0606061	0.840588	-0.0606061	0.840588	-0.0606061	0.840588	-0.181818	0.459024	-0.181818	0.459024	-0.181818	0.459024	-0.181818	0.459024	-0.181818	0.459024	0.181818	0.459024	0.151515	0.545205	-0.230283	0.317311	-0.327489	0.161684	-0.327489	0.161684	0.242424	0.31081	0.333333	0.15259	0.137409	0.536174	0.363636	0.115951	-0.454545
mmu-miR-10b	0.212121	0.380705	0.212121	0.380705	0.212121	0.380705	0.212121	0.380705	0.212121	0.380705	0.181818	0.459024	0.181818	0.459024	0.181818	0.459024	0.181818	0.459024	0.181818	0.459024	0.242424	0.31081	0.242424	0.31081	0.242424	0.31081	0.242424	0.31081	0.242424	0.31081	-0.30303	0.19695	-0.030303	0.946559	0	1	0.155126	0.507402	0.155126	0.507402	-0.0606061	0.840588	-0.151515	0.545205	0.167944	0.449603	-0.242424	0.31081	0.454545
mmu-miR-199a-3p	-0.0606061	0.840588	-0.0606061	0.840588	-0.0606061	0.840588	-0.0606061	0.840588	-0.0606061	0.840588	0.393939	0.0863171	0.393939	0.0863171	0.393939	0.0863171	0.393939	0.0863171	0.393939	0.0863171	0.272727	0.24958	0.272727	0.24958	0.272727	0.24958	0.272727	0.24958	0.272727	0.24958	-0.575758	0.00875773	0	1	0.0986928	0.668235	0.293016	0.210525	0.293016	0.210525	-0.030303	0.946559	-0.121212	0.638361	0.290085	0.191569	-0.151515	0.545205	0.484848
mmu-miR-130a	-0.030303	0.946559	-0.030303	0.946559	-0.030303	0.946559	-0.030303	0.946559	-0.030303	0.946559	0.181818	0.459024	0.181818	0.459024	0.181818	0.459024	0.181818	0.459024	0.181818	0.459024	0.424242	0.0628691	0.424242	0.0628691	0.424242	0.0628691	0.424242	0.0628691	0.424242	0.0628691	-0.363636	0.115951	-0.0909091	0.737306	0.230283	0.317311	0.396434	0.090256	0.396434	0.090256	-0.121212	0.638361	-0.212121	0.380705	0.32062	0.148902	-0.242424	0.31081	0.515152
mmu-miR-689	-0.263637	0.239629	-0.263637	0.239629	-0.263637	0.239629	-0.263637	0.239629	-0.263637	0.239629	-0.201605	0.368531	-0.201605	0.368531	-0.201605	0.368531	-0.201605	0.368531	-0.201605	0.368531	-0.232621	0.29947	-0.232621	0.29947	-0.232621	0.29947	-0.232621	0.29947	-0.232621	0.29947	0.449734	0.0448592	-0.0775404	0.72945	-0.0168359	0.94259	-0.123493	0.60326	-0.123493	0.60326	-0.0155081	0.944853	0.0775404	0.72945	-0.468807	0.0375348	0.139573	0.533585	-0.48075
mmu-miR-574-5p	-0.30303	0.19695	-0.30303	0.19695	-0.30303	0.19695	-0.30303	0.19695	-0.30303	0.19695	0.575758	0.00875773	0.575758	0.00875773	0.575758	0.00875773	0.575758	0.00875773	0.575758	0.00875773	0.0909091	0.737306	0.0909091	0.737306	0.0909091	0.737306	0.0909091	0.737306	0.0909091	0.737306	-0.333333	0.15259	-0.0606061	0.840588	0.0328976	0.886403	0.155126	0.507402	0.155126	0.507402	-0.0909091	0.737306	-0.0606061	0.840588	-0.167944	0.449603	-0.030303	0.946559	0.181818
mmu-miR-340-5p	0.181818	0.459024	0.181818	0.459024	0.181818	0.459024	0.181818	0.459024	0.181818	0.459024	-0.333333	0.15259	-0.333333	0.15259	-0.333333	0.15259	-0.333333	0.15259	-0.333333	0.15259	-0.393939	0.0863171	-0.393939	0.0863171	-0.393939	0.0863171	-0.393939	0.0863171	-0.393939	0.0863171	0.333333	0.15259	0.363636	0.115951	0.13159	0.567709	-0.0172363	0.941285	-0.0172363	0.941285	0.393939	0.0863171	0.363636	0.115951	-0.0763381	0.731093	0.272727	0.24958	-0.30303
mmu-miR-301a	0.0606061	0.840588	0.0606061	0.840588	0.0606061	0.840588	0.0606061	0.840588	0.0606061	0.840588	0.212121	0.380705	0.212121	0.380705	0.212121	0.380705	0.212121	0.380705	0.212121	0.380705	0.393939	0.0863171	0.393939	0.0863171	0.393939	0.0863171	0.393939	0.0863171	0.393939	0.0863171	-0.333333	0.15259	-0.0606061	0.840588	0.230283	0.317311	0.430906	0.0655692	0.430906	0.0655692	-0.151515	0.545205	-0.242424	0.31081	0.0152676	0.945201	-0.272727	0.24958	0.545455
mmu-miR-483	-0.121212	0.638361	-0.121212	0.638361	-0.121212	0.638361	-0.121212	0.638361	-0.121212	0.638361	-0.212121	0.380705	-0.212121	0.380705	-0.212121	0.380705	-0.212121	0.380705	-0.212121	0.380705	-0.454545	0.0447369	-0.454545	0.0447369	-0.454545	0.0447369	-0.454545	0.0447369	-0.454545	0.0447369	0.393939	0.0863171	0.121212	0.638361	-0.0328976	0.886403	-0.224071	0.338312	-0.224071	0.338312	0.0909091	0.737306	0.181818	0.459024	-0.25955	0.242612	0.272727	0.24958	-0.606061
mmu-miR-187	-0.25955	0.242612	-0.25955	0.242612	-0.25955	0.242612	-0.25955	0.242612	-0.25955	0.242612	0.0763381	0.731093	0.0763381	0.731093	0.0763381	0.731093	0.0763381	0.731093	0.0763381	0.731093	0.32062	0.148902	0.32062	0.148902	0.32062	0.148902	0.32062	0.148902	0.32062	0.148902	-0.0152676	0.945201	-0.412226	0.0634782	0.314922	0.173801	0.434208	0.0650042	0.434208	0.0650042	-0.564902	0.0109852	-0.534367	0.0161414	-0.184615	0.408386	-0.442761	0.0462291	0.290085
mmu-miR-130b	0.106873	0.630417	0.106873	0.630417	0.106873	0.630417	0.106873	0.630417	0.106873	0.630417	0.137409	0.536174	0.137409	0.536174	0.137409	0.536174	0.137409	0.536174	0.137409	0.536174	0.290085	0.191569	0.290085	0.191569	0.290085	0.191569	0.290085	0.191569	0.290085	0.191569	-0.381691	0.0857312	-0.106873	0.630417	-0.149174	0.519411	0	1	0	1	-0.0152676	0.945201	-0.106873	0.630417	0.4	0.0732508	-0.198479	0.371565	0.473296
mmu-miR-125a-5p	-0.030303	0.946559	-0.030303	0.946559	-0.030303	0.946559	-0.030303	0.946559	-0.030303	0.946559	0.424242	0.0628691	0.424242	0.0628691	0.424242	0.0628691	0.424242	0.0628691	0.424242	0.0628691	0.363636	0.115951	0.363636	0.115951	0.363636	0.115951	0.363636	0.115951	0.363636	0.115951	-0.484848	0.0310502	-0.0909091	0.737306	0.164488	0.475051	0.396434	0.090256	0.396434	0.090256	-0.121212	0.638361	-0.212121	0.380705	0.106873	0.630417	-0.181818	0.459024	0.575758
mmu-miR-152	0.151515	0.545205	0.151515	0.545205	0.151515	0.545205	0.151515	0.545205	0.151515	0.545205	0.181818	0.459024	0.181818	0.459024	0.181818	0.459024	0.181818	0.459024	0.181818	0.459024	0	1	0	1	0	1	0	1	0	1	-0.363636	0.115951	0.272727	0.24958	0.0986928	0.668235	0.189599	0.417827	0.189599	0.417827	0.181818	0.459024	0.0909091	0.737306	0.32062	0.148902	0.0606061	0.840588	0.272727
mmu-miR-540-3p	-0.30303	0.19695	-0.30303	0.19695	-0.30303	0.19695	-0.30303	0.19695	-0.30303	0.19695	0.333333	0.15259	0.333333	0.15259	0.333333	0.15259	0.333333	0.15259	0.333333	0.15259	0.0909091	0.737306	0.0909091	0.737306	0.0909091	0.737306	0.0909091	0.737306	0.0909091	0.737306	-0.212121	0.380705	-0.121212	0.638361	-0.0328976	0.886403	0.0517088	0.825121	0.0517088	0.825121	-0.151515	0.545205	-0.121212	0.638361	-0.167944	0.449603	-0.030303	0.946559	0
mmu-miR-146a	0.0909091	0.737306	0.0909091	0.737306	0.0909091	0.737306	0.0909091	0.737306	0.0909091	0.737306	0.0606061	0.840588	0.0606061	0.840588	0.0606061	0.840588	0.0606061	0.840588	0.0606061	0.840588	0.242424	0.31081	0.242424	0.31081	0.242424	0.31081	0.242424	0.31081	0.242424	0.31081	-0.181818	0.459024	0.0909091	0.737306	0.427669	0.0632908	0.499851	0.0326815	0.499851	0.0326815	-0.0606061	0.840588	-0.0909091	0.737306	0.167944	0.449603	-0.181818	0.459024	0.333333
mmu-miR-126-3p	0.121212	0.638361	0.121212	0.638361	0.121212	0.638361	0.121212	0.638361	0.121212	0.638361	0.151515	0.545205	0.151515	0.545205	0.151515	0.545205	0.151515	0.545205	0.151515	0.545205	0.212121	0.380705	0.212121	0.380705	0.212121	0.380705	0.212121	0.380705	0.212121	0.380705	-0.333333	0.15259	0.181818	0.459024	0.164488	0.475051	0.189599	0.417827	0.189599	0.417827	0.151515	0.545205	0.0606061	0.840588	0.381691	0.0857312	-0.030303	0.946559	0.30303
mmu-miR-101b	-0.030303	0.946559	-0.030303	0.946559	-0.030303	0.946559	-0.030303	0.946559	-0.030303	0.946559	0.242424	0.31081	0.242424	0.31081	0.242424	0.31081	0.242424	0.31081	0.242424	0.31081	0.424242	0.0628691	0.424242	0.0628691	0.424242	0.0628691	0.424242	0.0628691	0.424242	0.0628691	-0.424242	0.0628691	-0.030303	0.946559	-0.0328976	0.886403	0.120654	0.606148	0.120654	0.606148	0	1	-0.0909091	0.737306	0.473296	0.0331085	-0.121212	0.638361	0.393939
mmu-miR-714	-0.137409	0.536174	-0.137409	0.536174	-0.137409	0.536174	-0.137409	0.536174	-0.137409	0.536174	0.534367	0.0161414	0.534367	0.0161414	0.534367	0.0161414	0.534367	0.0161414	0.534367	0.0161414	0.381691	0.0857312	0.381691	0.0857312	0.381691	0.0857312	0.381691	0.0857312	0.381691	0.0857312	-0.656508	0.00312085	-0.167944	0.449603	0.0828742	0.720404	0.10421	0.657871	0.10421	0.657871	-0.198479	0.371565	-0.229014	0.302534	0.246154	0.270324	-0.198479	0.371565	0.473296
mmu-miR-31	0.0152676	0.945201	0.0152676	0.945201	0.0152676	0.945201	0.0152676	0.945201	0.0152676	0.945201	0.0763381	0.731093	0.0763381	0.731093	0.0763381	0.731093	0.0763381	0.731093	0.0763381	0.731093	0.381691	0.0857312	0.381691	0.0857312	0.381691	0.0857312	0.381691	0.0857312	0.381691	0.0857312	-0.198479	0.371565	-0.198479	0.371565	0.414371	0.0735195	0.31263	0.183992	0.31263	0.183992	-0.25955	0.242612	-0.351155	0.113903	0.215385	0.334782	-0.442761	0.0462291	0.351155
mmu-miR-486	-0.212121	0.380705	-0.212121	0.380705	-0.212121	0.380705	-0.212121	0.380705	-0.212121	0.380705	0.424242	0.0628691	0.424242	0.0628691	0.424242	0.0628691	0.424242	0.0628691	0.424242	0.0628691	0.363636	0.115951	0.363636	0.115951	0.363636	0.115951	0.363636	0.115951	0.363636	0.115951	-0.484848	0.0310502	-0.272727	0.24958	0	1	0.120654	0.606148	0.120654	0.606148	-0.30303	0.19695	-0.272727	0.24958	0.106873	0.630417	-0.181818	0.459024	0.393939
mmu-miR-539	-0.484848	0.0310502	-0.484848	0.0310502	-0.484848	0.0310502	-0.484848	0.0310502	-0.484848	0.0310502	0.212121	0.380705	0.212121	0.380705	0.212121	0.380705	0.212121	0.380705	0.212121	0.380705	0.151515	0.545205	0.151515	0.545205	0.151515	0.545205	0.151515	0.545205	0.151515	0.545205	-0.0909091	0.737306	-0.181818	0.459024	-0.0328976	0.886403	0.120654	0.606148	0.120654	0.606148	-0.151515	0.545205	-0.121212	0.638361	-0.25955	0.242612	-0.030303	0.946559	0
mmu-miR-125a-3p	-0.333333	0.15259	-0.333333	0.15259	-0.333333	0.15259	-0.333333	0.15259	-0.333333	0.15259	0.484848	0.0310502	0.484848	0.0310502	0.484848	0.0310502	0.484848	0.0310502	0.484848	0.0310502	0.30303	0.19695	0.30303	0.19695	0.30303	0.19695	0.30303	0.19695	0.30303	0.19695	-0.363636	0.115951	-0.212121	0.380705	0.0328976	0.886403	0.0861813	0.712671	0.0861813	0.712671	-0.181818	0.459024	-0.151515	0.545205	-0.137409	0.536174	-0.0606061	0.840588	0.272727
mmu-miR-678	-0.121212	0.638361	-0.121212	0.638361	-0.121212	0.638361	-0.121212	0.638361	-0.121212	0.638361	0.333333	0.15259	0.333333	0.15259	0.333333	0.15259	0.333333	0.15259	0.333333	0.15259	0.212121	0.380705	0.212121	0.380705	0.212121	0.380705	0.212121	0.380705	0.212121	0.380705	-0.333333	0.15259	-0.181818	0.459024	0	1	-0.0517088	0.825121	-0.0517088	0.825121	-0.151515	0.545205	-0.121212	0.638361	0.137409	0.536174	-0.030303	0.946559	0.181818
mmu-miR-652	0.212121	0.380705	0.212121	0.380705	0.212121	0.380705	0.212121	0.380705	0.212121	0.380705	0.242424	0.31081	0.242424	0.31081	0.242424	0.31081	0.242424	0.31081	0.242424	0.31081	0.181818	0.459024	0.181818	0.459024	0.181818	0.459024	0.181818	0.459024	0.181818	0.459024	-0.363636	0.115951	0.030303	0.946559	0.0328976	0.886403	0.0861813	0.712671	0.0861813	0.712671	0.0606061	0.840588	-0.030303	0.946559	0.167944	0.449603	-0.121212	0.638361	0.393939
mmu-miR-26a	0.0909091	0.737306	0.0909091	0.737306	0.0909091	0.737306	0.0909091	0.737306	0.0909091	0.737306	0.242424	0.31081	0.242424	0.31081	0.242424	0.31081	0.242424	0.31081	0.242424	0.31081	0.121212	0.638361	0.121212	0.638361	0.121212	0.638361	0.121212	0.638361	0.121212	0.638361	-0.242424	0.31081	0.0909091	0.737306	-0.0657952	0.775097	0.0172363	0.941285	0.0172363	0.941285	0.181818	0.459024	0.0909091	0.737306	0.0458029	0.836632	0.0606061	0.840588	0.272727
mmu-miR-467f	-0.151515	0.545205	-0.151515	0.545205	-0.151515	0.545205	-0.151515	0.545205	-0.151515	0.545205	0.484848	0.0310502	0.484848	0.0310502	0.484848	0.0310502	0.484848	0.0310502	0.484848	0.0310502	0	1	0	1	0	1	0	1	0	1	-0.30303	0.19695	0.030303	0.946559	0	1	0.155126	0.507402	0.155126	0.507402	-0.0606061	0.840588	-0.030303	0.946559	-0.0763381	0.731093	0	1	0.0909091
mmu-miR-322	0.151515	0.545205	0.151515	0.545205	0.151515	0.545205	0.151515	0.545205	0.151515	0.545205	0.181818	0.459024	0.181818	0.459024	0.181818	0.459024	0.181818	0.459024	0.181818	0.459024	0.363636	0.115951	0.363636	0.115951	0.363636	0.115951	0.363636	0.115951	0.363636	0.115951	-0.424242	0.0628691	-0.030303	0.946559	-0.0657952	0.775097	0.120654	0.606148	0.120654	0.606148	0	1	-0.0909091	0.737306	0.473296	0.0331085	-0.181818	0.459024	0.515152
mmu-miR-706	0	1	0	1	0	1	0	1	0	1	0.454545	0.0447369	0.454545	0.0447369	0.454545	0.0447369	0.454545	0.0447369	0.454545	0.0447369	-0.0909091	0.737306	-0.0909091	0.737306	-0.0909091	0.737306	-0.0909091	0.737306	-0.0909091	0.737306	-0.515152	0.0209804	0.363636	0.115951	0.263181	0.253098	0.293016	0.210525	0.293016	0.210525	0.0909091	0.737306	0	1	0.0152676	0.945201	0.030303	0.946559	0.181818
mmu-miR-465c-5p	-0.393939	0.0863171	-0.393939	0.0863171	-0.393939	0.0863171	-0.393939	0.0863171	-0.393939	0.0863171	0.0606061	0.840588	0.0606061	0.840588	0.0606061	0.840588	0.0606061	0.840588	0.0606061	0.840588	0.0606061	0.840588	0.0606061	0.840588	0.0606061	0.840588	0.0606061	0.840588	0.0606061	0.840588	0	1	0.151515	0.545205	0.427669	0.0632908	0.672214	0.00407216	0.672214	0.00407216	-0.0606061	0.840588	0.030303	0.946559	-0.412226	0.0634782	0.121212	0.638361	-0.030303
mmu-miR-421	0.242424	0.31081	0.242424	0.31081	0.242424	0.31081	0.242424	0.31081	0.242424	0.31081	0.0909091	0.737306	0.0909091	0.737306	0.0909091	0.737306	0.0909091	0.737306	0.0909091	0.737306	0.030303	0.946559	0.030303	0.946559	0.030303	0.946559	0.030303	0.946559	0.030303	0.946559	-0.212121	0.380705	0.0606061	0.840588	-0.164488	0.475051	-0.361961	0.121926	-0.361961	0.121926	0.0909091	0.737306	0.0606061	0.840588	0.381691	0.0857312	0.0909091	0.737306	0.181818
mmu-miR-494	-0.151515	0.545205	-0.151515	0.545205	-0.151515	0.545205	-0.151515	0.545205	-0.151515	0.545205	0.30303	0.19695	0.30303	0.19695	0.30303	0.19695	0.30303	0.19695	0.30303	0.19695	0.181818	0.459024	0.181818	0.459024	0.181818	0.459024	0.181818	0.459024	0.181818	0.459024	-0.424242	0.0628691	-0.0909091	0.737306	0.197386	0.391366	0.189599	0.417827	0.189599	0.417827	-0.181818	0.459024	-0.151515	0.545205	0.229014	0.302534	-0.0606061	0.840588	0.151515
mmu-miR-193	0.181818	0.459024	0.181818	0.459024	0.181818	0.459024	0.181818	0.459024	0.181818	0.459024	-0.454545	0.0447369	-0.454545	0.0447369	-0.454545	0.0447369	-0.454545	0.0447369	-0.454545	0.0447369	-0.212121	0.380705	-0.212121	0.380705	-0.212121	0.380705	-0.212121	0.380705	-0.212121	0.380705	0.272727	0.24958	0.181818	0.459024	0.0986928	0.668235	0.0517088	0.825121	0.0517088	0.825121	0.0909091	0.737306	0.181818	0.459024	-0.0763381	0.731093	0.212121	0.380705	-0.242424
mmu-miR-342-3p	-0.030303	0.946559	-0.030303	0.946559	-0.030303	0.946559	-0.030303	0.946559	-0.030303	0.946559	0.30303	0.19695	0.30303	0.19695	0.30303	0.19695	0.30303	0.19695	0.30303	0.19695	0.181818	0.459024	0.181818	0.459024	0.181818	0.459024	0.181818	0.459024	0.181818	0.459024	-0.424242	0.0628691	0.151515	0.545205	0.361873	0.116083	0.499851	0.0326815	0.499851	0.0326815	-0.0606061	0.840588	-0.151515	0.545205	0.167944	0.449603	-0.121212	0.638361	0.393939
mmu-miR-3471	0.030303	0.946559	0.030303	0.946559	0.030303	0.946559	0.030303	0.946559	0.030303	0.946559	0.242424	0.31081	0.242424	0.31081	0.242424	0.31081	0.242424	0.31081	0.242424	0.31081	-0.121212	0.638361	-0.121212	0.638361	-0.121212	0.638361	-0.121212	0.638361	-0.121212	0.638361	-0.30303	0.19695	0.454545	0.0447369	0.230283	0.317311	0.258544	0.26924	0.258544	0.26924	0.242424	0.31081	0.151515	0.545205	-0.0152676	0.945201	0.121212	0.638361	0.0909091
mmu-miR-423-5p	0.030303	0.946559	0.030303	0.946559	0.030303	0.946559	0.030303	0.946559	0.030303	0.946559	-0.30303	0.19695	-0.30303	0.19695	-0.30303	0.19695	-0.30303	0.19695	-0.30303	0.19695	-0.424242	0.0628691	-0.424242	0.0628691	-0.424242	0.0628691	-0.424242	0.0628691	-0.424242	0.0628691	0.242424	0.31081	0.333333	0.15259	-0.0986928	0.668235	-0.224071	0.338312	-0.224071	0.338312	0.545455	0.0137708	0.575758	0.00875773	-0.229014	0.302534	0.545455	0.0137708	-0.393939
mmu-miR-301b	-0.0606061	0.840588	-0.0606061	0.840588	-0.0606061	0.840588	-0.0606061	0.840588	-0.0606061	0.840588	-0.333333	0.15259	-0.333333	0.15259	-0.333333	0.15259	-0.333333	0.15259	-0.333333	0.15259	-0.393939	0.0863171	-0.393939	0.0863171	-0.393939	0.0863171	-0.393939	0.0863171	-0.393939	0.0863171	0.575758	0.00875773	0.121212	0.638361	-0.0328976	0.886403	-0.155126	0.507402	-0.155126	0.507402	0.151515	0.545205	0.242424	0.31081	-0.442761	0.0462291	0.272727	0.24958	-0.606061
mmu-miR-367	0.121212	0.638361	0.121212	0.638361	0.121212	0.638361	0.121212	0.638361	0.121212	0.638361	0.454545	0.0447369	0.454545	0.0447369	0.454545	0.0447369	0.454545	0.0447369	0.454545	0.0447369	0.272727	0.24958	0.272727	0.24958	0.272727	0.24958	0.272727	0.24958	0.272727	0.24958	-0.636364	0.00318165	0	1	-0.0657952	0.775097	-0.0172363	0.941285	-0.0172363	0.941285	0.030303	0.946559	-0.0606061	0.840588	0.442761	0.0462291	-0.0909091	0.737306	0.545455
mmu-miR-1	-0.0606061	0.840588	-0.0606061	0.840588	-0.0606061	0.840588	-0.0606061	0.840588	-0.0606061	0.840588	-0.151515	0.545205	-0.151515	0.545205	-0.151515	0.545205	-0.151515	0.545205	-0.151515	0.545205	-0.030303	0.946559	-0.030303	0.946559	-0.030303	0.946559	-0.030303	0.946559	-0.030303	0.946559	0.0909091	0.737306	0.242424	0.31081	0.460566	0.0455003	0.465379	0.0467381	0.465379	0.0467381	-0.030303	0.946559	0.0606061	0.840588	-0.290085	0.191569	0.151515	0.545205	-0.0606061
mmu-miR-468	-0.393939	0.0863171	-0.393939	0.0863171	-0.393939	0.0863171	-0.393939	0.0863171	-0.393939	0.0863171	0.727273	0.000498884	0.727273	0.000498884	0.727273	0.000498884	0.727273	0.000498884	0.727273	0.000498884	0.121212	0.638361	0.121212	0.638361	0.121212	0.638361	0.121212	0.638361	0.121212	0.638361	-0.484848	0.0310502	0.030303	0.946559	0	1	0.0861813	0.712671	0.0861813	0.712671	0	1	0.030303	0.946559	-0.0152676	0.945201	0.0606061	0.840588	0.151515
mmu-miR-1839-5p	-0.575758	0.00875773	-0.575758	0.00875773	-0.575758	0.00875773	-0.575758	0.00875773	-0.575758	0.00875773	0.363636	0.115951	0.363636	0.115951	0.363636	0.115951	0.363636	0.115951	0.363636	0.115951	0.545455	0.0137708	0.545455	0.0137708	0.545455	0.0137708	0.545455	0.0137708	0.545455	0.0137708	-0.363636	0.115951	-0.212121	0.380705	0.230283	0.317311	0.258544	0.26924	0.258544	0.26924	-0.30303	0.19695	-0.272727	0.24958	0.167944	0.449603	-0.242424	0.31081	0.151515
mmu-miR-27b	0	1	0	1	0	1	0	1	0	1	0.212121	0.380705	0.212121	0.380705	0.212121	0.380705	0.212121	0.380705	0.212121	0.380705	0.151515	0.545205	0.151515	0.545205	0.151515	0.545205	0.151515	0.545205	0.151515	0.545205	-0.333333	0.15259	0.242424	0.31081	0.13159	0.567709	0.224071	0.338312	0.224071	0.338312	0.0909091	0.737306	0	1	0.0763381	0.731093	-0.030303	0.946559	0.242424
mmu-miR-150	-0.030303	0.946559	-0.030303	0.946559	-0.030303	0.946559	-0.030303	0.946559	-0.030303	0.946559	0.0606061	0.840588	0.0606061	0.840588	0.0606061	0.840588	0.0606061	0.840588	0.0606061	0.840588	0.121212	0.638361	0.121212	0.638361	0.121212	0.638361	0.121212	0.638361	0.121212	0.638361	-0.181818	0.459024	0.030303	0.946559	0.625054	0.00664189	0.499851	0.0326815	0.499851	0.0326815	-0.242424	0.31081	-0.272727	0.24958	-0.0152676	0.945201	-0.30303	0.19695	0.212121
mmu-miR-335-5p	-0.030303	0.946559	-0.030303	0.946559	-0.030303	0.946559	-0.030303	0.946559	-0.030303	0.946559	0.363636	0.115951	0.363636	0.115951	0.363636	0.115951	0.363636	0.115951	0.363636	0.115951	0.121212	0.638361	0.121212	0.638361	0.121212	0.638361	0.121212	0.638361	0.121212	0.638361	-0.484848	0.0310502	0.212121	0.380705	0.164488	0.475051	0.293016	0.210525	0.293016	0.210525	0.0606061	0.840588	-0.030303	0.946559	0.229014	0.302534	-0.0606061	0.840588	0.333333
mmu-miR-99a	0.0909091	0.737306	0.0909091	0.737306	0.0909091	0.737306	0.0909091	0.737306	0.0909091	0.737306	0.363636	0.115951	0.363636	0.115951	0.363636	0.115951	0.363636	0.115951	0.363636	0.115951	0.30303	0.19695	0.30303	0.19695	0.30303	0.19695	0.30303	0.19695	0.30303	0.19695	-0.545455	0.0137708	-0.030303	0.946559	-0.0986928	0.668235	0.0861813	0.712671	0.0861813	0.712671	0.0606061	0.840588	-0.030303	0.946559	0.412226	0.0634782	-0.121212	0.638361	0.515152
mmu-miR-664	-0.393939	0.0863171	-0.393939	0.0863171	-0.393939	0.0863171	-0.393939	0.0863171	-0.393939	0.0863171	0.181818	0.459024	0.181818	0.459024	0.181818	0.459024	0.181818	0.459024	0.181818	0.459024	0.545455	0.0137708	0.545455	0.0137708	0.545455	0.0137708	0.545455	0.0137708	0.545455	0.0137708	-0.242424	0.31081	-0.333333	0.15259	0.296078	0.198543	0.465379	0.0467381	0.465379	0.0467381	-0.484848	0.0310502	-0.454545	0.0447369	0.0458029	0.836632	-0.363636	0.115951	0.333333
mmu-miR-872	0.0763381	0.731093	0.0763381	0.731093	0.0763381	0.731093	0.0763381	0.731093	0.0763381	0.731093	0.106873	0.630417	0.106873	0.630417	0.106873	0.630417	0.106873	0.630417	0.106873	0.630417	0.229014	0.302534	0.229014	0.302534	0.229014	0.302534	0.229014	0.302534	0.229014	0.302534	-0.229014	0.302534	-0.0152676	0.945201	0.331497	0.152237	0.503682	0.0323172	0.503682	0.0323172	-0.229014	0.302534	-0.25955	0.242612	0.0307692	0.890407	-0.290085	0.191569	0.381691
mmu-miR-297a+mmu-miR-466f+mmu-miR-669b	-0.454545	0.0447369	-0.454545	0.0447369	-0.454545	0.0447369	-0.454545	0.0447369	-0.454545	0.0447369	0.242424	0.31081	0.242424	0.31081	0.242424	0.31081	0.242424	0.31081	0.242424	0.31081	0.363636	0.115951	0.363636	0.115951	0.363636	0.115951	0.363636	0.115951	0.363636	0.115951	-0.121212	0.638361	-0.212121	0.380705	0.13159	0.567709	0.0861813	0.712671	0.0861813	0.712671	-0.242424	0.31081	-0.212121	0.380705	-0.0152676	0.945201	-0.121212	0.638361	0.030303
mmu-miR-140	0.242424	0.31081	0.242424	0.31081	0.242424	0.31081	0.242424	0.31081	0.242424	0.31081	-0.515152	0.0209804	-0.515152	0.0209804	-0.515152	0.0209804	-0.515152	0.0209804	-0.515152	0.0209804	-0.333333	0.15259	-0.333333	0.15259	-0.333333	0.15259	-0.333333	0.15259	-0.333333	0.15259	0.393939	0.0863171	0.181818	0.459024	0.13159	0.567709	0.0172363	0.941285	0.0172363	0.941285	0.151515	0.545205	0.242424	0.31081	-0.198479	0.371565	0.212121	0.380705	-0.242424
mmu-miR-199a-5p	0.106873	0.630417	0.106873	0.630417	0.106873	0.630417	0.106873	0.630417	0.106873	0.630417	0.25955	0.242612	0.25955	0.242612	0.25955	0.242612	0.25955	0.242612	0.25955	0.242612	0.351155	0.113903	0.351155	0.113903	0.351155	0.113903	0.351155	0.113903	0.351155	0.113903	-0.442761	0.0462291	0.0458029	0.836632	0.132599	0.566869	0.225788	0.337297	0.225788	0.337297	0.0152676	0.945201	-0.0763381	0.731093	0.276923	0.214936	-0.106873	0.630417	0.534367
mmu-miR-432	-0.0458029	0.836632	-0.0458029	0.836632	-0.0458029	0.836632	-0.0458029	0.836632	-0.0458029	0.836632	0.381691	0.0857312	0.381691	0.0857312	0.381691	0.0857312	0.381691	0.0857312	0.381691	0.0857312	0.412226	0.0634782	0.412226	0.0634782	0.412226	0.0634782	0.412226	0.0634782	0.412226	0.0634782	-0.503831	0.023315	-0.198479	0.371565	0.0331497	0.886158	0.052105	0.82476	0.052105	0.82476	-0.229014	0.302534	-0.32062	0.148902	0.523077	0.019159	-0.351155	0.113903	0.32062
mmu-miR-466d-3p	-0.0606061	0.840588	-0.0606061	0.840588	-0.0606061	0.840588	-0.0606061	0.840588	-0.0606061	0.840588	0.393939	0.0863171	0.393939	0.0863171	0.393939	0.0863171	0.393939	0.0863171	0.393939	0.0863171	0.272727	0.24958	0.272727	0.24958	0.272727	0.24958	0.272727	0.24958	0.272727	0.24958	-0.575758	0.00875773	0	1	0.0986928	0.668235	0.224071	0.338312	0.224071	0.338312	-0.030303	0.946559	-0.121212	0.638361	0.198479	0.371565	-0.151515	0.545205	0.484848
mmu-miR-99b	0.167944	0.449603	0.167944	0.449603	0.167944	0.449603	0.167944	0.449603	0.167944	0.449603	0.290085	0.191569	0.290085	0.191569	0.290085	0.191569	0.290085	0.191569	0.290085	0.191569	0.25955	0.242612	0.25955	0.242612	0.25955	0.242612	0.25955	0.242612	0.25955	0.242612	-0.473296	0.0331085	0.0763381	0.731093	-0.0497245	0.829961	0.0694733	0.767813	0.0694733	0.767813	0.106873	0.630417	0.0152676	0.945201	0.430769	0.0537241	-0.0152676	0.945201	0.412226
mmu-miR-202-3p	-0.0909091	0.737306	-0.0909091	0.737306	-0.0909091	0.737306	-0.0909091	0.737306	-0.0909091	0.737306	-0.0606061	0.840588	-0.0606061	0.840588	-0.0606061	0.840588	-0.0606061	0.840588	-0.0606061	0.840588	-0.484848	0.0310502	-0.484848	0.0310502	-0.484848	0.0310502	-0.484848	0.0310502	-0.484848	0.0310502	0.242424	0.31081	0.272727	0.24958	-0.13159	0.567709	-0.258544	0.26924	-0.258544	0.26924	0.242424	0.31081	0.272727	0.24958	-0.229014	0.302534	0.363636	0.115951	-0.515152
mmu-miR-1186	-0.232621	0.29947	-0.232621	0.29947	-0.232621	0.29947	-0.232621	0.29947	-0.232621	0.29947	0.449734	0.0448592	0.449734	0.0448592	0.449734	0.0448592	0.449734	0.0448592	0.449734	0.0448592	-0.0155081	0.944853	-0.0155081	0.944853	-0.0155081	0.944853	-0.0155081	0.944853	-0.0155081	0.944853	-0.263637	0.239629	0.108556	0.628244	0.185195	0.428261	0.370479	0.118959	0.370479	0.118959	-0.108556	0.628244	-0.0775404	0.72945	-0.218777	0.331738	-0.0465242	0.835608	0.139573
mmu-miR-345-5p	0.151515	0.545205	0.151515	0.545205	0.151515	0.545205	0.151515	0.545205	0.151515	0.545205	0.242424	0.31081	0.242424	0.31081	0.242424	0.31081	0.242424	0.31081	0.242424	0.31081	-0.0606061	0.840588	-0.0606061	0.840588	-0.0606061	0.840588	-0.0606061	0.840588	-0.0606061	0.840588	-0.363636	0.115951	0.333333	0.15259	-0.0657952	0.775097	0.0172363	0.941285	0.0172363	0.941285	0.30303	0.19695	0.212121	0.380705	0.106873	0.630417	0.181818	0.459024	0.212121
mmu-miR-1839-3p	-0.606061	0.00538031	-0.606061	0.00538031	-0.606061	0.00538031	-0.606061	0.00538031	-0.606061	0.00538031	0.272727	0.24958	0.272727	0.24958	0.272727	0.24958	0.272727	0.24958	0.272727	0.24958	0.151515	0.545205	0.151515	0.545205	0.151515	0.545205	0.151515	0.545205	0.151515	0.545205	-0.0909091	0.737306	0.0606061	0.840588	0.13159	0.567709	0.361961	0.121926	0.361961	0.121926	-0.030303	0.946559	0	1	-0.381691	0.0857312	0.0909091	0.737306	-0.0606061
mmu-miR-1957	-0.030303	0.946559	-0.030303	0.946559	-0.030303	0.946559	-0.030303	0.946559	-0.030303	0.946559	-0.0606061	0.840588	-0.0606061	0.840588	-0.0606061	0.840588	-0.0606061	0.840588	-0.0606061	0.840588	-0.606061	0.00538031	-0.606061	0.00538031	-0.606061	0.00538031	-0.606061	0.00538031	-0.606061	0.00538031	0.242424	0.31081	0.393939	0.0863171	-0.13159	0.567709	-0.258544	0.26924	-0.258544	0.26924	0.424242	0.0628691	0.454545	0.0447369	-0.229014	0.302534	0.363636	0.115951	-0.515152
mmu-miR-190	0.121212	0.638361	0.121212	0.638361	0.121212	0.638361	0.121212	0.638361	0.121212	0.638361	0.272727	0.24958	0.272727	0.24958	0.272727	0.24958	0.272727	0.24958	0.272727	0.24958	0.333333	0.15259	0.333333	0.15259	0.333333	0.15259	0.333333	0.15259	0.333333	0.15259	-0.454545	0.0447369	-0.121212	0.638361	0	1	0.120654	0.606148	0.120654	0.606148	-0.0909091	0.737306	-0.181818	0.459024	0.442761	0.0462291	-0.272727	0.24958	0.545455
mmu-miR-384-3p	-0.454545	0.0447369	-0.454545	0.0447369	-0.454545	0.0447369	-0.454545	0.0447369	-0.454545	0.0447369	0.0606061	0.840588	0.0606061	0.840588	0.0606061	0.840588	0.0606061	0.840588	0.0606061	0.840588	0.181818	0.459024	0.181818	0.459024	0.181818	0.459024	0.181818	0.459024	0.181818	0.459024	0.121212	0.638361	-0.212121	0.380705	0.13159	0.567709	0.224071	0.338312	0.224071	0.338312	-0.242424	0.31081	-0.212121	0.380705	-0.290085	0.191569	-0.121212	0.638361	-0.030303
mmu-miR-331-3p	0.170589	0.446725	0.170589	0.446725	0.170589	0.446725	0.170589	0.446725	0.170589	0.446725	0.325669	0.146335	0.325669	0.146335	0.325669	0.146335	0.325669	0.146335	0.325669	0.146335	0.201605	0.368531	0.201605	0.368531	0.201605	0.368531	0.201605	0.368531	0.201605	0.368531	-0.48075	0.0320077	0.0775404	0.72945	-0.0336718	0.885476	0.0882094	0.710468	0.0882094	0.710468	0.0775404	0.72945	-0.0155081	0.944853	0.312538	0.165564	-0.0465242	0.835608	0.418718
mmu-miR-33	0.0606061	0.840588	0.0606061	0.840588	0.0606061	0.840588	0.0606061	0.840588	0.0606061	0.840588	0.272727	0.24958	0.272727	0.24958	0.272727	0.24958	0.272727	0.24958	0.272727	0.24958	0.212121	0.380705	0.212121	0.380705	0.212121	0.380705	0.212121	0.380705	0.212121	0.380705	-0.454545	0.0447369	0	1	0.0328976	0.886403	0.120654	0.606148	0.120654	0.606148	-0.030303	0.946559	-0.121212	0.638361	0.32062	0.148902	-0.212121	0.380705	0.484848
mmu-miR-338-5p	-0.333333	0.15259	-0.333333	0.15259	-0.333333	0.15259	-0.333333	0.15259	-0.333333	0.15259	0.424242	0.0628691	0.424242	0.0628691	0.424242	0.0628691	0.424242	0.0628691	0.424242	0.0628691	0.363636	0.115951	0.363636	0.115951	0.363636	0.115951	0.363636	0.115951	0.363636	0.115951	-0.424242	0.0628691	-0.0909091	0.737306	0.197386	0.391366	0.396434	0.090256	0.396434	0.090256	-0.181818	0.459024	-0.151515	0.545205	-0.0763381	0.731093	-0.121212	0.638361	0.272727
mmu-miR-146b	0.212121	0.380705	0.212121	0.380705	0.212121	0.380705	0.212121	0.380705	0.212121	0.380705	-0.121212	0.638361	-0.121212	0.638361	-0.121212	0.638361	-0.121212	0.638361	-0.121212	0.638361	-0.30303	0.19695	-0.30303	0.19695	-0.30303	0.19695	-0.30303	0.19695	-0.30303	0.19695	0	1	0.212121	0.380705	0.0986928	0.668235	-0.155126	0.507402	-0.155126	0.507402	0.181818	0.459024	0.151515	0.545205	0.0458029	0.836632	0.0606061	0.840588	-0.151515
mmu-miR-574-3p	-0.030303	0.946559	-0.030303	0.946559	-0.030303	0.946559	-0.030303	0.946559	-0.030303	0.946559	0.363636	0.115951	0.363636	0.115951	0.363636	0.115951	0.363636	0.115951	0.363636	0.115951	0.363636	0.115951	0.363636	0.115951	0.363636	0.115951	0.363636	0.115951	0.363636	0.115951	-0.424242	0.0628691	0.0909091	0.737306	0	1	0.189599	0.417827	0.189599	0.417827	0.0606061	0.840588	0.030303	0.946559	0.0458029	0.836632	0.0606061	0.840588	0.393939
mmu-miR-691	0.0152676	0.945201	0.0152676	0.945201	0.0152676	0.945201	0.0152676	0.945201	0.0152676	0.945201	-0.687043	0.00198114	-0.687043	0.00198114	-0.687043	0.00198114	-0.687043	0.00198114	-0.687043	0.00198114	-0.290085	0.191569	-0.290085	0.191569	-0.290085	0.191569	-0.290085	0.191569	-0.290085	0.191569	0.809184	0.000269563	-0.0152676	0.945201	-0.0165748	0.942933	-0.0347367	0.882644	-0.0347367	0.882644	-0.0152676	0.945201	0.0763381	0.731093	-0.307692	0.168235	0.0763381	0.731093	-0.534367
mmu-miR-100	0	1	0	1	0	1	0	1	0	1	0.381385	0.0928919	0.381385	0.0928919	0.381385	0.0928919	0.381385	0.0928919	0.381385	0.0928919	0.254257	0.262618	0.254257	0.262618	0.254257	0.262618	0.254257	0.262618	0.254257	0.262618	-0.476731	0.0356919	0.190693	0.400814	0.155265	0.511979	0.253086	0.293031	0.253086	0.293031	0.15891	0.48384	0.0635642	0.779435	0.336269	0.140594	0.0317821	0.888638	0.381385
mmu-miR-369-3p	0.137409	0.536174	0.137409	0.536174	0.137409	0.536174	0.137409	0.536174	0.137409	0.536174	0.25955	0.242612	0.25955	0.242612	0.25955	0.242612	0.25955	0.242612	0.25955	0.242612	0.351155	0.113903	0.351155	0.113903	0.351155	0.113903	0.351155	0.113903	0.351155	0.113903	-0.442761	0.0462291	0.0458029	0.836632	-0.0497245	0.829961	0.0694733	0.767813	0.0694733	0.767813	0.0763381	0.731093	-0.0152676	0.945201	0.584615	0.00884461	-0.0458029	0.836632	0.381691
mmu-miR-1961	-0.242424	0.31081	-0.242424	0.31081	-0.242424	0.31081	-0.242424	0.31081	-0.242424	0.31081	0.030303	0.946559	0.030303	0.946559	0.030303	0.946559	0.030303	0.946559	0.030303	0.946559	0.454545	0.0447369	0.454545	0.0447369	0.454545	0.0447369	0.454545	0.0447369	0.454545	0.0447369	-0.0909091	0.737306	-0.666667	0.00180328	0.164488	0.475051	0.258544	0.26924	0.258544	0.26924	-0.878788	5.3194e-06	-0.848485	1.63423e-05	0.0763381	0.731093	-0.757576	0.000240024	0.30303
mmu-miR-669j	-0.212121	0.380705	-0.212121	0.380705	-0.212121	0.380705	-0.212121	0.380705	-0.212121	0.380705	0.424242	0.0628691	0.424242	0.0628691	0.424242	0.0628691	0.424242	0.0628691	0.424242	0.0628691	0.30303	0.19695	0.30303	0.19695	0.30303	0.19695	0.30303	0.19695	0.30303	0.19695	-0.424242	0.0628691	-0.151515	0.545205	0.394771	0.0864763	0.603269	0.00994027	0.603269	0.00994027	-0.363636	0.115951	-0.454545	0.0447369	-0.0763381	0.731093	-0.424242	0.0628691	0.454545
mmu-miR-669a	-0.0763381	0.731093	-0.0763381	0.731093	-0.0763381	0.731093	-0.0763381	0.731093	-0.0763381	0.731093	0.442761	0.0462291	0.442761	0.0462291	0.442761	0.0462291	0.442761	0.0462291	0.442761	0.0462291	0.0152676	0.945201	0.0152676	0.945201	0.0152676	0.945201	0.0152676	0.945201	0.0152676	0.945201	-0.381691	0.0857312	0.137409	0.536174	-0.0828742	0.720404	-0.10421	0.657871	-0.10421	0.657871	0.198479	0.371565	0.106873	0.630417	0.0307692	0.890407	0.0763381	0.731093	0.167944
mmu-miR-434-3p	0.0763381	0.731093	0.0763381	0.731093	0.0763381	0.731093	0.0763381	0.731093	0.0763381	0.731093	0.32062	0.148902	0.32062	0.148902	0.32062	0.148902	0.32062	0.148902	0.32062	0.148902	0.229014	0.302534	0.229014	0.302534	0.229014	0.302534	0.229014	0.302534	0.229014	0.302534	-0.442761	0.0462291	0.106873	0.630417	-0.0165748	0.942933	0.0694733	0.767813	0.0694733	0.767813	0.137409	0.536174	0.0458029	0.836632	0.338462	0.129599	0.0152676	0.945201	0.381691
mmu-miR-3473	0.0152676	0.945201	0.0152676	0.945201	0.0152676	0.945201	0.0152676	0.945201	0.0152676	0.945201	0.106873	0.630417	0.106873	0.630417	0.106873	0.630417	0.106873	0.630417	0.106873	0.630417	0.198479	0.371565	0.198479	0.371565	0.198479	0.371565	0.198479	0.371565	0.198479	0.371565	-0.25955	0.242612	-0.0458029	0.836632	0.215473	0.352067	0.31263	0.183992	0.31263	0.183992	-0.32062	0.148902	-0.351155	0.113903	-0.123077	0.581525	-0.25955	0.242612	0.412226
mmu-miR-1187	0	1	0	1	0	1	0	1	0	1	0.454545	0.0447369	0.454545	0.0447369	0.454545	0.0447369	0.454545	0.0447369	0.454545	0.0447369	0.333333	0.15259	0.333333	0.15259	0.333333	0.15259	0.333333	0.15259	0.333333	0.15259	-0.575758	0.00875773	-0.0606061	0.840588	0.0986928	0.668235	0.155126	0.507402	0.155126	0.507402	-0.030303	0.946559	-0.121212	0.638361	0.25955	0.242612	-0.151515	0.545205	0.484848
mmu-miR-1958	0.30303	0.19695	0.30303	0.19695	0.30303	0.19695	0.30303	0.19695	0.30303	0.19695	0.151515	0.545205	0.151515	0.545205	0.151515	0.545205	0.151515	0.545205	0.151515	0.545205	0.151515	0.545205	0.151515	0.545205	0.151515	0.545205	0.151515	0.545205	0.151515	0.545205	-0.333333	0.15259	-0.0606061	0.840588	0.0328976	0.886403	-0.0172363	0.941285	-0.0172363	0.941285	-0.0909091	0.737306	-0.181818	0.459024	0.32062	0.148902	-0.212121	0.380705	0.424242
mmu-miR-329	0	1	0	1	0	1	0	1	0	1	0.381385	0.0928919	0.381385	0.0928919	0.381385	0.0928919	0.381385	0.0928919	0.381385	0.0928919	0.317821	0.161429	0.317821	0.161429	0.317821	0.161429	0.317821	0.161429	0.317821	0.161429	-0.476731	0.0356919	0.127128	0.575403	0.155265	0.511979	0.289241	0.229477	0.289241	0.229477	0.0953463	0.674424	0	1	0.336269	0.140594	-0.0317821	0.888638	0.381385
mmu-miR-703	-0.198479	0.371565	-0.198479	0.371565	-0.198479	0.371565	-0.198479	0.371565	-0.198479	0.371565	-0.229014	0.302534	-0.229014	0.302534	-0.229014	0.302534	-0.229014	0.302534	-0.229014	0.302534	-0.381691	0.0857312	-0.381691	0.0857312	-0.381691	0.0857312	-0.381691	0.0857312	-0.381691	0.0857312	0.351155	0.113903	0.137409	0.536174	0.0165748	0.942933	-0.20842	0.375774	-0.20842	0.375774	0.137409	0.536174	0.229014	0.302534	-0.276923	0.214936	0.229014	0.302534	-0.625972
mmu-miR-34a	0.106873	0.630417	0.106873	0.630417	0.106873	0.630417	0.106873	0.630417	0.106873	0.630417	-0.0458029	0.836632	-0.0458029	0.836632	-0.0458029	0.836632	-0.0458029	0.836632	-0.0458029	0.836632	-0.25955	0.242612	-0.25955	0.242612	-0.25955	0.242612	-0.25955	0.242612	-0.25955	0.242612	-0.0152676	0.945201	0.290085	0.191569	-0.149174	0.519411	-0.173683	0.460459	-0.173683	0.460459	0.442761	0.0462291	0.351155	0.113903	-0.123077	0.581525	0.25955	0.242612	-0.0763381
mmu-miR-1940	0.229014	0.302534	0.229014	0.302534	0.229014	0.302534	0.229014	0.302534	0.229014	0.302534	0.198479	0.371565	0.198479	0.371565	0.198479	0.371565	0.198479	0.371565	0.198479	0.371565	0.167944	0.449603	0.167944	0.449603	0.167944	0.449603	0.167944	0.449603	0.167944	0.449603	-0.381691	0.0857312	-0.0152676	0.945201	0.099449	0.667558	0.0173683	0.941162	0.0173683	0.941162	-0.0458029	0.836632	-0.137409	0.536174	0.276923	0.214936	-0.229014	0.302534	0.412226
mmu-miR-1942	0.0953463	0.674424	0.0953463	0.674424	0.0953463	0.674424	0.0953463	0.674424	0.0953463	0.674424	0.476731	0.0356919	0.476731	0.0356919	0.476731	0.0356919	0.476731	0.0356919	0.476731	0.0356919	0.286039	0.207578	0.286039	0.207578	0.286039	0.207578	0.286039	0.207578	0.286039	0.207578	-0.635642	0.0051014	-0.0317821	0.888638	0.0517549	0.826972	0.0361551	0.880596	0.0361551	0.880596	0	1	-0.0953463	0.674424	0.496397	0.0296087	-0.190693	0.400814	0.476731
mmu-miR-382	0.0458029	0.836632	0.0458029	0.836632	0.0458029	0.836632	0.0458029	0.836632	0.0458029	0.836632	0.442761	0.0462291	0.442761	0.0462291	0.442761	0.0462291	0.442761	0.0462291	0.442761	0.0462291	0.290085	0.191569	0.290085	0.191569	0.290085	0.191569	0.290085	0.191569	0.290085	0.191569	-0.564902	0.0109852	0.0458029	0.836632	0.132599	0.566869	0.260525	0.268235	0.260525	0.268235	-0.0458029	0.836632	-0.137409	0.536174	0.338462	0.129599	-0.167944	0.449603	0.534367
mmu-miR-7b	0.0465242	0.835608	0.0465242	0.835608	0.0465242	0.835608	0.0465242	0.835608	0.0465242	0.835608	0.0775404	0.72945	0.0775404	0.72945	0.0775404	0.72945	0.0775404	0.72945	0.0775404	0.72945	0.170589	0.446725	0.170589	0.446725	0.170589	0.446725	0.170589	0.446725	0.170589	0.446725	-0.201605	0.368531	0.0465242	0.835608	0.538748	0.0211948	0.723317	0.00233402	0.723317	0.00233402	-0.294653	0.18876	-0.325669	0.146335	-0.0937614	0.677425	-0.294653	0.18876	0.294653
mmu-miR-300	0.0763381	0.731093	0.0763381	0.731093	0.0763381	0.731093	0.0763381	0.731093	0.0763381	0.731093	0.473296	0.0331085	0.473296	0.0331085	0.473296	0.0331085	0.473296	0.0331085	0.473296	0.0331085	0.25955	0.242612	0.25955	0.242612	0.25955	0.242612	0.25955	0.242612	0.25955	0.242612	-0.656508	0.00312085	0.0763381	0.731093	0.165748	0.474092	0.225788	0.337297	0.225788	0.337297	-0.0152676	0.945201	-0.106873	0.630417	0.307692	0.168235	-0.137409	0.536174	0.503831
mmu-miR-218	-0.0317821	0.888638	-0.0317821	0.888638	-0.0317821	0.888638	-0.0317821	0.888638	-0.0317821	0.888638	0.476731	0.0356919	0.476731	0.0356919	0.476731	0.0356919	0.476731	0.0356919	0.476731	0.0356919	0.413167	0.0687036	0.413167	0.0687036	0.413167	0.0687036	0.413167	0.0687036	0.413167	0.0687036	-0.699206	0.00206573	-0.0317821	0.888638	-0.0172516	0.941916	0.180775	0.452612	0.180775	0.452612	-0.0635642	0.779435	-0.15891	0.48384	0.368295	0.106544	-0.190693	0.400814	0.60386
mmu-miR-181c	0.139573	0.533585	0.139573	0.533585	0.139573	0.533585	0.139573	0.533585	0.139573	0.533585	0.294653	0.18876	0.294653	0.18876	0.294653	0.18876	0.294653	0.18876	0.294653	0.18876	0.232621	0.29947	0.232621	0.29947	0.232621	0.29947	0.232621	0.29947	0.232621	0.29947	-0.387702	0.0837579	-0.0775404	0.72945	0.168359	0.47143	0.299912	0.206886	0.299912	0.206886	-0.170589	0.446725	-0.263637	0.239629	0.156269	0.488122	-0.356686	0.111622	0.542782
mmu-miR-128	0.294653	0.18876	0.294653	0.18876	0.294653	0.18876	0.294653	0.18876	0.294653	0.18876	0.201605	0.368531	0.201605	0.368531	0.201605	0.368531	0.201605	0.368531	0.201605	0.368531	0.139573	0.533585	0.139573	0.533585	0.139573	0.533585	0.139573	0.533585	0.139573	0.533585	-0.356686	0.111622	0.0775404	0.72945	-0.185195	0.428261	-0.0705675	0.76648	-0.0705675	0.76648	0.170589	0.446725	0.0775404	0.72945	0.437553	0.0522293	-0.0155081	0.944853	0.356686
mmu-miR-201	0.0635642	0.779435	0.0635642	0.779435	0.0635642	0.779435	0.0635642	0.779435	0.0635642	0.779435	0.508513	0.0250618	0.508513	0.0250618	0.508513	0.0250618	0.508513	0.0250618	0.508513	0.0250618	0.254257	0.262618	0.254257	0.262618	0.254257	0.262618	0.254257	0.262618	0.254257	0.262618	-0.667424	0.0032759	0	1	0.0172516	0.941916	0.0723102	0.763851	0.0723102	0.763851	0.0317821	0.888638	-0.0635642	0.779435	0.464372	0.0418564	-0.15891	0.48384	0.508513
mmu-miR-410	-0.242424	0.31081	-0.242424	0.31081	-0.242424	0.31081	-0.242424	0.31081	-0.242424	0.31081	-0.030303	0.946559	-0.030303	0.946559	-0.030303	0.946559	-0.030303	0.946559	-0.030303	0.946559	0.393939	0.0863171	0.393939	0.0863171	0.393939	0.0863171	0.393939	0.0863171	0.393939	0.0863171	-0.151515	0.545205	-0.0606061	0.840588	0.394771	0.0864763	0.568796	0.0150742	0.568796	0.0150742	-0.272727	0.24958	-0.242424	0.31081	-0.0458029	0.836632	-0.212121	0.380705	0.363636
mmu-miR-381	0.127128	0.575403	0.127128	0.575403	0.127128	0.575403	0.127128	0.575403	0.127128	0.575403	0.317821	0.161429	0.317821	0.161429	0.317821	0.161429	0.317821	0.161429	0.317821	0.161429	0.0317821	0.888638	0.0317821	0.888638	0.0317821	0.888638	0.0317821	0.888638	0.0317821	0.888638	-0.476731	0.0356919	0.286039	0.207578	0.189768	0.422852	0.21693	0.367439	0.21693	0.367439	0.127128	0.575403	0.0317821	0.888638	0.208167	0.361655	0	1	0.254257
mmu-miR-764-5p	0.0152676	0.945201	0.0152676	0.945201	0.0152676	0.945201	0.0152676	0.945201	0.0152676	0.945201	0.229014	0.302534	0.229014	0.302534	0.229014	0.302534	0.229014	0.302534	0.229014	0.302534	0.106873	0.630417	0.106873	0.630417	0.106873	0.630417	0.106873	0.630417	0.106873	0.630417	-0.290085	0.191569	0.106873	0.630417	0.0331497	0.886158	0.0868417	0.712094	0.0868417	0.712094	0.0763381	0.731093	-0.0152676	0.945201	0.153846	0.490856	-0.0458029	0.836632	0.198479
mmu-miR-204	0.030303	0.946559	0.030303	0.946559	0.030303	0.946559	0.030303	0.946559	0.030303	0.946559	0.30303	0.19695	0.30303	0.19695	0.30303	0.19695	0.30303	0.19695	0.30303	0.19695	0.181818	0.459024	0.181818	0.459024	0.181818	0.459024	0.181818	0.459024	0.181818	0.459024	-0.242424	0.31081	-0.030303	0.946559	-0.394771	0.0864763	-0.120654	0.606148	-0.120654	0.606148	0.121212	0.638361	0.030303	0.946559	0.0763381	0.731093	0	1	0.333333
mmu-miR-3472	0.0152676	0.945201	0.0152676	0.945201	0.0152676	0.945201	0.0152676	0.945201	0.0152676	0.945201	0.503831	0.023315	0.503831	0.023315	0.503831	0.023315	0.503831	0.023315	0.503831	0.023315	0.290085	0.191569	0.290085	0.191569	0.290085	0.191569	0.290085	0.191569	0.290085	0.191569	-0.625972	0.00483076	0.0458029	0.836632	0.0165748	0.942933	0.0694733	0.767813	0.0694733	0.767813	0.0763381	0.731093	-0.0152676	0.945201	0.338462	0.129599	-0.0458029	0.836632	0.442761
mmu-miR-541	-0.0152676	0.945201	-0.0152676	0.945201	-0.0152676	0.945201	-0.0152676	0.945201	-0.0152676	0.945201	0.412226	0.0634782	0.412226	0.0634782	0.412226	0.0634782	0.412226	0.0634782	0.412226	0.0634782	0.198479	0.371565	0.198479	0.371565	0.198479	0.371565	0.198479	0.371565	0.198479	0.371565	-0.473296	0.0331085	0.0763381	0.731093	-0.0497245	0.829961	0	1	0	1	0.167944	0.449603	0.0763381	0.731093	0.369231	0.0982342	-0.0152676	0.945201	0.290085
mmu-miR-873	0.201605	0.368531	0.201605	0.368531	0.201605	0.368531	0.201605	0.368531	0.201605	0.368531	0.294653	0.18876	0.294653	0.18876	0.294653	0.18876	0.294653	0.18876	0.294653	0.18876	0.0465242	0.835608	0.0465242	0.835608	0.0465242	0.835608	0.0465242	0.835608	0.0465242	0.835608	-0.387702	0.0837579	0.108556	0.628244	-0.117851	0.614185	-0.0705675	0.76648	-0.0705675	0.76648	0.201605	0.368531	0.108556	0.628244	0.218777	0.331738	0.0155081	0.944853	0.325669
mmu-miR-133a	-0.0635642	0.779435	-0.0635642	0.779435	-0.0635642	0.779435	-0.0635642	0.779435	-0.0635642	0.779435	0.381385	0.0928919	0.381385	0.0928919	0.381385	0.0928919	0.381385	0.0928919	0.381385	0.0928919	0.0953463	0.674424	0.0953463	0.674424	0.0953463	0.674424	0.0953463	0.674424	0.0953463	0.674424	-0.349603	0.123485	0.286039	0.207578	0.0172516	0.941916	0.180775	0.452612	0.180775	0.452612	0.381385	0.0928919	0.286039	0.207578	0.0800641	0.725699	0.254257	0.262618	0.190693
mmu-miR-674	-0.106873	0.630417	-0.106873	0.630417	-0.106873	0.630417	-0.106873	0.630417	-0.106873	0.630417	0.412226	0.0634782	0.412226	0.0634782	0.412226	0.0634782	0.412226	0.0634782	0.412226	0.0634782	0.381691	0.0857312	0.381691	0.0857312	0.381691	0.0857312	0.381691	0.0857312	0.381691	0.0857312	-0.503831	0.023315	0.0152676	0.945201	0.116024	0.616311	0.31263	0.183992	0.31263	0.183992	-0.198479	0.371565	-0.290085	0.191569	0.123077	0.581525	-0.25955	0.242612	0.473296
mmu-miR-466k	0.317821	0.161429	0.317821	0.161429	0.317821	0.161429	0.317821	0.161429	0.317821	0.161429	0.381385	0.0928919	0.381385	0.0928919	0.381385	0.0928919	0.381385	0.0928919	0.381385	0.0928919	0.0953463	0.674424	0.0953463	0.674424	0.0953463	0.674424	0.0953463	0.674424	0.0953463	0.674424	-0.572078	0.0117187	0.127128	0.575403	-0.155265	0.511979	-0.108465	0.652249	-0.108465	0.652249	0.190693	0.400814	0.0953463	0.674424	0.40032	0.0793854	0	1	0.444949
mmu-miR-370	-0.0155081	0.944853	-0.0155081	0.944853	-0.0155081	0.944853	-0.0155081	0.944853	-0.0155081	0.944853	0.0155081	0.944853	0.0155081	0.944853	0.0155081	0.944853	0.0155081	0.944853	0.0155081	0.944853	-0.387702	0.0837579	-0.387702	0.0837579	-0.387702	0.0837579	-0.387702	0.0837579	-0.387702	0.0837579	0.232621	0.29947	0.201605	0.368531	-0.521912	0.0255832	-0.529256	0.0259228	-0.529256	0.0259228	0.48075	0.0320077	0.511766	0.0224505	-0.125015	0.579141	0.48075	0.0320077	-0.387702
mmu-miR-802	-0.127128	0.575403	-0.127128	0.575403	-0.127128	0.575403	-0.127128	0.575403	-0.127128	0.575403	-0.413167	0.0687036	-0.413167	0.0687036	-0.413167	0.0687036	-0.413167	0.0687036	-0.413167	0.0687036	-0.0635642	0.779435	-0.0635642	0.779435	-0.0635642	0.779435	-0.0635642	0.779435	-0.0635642	0.779435	0.349603	0.123485	0.0635642	0.779435	-0.0690066	0.770709	-0.198853	0.408705	-0.198853	0.408705	0.127128	0.575403	0.222475	0.326989	0.240192	0.292544	0.222475	0.326989	-0.444949
mmu-miR-181b+mmu-miR-181d	0.127128	0.575403	0.127128	0.575403	0.127128	0.575403	0.127128	0.575403	0.127128	0.575403	0.286039	0.207578	0.286039	0.207578	0.286039	0.207578	0.286039	0.207578	0.286039	0.207578	0.15891	0.48384	0.15891	0.48384	0.15891	0.48384	0.15891	0.48384	0.15891	0.48384	-0.444949	0.04995	0.127128	0.575403	0.0517549	0.826972	0.108465	0.652249	0.108465	0.652249	0.0953463	0.674424	0	1	0.208167	0.361655	-0.0317821	0.888638	0.317821
mmu-miR-669h-5p	-0.242424	0.31081	-0.242424	0.31081	-0.242424	0.31081	-0.242424	0.31081	-0.242424	0.31081	-0.0909091	0.737306	-0.0909091	0.737306	-0.0909091	0.737306	-0.0909091	0.737306	-0.0909091	0.737306	-0.212121	0.380705	-0.212121	0.380705	-0.212121	0.380705	-0.212121	0.380705	-0.212121	0.380705	0.212121	0.380705	0.181818	0.459024	0.394771	0.0864763	0.327489	0.161684	0.327489	0.161684	0.0909091	0.737306	0.181818	0.459024	-0.564902	0.0109852	0.272727	0.24958	-0.424242
mmu-miR-467b	-0.503831	0.023315	-0.503831	0.023315	-0.503831	0.023315	-0.503831	0.023315	-0.503831	0.023315	0.381691	0.0857312	0.381691	0.0857312	0.381691	0.0857312	0.381691	0.0857312	0.381691	0.0857312	0.198479	0.371565	0.198479	0.371565	0.198479	0.371565	0.198479	0.371565	0.198479	0.371565	-0.32062	0.148902	0.0763381	0.731093	0.348072	0.132773	0.468945	0.0462782	0.468945	0.0462782	-0.137409	0.536174	-0.106873	0.630417	-0.369231	0.0982342	-0.0152676	0.945201	0.106873
mmu-miR-871	-0.139573	0.533585	-0.139573	0.533585	-0.139573	0.533585	-0.139573	0.533585	-0.139573	0.533585	0.449734	0.0448592	0.449734	0.0448592	0.449734	0.0448592	0.449734	0.0448592	0.449734	0.0448592	0.387702	0.0837579	0.387702	0.0837579	0.387702	0.0837579	0.387702	0.0837579	0.387702	0.0837579	-0.387702	0.0837579	0.0465242	0.835608	0.117851	0.614185	0.299912	0.206886	0.299912	0.206886	0.0465242	0.835608	-0.0465242	0.835608	-0.0312538	0.889719	-0.0155081	0.944853	0.356686
mmu-miR-320	-0.127128	0.575403	-0.127128	0.575403	-0.127128	0.575403	-0.127128	0.575403	-0.127128	0.575403	0.254257	0.262618	0.254257	0.262618	0.254257	0.262618	0.254257	0.262618	0.254257	0.262618	0.15891	0.48384	0.15891	0.48384	0.15891	0.48384	0.15891	0.48384	0.15891	0.48384	-0.222475	0.326989	-0.190693	0.400814	-0.31053	0.189683	-0.289241	0.229477	-0.289241	0.229477	0	1	-0.0317821	0.888638	0.208167	0.361655	-0.0635642	0.779435	0.127128
mmu-miR-139-5p	0.190693	0.400814	0.190693	0.400814	0.190693	0.400814	0.190693	0.400814	0.190693	0.400814	0.15891	0.48384	0.15891	0.48384	0.15891	0.48384	0.15891	0.48384	0.15891	0.48384	0.15891	0.48384	0.15891	0.48384	0.15891	0.48384	0.15891	0.48384	0.15891	0.48384	-0.317821	0.161429	0	1	-0.155265	0.511979	0.0361551	0.880596	0.0361551	0.880596	0.0317821	0.888638	-0.0635642	0.779435	0.336269	0.140594	-0.15891	0.48384	0.444949
mmu-miR-431	0.190693	0.400814	0.190693	0.400814	0.190693	0.400814	0.190693	0.400814	0.190693	0.400814	0.317821	0.161429	0.317821	0.161429	0.317821	0.161429	0.317821	0.161429	0.317821	0.161429	0.222475	0.326989	0.222475	0.326989	0.222475	0.326989	0.222475	0.326989	0.222475	0.326989	-0.508513	0.0250618	0.127128	0.575403	-0.0862582	0.715626	0.0361551	0.880596	0.0361551	0.880596	0.127128	0.575403	0.0317821	0.888638	0.336269	0.140594	0	1	0.444949
mmu-miR-669f	-0.25955	0.242612	-0.25955	0.242612	-0.25955	0.242612	-0.25955	0.242612	-0.25955	0.242612	0.198479	0.371565	0.198479	0.371565	0.198479	0.371565	0.198479	0.371565	0.198479	0.371565	-0.0458029	0.836632	-0.0458029	0.836632	-0.0458029	0.836632	-0.0458029	0.836632	-0.0458029	0.836632	-0.137409	0.536174	0.167944	0.449603	0.331497	0.152237	0.399472	0.0895813	0.399472	0.0895813	0.0152676	0.945201	0.0152676	0.945201	-0.523077	0.019159	0.106873	0.630417	-0.0152676
mmu-miR-759	0.13159	0.567709	0.13159	0.567709	0.13159	0.567709	0.13159	0.567709	0.13159	0.567709	0.361873	0.116083	0.361873	0.116083	0.361873	0.116083	0.361873	0.116083	0.361873	0.116083	0.164488	0.475051	0.164488	0.475051	0.164488	0.475051	0.164488	0.475051	0.164488	0.475051	-0.526361	0.022271	0.13159	0.567709	0.142857	0.552254	-0.018712	0.938963	-0.018712	0.938963	0.13159	0.567709	0.0328976	0.886403	0.381221	0.0996764	-0.0657952	0.775097	0.296078
mmu-miR-875-5p	0.0328976	0.886403	0.0328976	0.886403	0.0328976	0.886403	0.0328976	0.886403	0.0328976	0.886403	0.394771	0.0864763	0.394771	0.0864763	0.394771	0.0864763	0.394771	0.0864763	0.394771	0.0864763	0.197386	0.391366	0.197386	0.391366	0.197386	0.391366	0.197386	0.391366	0.197386	0.391366	-0.559259	0.0151584	0.0986928	0.668235	0.0357143	0.881872	0.0935601	0.701817	0.0935601	0.701817	0.0986928	0.668235	0	1	0.414371	0.0735195	-0.0986928	0.668235	0.394771
mmu-miR-465b-5p	-0.13159	0.567709	-0.13159	0.567709	-0.13159	0.567709	-0.13159	0.567709	-0.13159	0.567709	-0.230283	0.317311	-0.230283	0.317311	-0.230283	0.317311	-0.230283	0.317311	-0.230283	0.317311	-0.164488	0.475051	-0.164488	0.475051	-0.164488	0.475051	-0.164488	0.475051	-0.164488	0.475051	0.427669	0.0632908	0	1	-0.392857	0.102141	-0.374241	0.125652	-0.374241	0.125652	0.197386	0.391366	0.263181	0.253098	-0.215473	0.352067	0.328976	0.153127	-0.361873
mmu-miR-741	0.286039	0.207578	0.286039	0.207578	0.286039	0.207578	0.286039	0.207578	0.286039	0.207578	0.413167	0.0687036	0.413167	0.0687036	0.413167	0.0687036	0.413167	0.0687036	0.413167	0.0687036	0.127128	0.575403	0.127128	0.575403	0.127128	0.575403	0.127128	0.575403	0.127128	0.575403	-0.60386	0.00780173	0.0953463	0.674424	-0.120761	0.610027	-0.0723102	0.763851	-0.0723102	0.763851	0.15891	0.48384	0.0635642	0.779435	0.368295	0.106544	-0.0317821	0.888638	0.476731
mmu-miR-127	-0.0635642	0.779435	-0.0635642	0.779435	-0.0635642	0.779435	-0.0635642	0.779435	-0.0635642	0.779435	0.15891	0.48384	0.15891	0.48384	0.15891	0.48384	0.15891	0.48384	0.15891	0.48384	0.127128	0.575403	0.127128	0.575403	0.127128	0.575403	0.127128	0.575403	0.127128	0.575403	-0.254257	0.262618	0.254257	0.262618	0.155265	0.511979	0.253086	0.293031	0.253086	0.293031	0.222475	0.326989	0.222475	0.326989	-0.0480384	0.833268	0.254257	0.262618	0.15891
mmu-miR-704	-0.229014	0.302534	-0.229014	0.302534	-0.229014	0.302534	-0.229014	0.302534	-0.229014	0.302534	0.106873	0.630417	0.106873	0.630417	0.106873	0.630417	0.106873	0.630417	0.106873	0.630417	-0.0152676	0.945201	-0.0152676	0.945201	-0.0152676	0.945201	-0.0152676	0.945201	-0.0152676	0.945201	0.0152676	0.945201	-0.0152676	0.945201	0.248623	0.282932	0.434208	0.0650042	0.434208	0.0650042	-0.167944	0.449603	-0.137409	0.536174	-0.553846	0.0131304	-0.0458029	0.836632	0.0152676
mmu-miR-383	0.0763381	0.731093	0.0763381	0.731093	0.0763381	0.731093	0.0763381	0.731093	0.0763381	0.731093	0.503831	0.023315	0.503831	0.023315	0.503831	0.023315	0.503831	0.023315	0.503831	0.023315	0.290085	0.191569	0.290085	0.191569	0.290085	0.191569	0.290085	0.191569	0.290085	0.191569	-0.687043	0.00198114	-0.0152676	0.945201	-0.0165748	0.942933	0.0694733	0.767813	0.0694733	0.767813	-0.0458029	0.836632	-0.137409	0.536174	0.276923	0.214936	-0.106873	0.630417	0.503831
mmu-miR-433	0.0635642	0.779435	0.0635642	0.779435	0.0635642	0.779435	0.0635642	0.779435	0.0635642	0.779435	0.444949	0.04995	0.444949	0.04995	0.444949	0.04995	0.444949	0.04995	0.444949	0.04995	0.254257	0.262618	0.254257	0.262618	0.254257	0.262618	0.254257	0.262618	0.254257	0.262618	-0.60386	0.00780173	0.0635642	0.779435	-0.0517549	0.826972	0.0723102	0.763851	0.0723102	0.763851	0.0953463	0.674424	0	1	0.40032	0.0793854	-0.0953463	0.674424	0.444949
mmu-miR-1896	-0.0986928	0.668235	-0.0986928	0.668235	-0.0986928	0.668235	-0.0986928	0.668235	-0.0986928	0.668235	-0.394771	0.0864763	-0.394771	0.0864763	-0.394771	0.0864763	-0.394771	0.0864763	-0.394771	0.0864763	-0.328976	0.153127	-0.328976	0.153127	-0.328976	0.153127	-0.328976	0.153127	-0.328976	0.153127	0.657952	0.00427473	0.13159	0.567709	-0.0357143	0.881872	0	1	0	1	0.13159	0.567709	0.230283	0.317311	-0.348072	0.132773	0.296078	0.198543	-0.625054
mmu-miR-34b-3p	-0.361873	0.116083	-0.361873	0.116083	-0.361873	0.116083	-0.361873	0.116083	-0.361873	0.116083	0.559259	0.0151584	0.559259	0.0151584	0.559259	0.0151584	0.559259	0.0151584	0.559259	0.0151584	0.230283	0.317311	0.230283	0.317311	0.230283	0.317311	0.230283	0.317311	0.230283	0.317311	-0.394771	0.0864763	-0.0657952	0.775097	-0.0535714	0.823617	0.112272	0.645916	0.112272	0.645916	-0.0986928	0.668235	-0.197386	0.391366	0.0828742	0.720404	-0.164488	0.475051	0.197386
mmu-miR-509-5p	0.294653	0.18876	0.294653	0.18876	0.294653	0.18876	0.294653	0.18876	0.294653	0.18876	0.263637	0.239629	0.263637	0.239629	0.263637	0.239629	0.263637	0.239629	0.263637	0.239629	-0.0465242	0.835608	-0.0465242	0.835608	-0.0465242	0.835608	-0.0465242	0.835608	-0.0465242	0.835608	-0.356686	0.111622	0.201605	0.368531	-0.252538	0.280039	-0.141135	0.552536	-0.141135	0.552536	0.325669	0.146335	0.232621	0.29947	0.218777	0.331738	0.139573	0.533585	0.263637
mmu-miR-327	0.0317821	0.888638	0.0317821	0.888638	0.0317821	0.888638	0.0317821	0.888638	0.0317821	0.888638	-0.349603	0.123485	-0.349603	0.123485	-0.349603	0.123485	-0.349603	0.123485	-0.349603	0.123485	-0.60386	0.00780173	-0.60386	0.00780173	-0.60386	0.00780173	-0.60386	0.00780173	-0.60386	0.00780173	0.540295	0.0172903	0.413167	0.0687036	0.0345033	0.884139	-0.0903877	0.707264	-0.0903877	0.707264	0.349603	0.123485	0.444949	0.04995	-0.368295	0.106544	0.508513	0.0250618	-0.76277
mmu-miR-490	0.413167	0.0687036	0.413167	0.0687036	0.413167	0.0687036	0.413167	0.0687036	0.413167	0.0687036	0.0317821	0.888638	0.0317821	0.888638	0.0317821	0.888638	0.0317821	0.888638	0.0317821	0.888638	-0.0635642	0.779435	-0.0635642	0.779435	-0.0635642	0.779435	-0.0635642	0.779435	-0.0635642	0.779435	-0.15891	0.48384	0.222475	0.326989	-0.155265	0.511979	-0.21693	0.367439	-0.21693	0.367439	0.349603	0.123485	0.254257	0.262618	0.240192	0.292544	0.15891	0.48384	0.15891
mmu-miR-330	0.13159	0.567709	0.13159	0.567709	0.13159	0.567709	0.13159	0.567709	0.13159	0.567709	0.526361	0.022271	0.526361	0.022271	0.526361	0.022271	0.526361	0.022271	0.526361	0.022271	0.164488	0.475051	0.164488	0.475051	0.164488	0.475051	0.164488	0.475051	0.164488	0.475051	-0.657952	0.00427473	0.164488	0.475051	0.0178571	0.940773	0.0748481	0.75938	0.0748481	0.75938	0.197386	0.391366	0.0986928	0.668235	0.314922	0.173801	0	1	0.427669
mmu-miR-1965	-0.0465242	0.835608	-0.0465242	0.835608	-0.0465242	0.835608	-0.0465242	0.835608	-0.0465242	0.835608	0.232621	0.29947	0.232621	0.29947	0.232621	0.29947	0.232621	0.29947	0.232621	0.29947	0.232621	0.29947	0.232621	0.29947	0.232621	0.29947	0.232621	0.29947	0.232621	0.29947	-0.294653	0.18876	-0.170589	0.446725	0.370389	0.113116	0.476331	0.0450026	0.476331	0.0450026	-0.356686	0.111622	-0.449734	0.0448592	-0.250031	0.26731	-0.356686	0.111622	0.387702
mmu-miR-1956	0.286039	0.207578	0.286039	0.207578	0.286039	0.207578	0.286039	0.207578	0.286039	0.207578	0.349603	0.123485	0.349603	0.123485	0.349603	0.123485	0.349603	0.123485	0.349603	0.123485	0.0635642	0.779435	0.0635642	0.779435	0.0635642	0.779435	0.0635642	0.779435	0.0635642	0.779435	-0.476731	0.0356919	0.0953463	0.674424	-0.0862582	0.715626	-0.0361551	0.880596	-0.0361551	0.880596	0.15891	0.48384	0.0635642	0.779435	0.240192	0.292544	-0.0317821	0.888638	0.413167
mmu-miR-129-3p	-0.230283	0.317311	-0.230283	0.317311	-0.230283	0.317311	-0.230283	0.317311	-0.230283	0.317311	0.197386	0.391366	0.197386	0.391366	0.197386	0.391366	0.197386	0.391366	0.197386	0.391366	0.657952	0.00427473	0.657952	0.00427473	0.657952	0.00427473	0.657952	0.00427473	0.657952	0.00427473	-0.197386	0.391366	-0.361873	0.116083	0.125	0.603002	0.224544	0.358156	0.224544	0.358156	-0.263181	0.253098	-0.361873	0.116083	0.331497	0.152237	-0.427669	0.0632908	0.361873
mmu-miR-133b	-0.263181	0.253098	-0.263181	0.253098	-0.263181	0.253098	-0.263181	0.253098	-0.263181	0.253098	0.592157	0.010128	0.592157	0.010128	0.592157	0.010128	0.592157	0.010128	0.592157	0.010128	0.361873	0.116083	0.361873	0.116083	0.361873	0.116083	0.361873	0.116083	0.361873	0.116083	-0.592157	0.010128	-0.13159	0.567709	0.160714	0.503696	0.168408	0.49072	0.168408	0.49072	-0.13159	0.567709	-0.230283	0.317311	0.116024	0.616311	-0.263181	0.253098	0.427669
mmu-miR-1964	0	1	0	1	0	1	0	1	0	1	0.296078	0.198543	0.296078	0.198543	0.296078	0.198543	0.296078	0.198543	0.296078	0.198543	0.0657952	0.775097	0.0657952	0.775097	0.0657952	0.775097	0.0657952	0.775097	0.0657952	0.775097	-0.394771	0.0864763	0.328976	0.153127	0.0178571	0.940773	-0.0374241	0.878282	-0.0374241	0.878282	0.361873	0.116083	0.263181	0.253098	0.182323	0.431036	0.164488	0.475051	0.13159
mmu-miR-466l	0.230283	0.317311	0.230283	0.317311	0.230283	0.317311	0.230283	0.317311	0.230283	0.317311	0.230283	0.317311	0.230283	0.317311	0.230283	0.317311	0.230283	0.317311	0.230283	0.317311	0.0328976	0.886403	0.0328976	0.886403	0.0328976	0.886403	0.0328976	0.886403	0.0328976	0.886403	-0.361873	0.116083	0.197386	0.391366	0.0178571	0.940773	0	1	0	1	0.164488	0.475051	0.0657952	0.775097	0.116024	0.616311	0.0328976	0.886403	0.296078
mmu-miR-2139	0.296078	0.198543	0.296078	0.198543	0.296078	0.198543	0.296078	0.198543	0.296078	0.198543	0.164488	0.475051	0.164488	0.475051	0.164488	0.475051	0.164488	0.475051	0.164488	0.475051	0.0328976	0.886403	0.0328976	0.886403	0.0328976	0.886403	0.0328976	0.886403	0.0328976	0.886403	-0.296078	0.198543	0.13159	0.567709	-0.196429	0.413768	-0.0748481	0.75938	-0.0748481	0.75938	0.164488	0.475051	0.0657952	0.775097	0.248623	0.282932	-0.0328976	0.886403	0.361873
mmu-miR-1892	0.127128	0.575403	0.127128	0.575403	0.127128	0.575403	0.127128	0.575403	0.127128	0.575403	0.444949	0.04995	0.444949	0.04995	0.444949	0.04995	0.444949	0.04995	0.444949	0.04995	0.190693	0.400814	0.190693	0.400814	0.190693	0.400814	0.190693	0.400814	0.190693	0.400814	-0.60386	0.00780173	0.127128	0.575403	-0.0517549	0.826972	0.0723102	0.763851	0.0723102	0.763851	0.15891	0.48384	0.0635642	0.779435	0.464372	0.0418564	-0.0317821	0.888638	0.444949
mmu-miR-760	0.13159	0.567709	0.13159	0.567709	0.13159	0.567709	0.13159	0.567709	0.13159	0.567709	0.460566	0.0455003	0.460566	0.0455003	0.460566	0.0455003	0.460566	0.0455003	0.460566	0.0455003	0.164488	0.475051	0.164488	0.475051	0.164488	0.475051	0.164488	0.475051	0.164488	0.475051	-0.592157	0.010128	0.164488	0.475051	-0.125	0.603002	0	1	0	1	0.197386	0.391366	0.0986928	0.668235	0.381221	0.0996764	0	1	0.427669
mmu-miR-654-3p	0.230283	0.317311	0.230283	0.317311	0.230283	0.317311	0.230283	0.317311	0.230283	0.317311	0.164488	0.475051	0.164488	0.475051	0.164488	0.475051	0.164488	0.475051	0.164488	0.475051	0.0328976	0.886403	0.0328976	0.886403	0.0328976	0.886403	0.0328976	0.886403	0.0328976	0.886403	-0.296078	0.198543	0.197386	0.391366	-0.0535714	0.823617	-0.0374241	0.878282	-0.0374241	0.878282	0.164488	0.475051	0.0657952	0.775097	0.182323	0.431036	0.0328976	0.886403	0.296078
mmu-miR-1186b	-0.296078	0.198543	-0.296078	0.198543	-0.296078	0.198543	-0.296078	0.198543	-0.296078	0.198543	0.559259	0.0151584	0.559259	0.0151584	0.559259	0.0151584	0.559259	0.0151584	0.559259	0.0151584	0.13159	0.567709	0.13159	0.567709	0.13159	0.567709	0.13159	0.567709	0.13159	0.567709	-0.526361	0.022271	-0.0328976	0.886403	0.267857	0.265076	0.355529	0.145697	0.355529	0.145697	-0.197386	0.391366	-0.197386	0.391366	-0.182323	0.431036	-0.13159	0.567709	0.296078
mmu-miR-193b	0.155126	0.507402	0.155126	0.507402	0.155126	0.507402	0.155126	0.507402	0.155126	0.507402	0.396434	0.090256	0.396434	0.090256	0.396434	0.090256	0.396434	0.090256	0.396434	0.090256	0.0517088	0.825121	0.0517088	0.825121	0.0517088	0.825121	0.0517088	0.825121	0.0517088	0.825121	-0.534324	0.0224137	0.258544	0.26924	-0.018712	0.938963	0.0392157	0.874608	0.0392157	0.874608	0.258544	0.26924	0.155126	0.507402	0.31263	0.183992	0.0517088	0.825121	0.293016
mmu-miR-767	0	1	0	1	0	1	0	1	0	1	0.361873	0.116083	0.361873	0.116083	0.361873	0.116083	0.361873	0.116083	0.361873	0.116083	0.296078	0.198543	0.296078	0.198543	0.296078	0.198543	0.296078	0.198543	0.296078	0.198543	-0.526361	0.022271	0	1	0.0714286	0.766319	0.130984	0.591947	0.130984	0.591947	0	1	-0.0986928	0.668235	0.447521	0.0532658	-0.197386	0.391366	0.427669
mmu-miR-484	0.155126	0.507402	0.155126	0.507402	0.155126	0.507402	0.155126	0.507402	0.155126	0.507402	0.361961	0.121926	0.361961	0.121926	0.361961	0.121926	0.361961	0.121926	0.361961	0.121926	0.258544	0.26924	0.258544	0.26924	0.258544	0.26924	0.258544	0.26924	0.258544	0.26924	-0.568796	0.0150742	0.0517088	0.825121	-0.149696	0.540147	0.0196078	0.937109	0.0196078	0.937109	0.0517088	0.825121	-0.0517088	0.825121	0.503682	0.0323172	-0.0861813	0.712671	0.499851
mmu-miR-380-5p	0.164488	0.475051	0.164488	0.475051	0.164488	0.475051	0.164488	0.475051	0.164488	0.475051	0.13159	0.567709	0.13159	0.567709	0.13159	0.567709	0.13159	0.567709	0.13159	0.567709	0.230283	0.317311	0.230283	0.317311	0.230283	0.317311	0.230283	0.317311	0.230283	0.317311	-0.328976	0.153127	-0.0986928	0.668235	-0.232143	0.334105	-0.0374241	0.878282	-0.0374241	0.878282	-0.0328976	0.886403	-0.13159	0.567709	0.364646	0.115293	-0.230283	0.317311	0.493464
mmu-miR-1959	0.0861813	0.712671	0.0861813	0.712671	0.0861813	0.712671	0.0861813	0.712671	0.0861813	0.712671	0.396434	0.090256	0.396434	0.090256	0.396434	0.090256	0.396434	0.090256	0.396434	0.090256	0.120654	0.606148	0.120654	0.606148	0.120654	0.606148	0.120654	0.606148	0.120654	0.606148	-0.534324	0.0224137	0.258544	0.26924	0.0561361	0.818308	0.117647	0.635911	0.117647	0.635911	0.189599	0.417827	0.0861813	0.712671	0.243157	0.30145	0.0517088	0.825121	0.293016
mmu-miR-875-3p	0.0172363	0.941285	0.0172363	0.941285	0.0172363	0.941285	0.0172363	0.941285	0.0172363	0.941285	0.465379	0.0467381	0.465379	0.0467381	0.465379	0.0467381	0.465379	0.0467381	0.465379	0.0467381	0.189599	0.417827	0.189599	0.417827	0.189599	0.417827	0.189599	0.417827	0.189599	0.417827	-0.603269	0.00994027	0.189599	0.417827	0.130984	0.591947	0.196078	0.430089	0.196078	0.430089	0.120654	0.606148	0.0172363	0.941285	0.173683	0.460459	-0.0172363	0.941285	0.361961
mmu-miR-683	0.224071	0.338312	0.224071	0.338312	0.224071	0.338312	0.224071	0.338312	0.224071	0.338312	0.258544	0.26924	0.258544	0.26924	0.258544	0.26924	0.258544	0.26924	0.258544	0.26924	-0.0517088	0.825121	-0.0517088	0.825121	-0.0517088	0.825121	-0.0517088	0.825121	-0.0517088	0.825121	-0.327489	0.161684	0.189599	0.417827	-0.0374241	0.878282	-0.0588235	0.81288	-0.0588235	0.81288	0.155126	0.507402	0.0517088	0.825121	0.173683	0.460459	0.0172363	0.941285	0.258544
mmu-miR-224	-0.0328976	0.886403	-0.0328976	0.886403	-0.0328976	0.886403	-0.0328976	0.886403	-0.0328976	0.886403	0.328976	0.153127	0.328976	0.153127	0.328976	0.153127	0.328976	0.153127	0.328976	0.153127	0.0986928	0.668235	0.0986928	0.668235	0.0986928	0.668235	0.0986928	0.668235	0.0986928	0.668235	-0.361873	0.116083	0.164488	0.475051	-0.160714	0.503696	-0.0374241	0.878282	-0.0374241	0.878282	0.197386	0.391366	0.0986928	0.668235	0.414371	0.0735195	0	1	0.164488
mmu-miR-882	0.258544	0.26924	0.258544	0.26924	0.258544	0.26924	0.258544	0.26924	0.258544	0.26924	0.224071	0.338312	0.224071	0.338312	0.224071	0.338312	0.224071	0.338312	0.224071	0.338312	0.0172363	0.941285	0.0172363	0.941285	0.0172363	0.941285	0.0172363	0.941285	0.0172363	0.941285	-0.396434	0.090256	0.293016	0.210525	0.0935601	0.701817	0	1	0	1	0.258544	0.26924	0.189599	0.417827	0.382103	0.104418	0.0861813	0.712671	0.155126
mmu-miR-206	-0.0657952	0.775097	-0.0657952	0.775097	-0.0657952	0.775097	-0.0657952	0.775097	-0.0657952	0.775097	0.361873	0.116083	0.361873	0.116083	0.361873	0.116083	0.361873	0.116083	0.361873	0.116083	0.657952	0.00427473	0.657952	0.00427473	0.657952	0.00427473	0.657952	0.00427473	0.657952	0.00427473	-0.460566	0.0455003	-0.493464	0.0321246	-0.0535714	0.823617	0.0374241	0.878282	0.0374241	0.878282	-0.328976	0.153127	-0.427669	0.0632908	0.397796	0.0857951	-0.493464	0.0321246	0.690849
mmu-miR-547	-0.224071	0.338312	-0.224071	0.338312	-0.224071	0.338312	-0.224071	0.338312	-0.224071	0.338312	-0.293016	0.210525	-0.293016	0.210525	-0.293016	0.210525	-0.293016	0.210525	-0.293016	0.210525	-0.224071	0.338312	-0.224071	0.338312	-0.224071	0.338312	-0.224071	0.338312	-0.224071	0.338312	0.396434	0.090256	-0.0172363	0.941285	0.112272	0.645916	-0.0196078	0.937109	-0.0196078	0.937109	-0.0861813	0.712671	0.0172363	0.941285	-0.20842	0.375774	0.0517088	0.825121	-0.465379
mmu-miR-434-5p	0.197386	0.391366	0.197386	0.391366	0.197386	0.391366	0.197386	0.391366	0.197386	0.391366	0.328976	0.153127	0.328976	0.153127	0.328976	0.153127	0.328976	0.153127	0.328976	0.153127	0.164488	0.475051	0.164488	0.475051	0.164488	0.475051	0.164488	0.475051	0.164488	0.475051	-0.526361	0.022271	0.164488	0.475051	-0.125	0.603002	0	1	0	1	0.263181	0.253098	0.164488	0.475051	0.447521	0.0532658	0.0657952	0.775097	0.361873
mmu-miR-122	0.0986928	0.668235	0.0986928	0.668235	0.0986928	0.668235	0.0986928	0.668235	0.0986928	0.668235	0.0657952	0.775097	0.0657952	0.775097	0.0657952	0.775097	0.0657952	0.775097	0.0657952	0.775097	0	1	0	1	0	1	0	1	0	1	-0.0657952	0.775097	-0.0657952	0.775097	-0.232143	0.334105	0	1	0	1	0.0328976	0.886403	0.0328976	0.886403	-0.182323	0.431036	0.13159	0.567709	0.197386
mmu-miR-1894-5p	0.0328976	0.886403	0.0328976	0.886403	0.0328976	0.886403	0.0328976	0.886403	0.0328976	0.886403	0.394771	0.0864763	0.394771	0.0864763	0.394771	0.0864763	0.394771	0.0864763	0.394771	0.0864763	0.197386	0.391366	0.197386	0.391366	0.197386	0.391366	0.197386	0.391366	0.197386	0.391366	-0.559259	0.0151584	0.0986928	0.668235	0.0357143	0.881872	0.0935601	0.701817	0.0935601	0.701817	0.0986928	0.668235	0	1	0.414371	0.0735195	-0.0986928	0.668235	0.394771
mmu-miR-770-3p	0.230283	0.317311	0.230283	0.317311	0.230283	0.317311	0.230283	0.317311	0.230283	0.317311	0.493464	0.0321246	0.493464	0.0321246	0.493464	0.0321246	0.493464	0.0321246	0.493464	0.0321246	0.13159	0.567709	0.13159	0.567709	0.13159	0.567709	0.13159	0.567709	0.13159	0.567709	-0.690849	0.0026998	0.13159	0.567709	-0.0892857	0.710271	-0.0374241	0.878282	-0.0374241	0.878282	0.164488	0.475051	0.0657952	0.775097	0.414371	0.0735195	-0.0328976	0.886403	0.460566
mmu-miR-675-5p	0.164488	0.475051	0.164488	0.475051	0.164488	0.475051	0.164488	0.475051	0.164488	0.475051	0.427669	0.0632908	0.427669	0.0632908	0.427669	0.0632908	0.427669	0.0632908	0.427669	0.0632908	0.13159	0.567709	0.13159	0.567709	0.13159	0.567709	0.13159	0.567709	0.13159	0.567709	-0.625054	0.00664189	0.13159	0.567709	-0.160714	0.503696	-0.0748481	0.75938	-0.0748481	0.75938	0.164488	0.475051	0.0657952	0.775097	0.414371	0.0735195	-0.0328976	0.886403	0.460566
mmu-miR-701	0.396434	0.090256	0.396434	0.090256	0.396434	0.090256	0.396434	0.090256	0.396434	0.090256	0.258544	0.26924	0.258544	0.26924	0.258544	0.26924	0.258544	0.26924	0.258544	0.26924	-0.0172363	0.941285	-0.0172363	0.941285	-0.0172363	0.941285	-0.0172363	0.941285	-0.0172363	0.941285	-0.465379	0.0467381	0.224071	0.338312	-0.18712	0.443832	-0.215686	0.385426	-0.215686	0.385426	0.293016	0.210525	0.293016	0.210525	0.451577	0.0549795	0.189599	0.417827	0.224071
mmu-miR-1900	0.120654	0.606148	0.120654	0.606148	0.120654	0.606148	0.120654	0.606148	0.120654	0.606148	0.361961	0.121926	0.361961	0.121926	0.361961	0.121926	0.361961	0.121926	0.361961	0.121926	0.0861813	0.712671	0.0861813	0.712671	0.0861813	0.712671	0.0861813	0.712671	0.0861813	0.712671	-0.499851	0.0326815	0.224071	0.338312	-0.0561361	0.818308	0.0784314	0.752294	0.0784314	0.752294	0.224071	0.338312	0.120654	0.606148	0.347367	0.139895	0.0172363	0.941285	0.327489
mmu-miR-126-5p	-0.155126	0.507402	-0.155126	0.507402	-0.155126	0.507402	-0.155126	0.507402	-0.155126	0.507402	0.0172363	0.941285	0.0172363	0.941285	0.0172363	0.941285	0.0172363	0.941285	0.0172363	0.941285	0.465379	0.0467381	0.465379	0.0467381	0.465379	0.0467381	0.465379	0.0467381	0.465379	0.0467381	-0.189599	0.417827	-0.0172363	0.941285	0.243256	0.319513	0.352941	0.155529	0.352941	0.155529	-0.0517088	0.825121	-0.0517088	0.825121	0.295262	0.209567	-0.0517088	0.825121	0.224071
mmu-miR-124	0.224071	0.338312	0.224071	0.338312	0.224071	0.338312	0.224071	0.338312	0.224071	0.338312	0.0861813	0.712671	0.0861813	0.712671	0.0861813	0.712671	0.0861813	0.712671	0.0861813	0.712671	0.0861813	0.712671	0.0861813	0.712671	0.0861813	0.712671	0.0861813	0.712671	0.0861813	0.712671	-0.258544	0.26924	0.0517088	0.825121	-0.18712	0.443832	-0.0588235	0.81288	-0.0588235	0.81288	0.120654	0.606148	0.0172363	0.941285	0.329998	0.160804	-0.0861813	0.712671	0.396434
mmu-miR-1906	0.189599	0.417827	0.189599	0.417827	0.189599	0.417827	0.189599	0.417827	0.189599	0.417827	0.189599	0.417827	0.189599	0.417827	0.189599	0.417827	0.189599	0.417827	0.189599	0.417827	0.258544	0.26924	0.258544	0.26924	0.258544	0.26924	0.258544	0.26924	0.258544	0.26924	-0.293016	0.210525	-0.120654	0.606148	-0.149696	0.540147	0.0588235	0.81288	0.0588235	0.81288	-0.0517088	0.825121	-0.155126	0.507402	0.225788	0.337297	-0.258544	0.26924	0.568796
mmu-miR-504	-0.293016	0.210525	-0.293016	0.210525	-0.293016	0.210525	-0.293016	0.210525	-0.293016	0.210525	-0.258544	0.26924	-0.258544	0.26924	-0.258544	0.26924	-0.258544	0.26924	-0.258544	0.26924	-0.155126	0.507402	-0.155126	0.507402	-0.155126	0.507402	-0.155126	0.507402	-0.155126	0.507402	0.465379	0.0467381	0.0861813	0.712671	0.336817	0.168102	0.27451	0.269309	0.27451	0.269309	-0.0172363	0.941285	0.0517088	0.825121	-0.277893	0.237624	0.0861813	0.712671	-0.465379
mmu-miR-412	0.296078	0.198543	0.296078	0.198543	0.296078	0.198543	0.296078	0.198543	0.296078	0.198543	0.394771	0.0864763	0.394771	0.0864763	0.394771	0.0864763	0.394771	0.0864763	0.394771	0.0864763	0.0328976	0.886403	0.0328976	0.886403	0.0328976	0.886403	0.0328976	0.886403	0.0328976	0.886403	-0.460566	0.0455003	0.0657952	0.775097	-0.0892857	0.710271	-0.0748481	0.75938	-0.0748481	0.75938	0.0657952	0.775097	-0.0328976	0.886403	0.248623	0.282932	-0.0657952	0.775097	0.394771
mmu-miR-1945	-0.0517088	0.825121	-0.0517088	0.825121	-0.0517088	0.825121	-0.0517088	0.825121	-0.0517088	0.825121	0.534324	0.0224137	0.534324	0.0224137	0.534324	0.0224137	0.534324	0.0224137	0.534324	0.0224137	0.293016	0.210525	0.293016	0.210525	0.293016	0.210525	0.293016	0.210525	0.293016	0.210525	-0.568796	0.0150742	-0.155126	0.507402	0.149696	0.540147	0	1	0	1	-0.0517088	0.825121	-0.155126	0.507402	0.138947	0.554873	-0.189599	0.417827	0.396434
mmu-miR-337-3p	-0.396434	0.090256	-0.396434	0.090256	-0.396434	0.090256	-0.396434	0.090256	-0.396434	0.090256	0.465379	0.0467381	0.465379	0.0467381	0.465379	0.0467381	0.465379	0.0467381	0.465379	0.0467381	0.258544	0.26924	0.258544	0.26924	0.258544	0.26924	0.258544	0.26924	0.258544	0.26924	-0.361961	0.121926	-0.120654	0.606148	0.149696	0.540147	0.0784314	0.752294	0.0784314	0.752294	-0.0172363	0.941285	-0.120654	0.606148	0.0347367	0.882644	-0.155126	0.507402	0.155126
[truncated: 41 more columns]
